# Supplementary material for: Late weaning is associated with increased microbial diversity and Faecalibacterium prausnitzii abundance in the fecal microbiota of piglets
Source: Anim Microbiome. 2020 Jan 16;2:2. doi: 10.1186/s42523-020-0020-4 (PMC7807523; doi:10.1186/s42523-020-0020-4)
Supplement: Supplementary file 7 — Additional file 7: Table S3. Differentially abundant OTUs before and after weaning in the W14 group. [file 42523_2020_20_MOESM7_ESM.xlsx]

## Sheet: DA OTUs
Table S3: Differentially abundant OTUs before and after weaning in the W14 group.
OTU	+samples in group 0	+samples in group 1	counts in group 0	counts in group 1	oddsRatio	lower	upper	fisherP	fisherAdjP	(Intercept)	Day_w14_d14_d21d21	normFactor_w14_d14_d21	pvalues	adjPvalues	Kingdom	Phylum	Class	Order	Family	Genus	Species
360015	7	2	5847	3	16.1994	1.08759	1088.44	0.0405594	0.304876	1.18845	-8.97535	7.0318	9.32701e-16	2.51596e-13	k__Bacteria	p__Firmicutes	c__Clostridia	o__Clostridiales	f__Lachnospiraceae	g__[Ruminococcus]	s__gnavus
335568	2	6	8	3227	0.131319	0.00675017	1.52775	0.131935	0.511304	7.9275	8.60375	-7.93523	1.38472e-14	2.98823e-12	k__Bacteria	p__Firmicutes	c__Clostridia	o__Clostridiales	f__Clostridiaceae	g__Clostridium	s__
New.ReferenceOTU11983	4	1	1642	1	6.15667	0.413906	391.626	0.282051	0.757952	6.06653	-8.32952	2.27643	1.94914e-08	8.08893e-07	k__Bacteria	p__Bacteroidetes	c__Bacteroidia	o__Bacteroidales	f__	g__	s__
4401961	0	1	0	299	0	0	39.0005	1	1	0.00398896	8.22916	-0.00439584	0.00729312	0.0382004	k__Bacteria	p__Bacteroidetes	c__Bacteroidia	o__Bacteroidales	f__[Paraprevotellaceae]	g__[Prevotella]	s__
516159	3	6	7	4296	0.22353	0.0131751	2.44703	0.314685	0.757952	9.76506	7.81929	-10.329	3.3089e-14	5.10043e-12	k__Bacteria	p__Proteobacteria	c__Gammaproteobacteria	o__Aeromonadales	f__Succinivibrionaceae	g__Succinivibrio	s__
324283	8	6	2877	3242	Inf	0.192091	Inf	0.466667	0.960784	9.19641	7.43206	-6.67947	7.49393e-17	2.69532e-14	k__Bacteria	p__Bacteroidetes	c__Bacteroidia	o__Bacteroidales	f__Prevotellaceae	g__Prevotella	s__
533298	7	6	69	11255	2.21433	0.0926668	156.808	1	1	9.70114	7.27501	-8.09504	1.13802e-17	6.13963e-15	k__Bacteria	p__Proteobacteria	c__Gammaproteobacteria	o__Aeromonadales	f__Succinivibrionaceae	g__Succinivibrio	s__
351231	8	7	38932	581	Inf	0.0256407	Inf	1	1	11.5366	-7.03158	0.506843	6.79639e-19	7.3333e-16	k__Bacteria	p__Bacteroidetes	c__Bacteroidia	o__Bacteroidales	f__Bacteroidaceae	g__Bacteroides	s__fragilis
522364	5	6	16	10321	0.576512	0.0344896	7.35785	1	1	9.89255	6.81275	-9.80571	5.58213e-13	7.5289e-11	k__Bacteria	p__Bacteroidetes	c__Bacteroidia	o__Bacteroidales	f__Prevotellaceae	g__Prevotella	s__copri
295086	6	0	8998	0	Inf	2.11361	Inf	0.00699301	0.16317	4.16992	-6.78787	2.20565	2.50623e-06	5.00782e-05	k__Bacteria	p__Proteobacteria	c__Betaproteobacteria	o__Burkholderiales	f__Comamonadaceae	g__Comamonas	s__
New.ReferenceOTU15597	0	5	0	305	0	0	0.754522	0.025641	0.273504	7.03388	6.68794	-7.87628	6.99734e-07	1.73695e-05	Unassigned	NA	NA	NA	NA	NA	NA
New.ReferenceOTU11662	3	4	17	5281	0.619688	0.0532861	6.41945	1	1	3.89207	6.62865	-2.64751	5.18443e-08	1.92897e-06	k__Bacteria	p__Firmicutes	c__Clostridia	o__Clostridiales	f__	g__	s__
591731	1	3	1	436	0.260464	0.00398603	4.40103	0.569231	1	8.04802	6.53982	-8.48351	1.25068e-08	5.64912e-07	k__Bacteria	p__Proteobacteria	c__Gammaproteobacteria	o__Aeromonadales	f__Succinivibrionaceae	g__Succinivibrio	s__
584463	4	7	31	4332	0.162425	0.00255346	2.41601	0.282051	0.757952	9.02592	6.36403	-8.02627	8.83021e-11	7.93983e-09	k__Bacteria	p__Firmicutes	c__Clostridia	o__Clostridiales	f__Lachnospiraceae	g__Lachnobacterium	s__
530854	2	2	48	332	1	0.0547194	18.275	1	1	15.164	6.35854	-16.2282	4.56874e-07	1.33234e-05	k__Bacteria	p__Bacteroidetes	c__Bacteroidia	o__Bacteroidales	f__Prevotellaceae	g__Prevotella	s__
214214	0	4	0	310	0	0	1.22979	0.0769231	0.426504	6.18266	6.32288	-6.92304	2.48739e-06	5.00782e-05	k__Bacteria	p__Firmicutes	c__Clostridia	o__Clostridiales	f__	g__	s__
4315100	5	1	3015	1	9.76063	0.679567	625.218	0.118881	0.511304	8.70918	-6.28158	-1.86875	5.51974e-09	2.9779e-07	k__Bacteria	p__Firmicutes	c__Clostridia	o__Clostridiales	f__[Mogibacteriaceae]	g__	s__
518933	1	3	1	210	0.260464	0.00398603	4.40103	0.569231	1	2.25969	6.2663	-2.45277	3.10155e-07	9.56164e-06	k__Bacteria	p__Proteobacteria	c__Gammaproteobacteria	o__Aeromonadales	f__Succinivibrionaceae	g__Succinivibrio	s__
565625	2	2	2	62	1	0.0547194	18.275	1	1	13.8533	6.25197	-13.677	0.000781458	0.0064861	k__Bacteria	p__Bacteroidetes	c__Bacteroidia	o__Bacteroidales	f__S24-7	g__	s__
2670715	6	0	1788	0	Inf	2.11361	Inf	0.00699301	0.16317	10.533	-6.19526	-3.74255	1.24187e-05	0.000197056	k__Bacteria	p__Firmicutes	c__Clostridia	o__Clostridiales	f__Clostridiaceae	g__Clostridium	s__
86812	0	2	0	33	0	0	5.20586	0.466667	0.960784	9.14071	6.08295	-10.297	0.00257637	0.0173744	k__Bacteria	p__Proteobacteria	c__Epsilonproteobacteria	o__Campylobacterales	f__Campylobacteraceae	g__Campylobacter	s__
163857	8	8	193	28200	0	0	Inf	1	1	11.6509	6.00271	-9.31976	2.69376e-14	4.84427e-12	k__Bacteria	p__Proteobacteria	c__Gammaproteobacteria	o__Aeromonadales	f__Succinivibrionaceae	g__Succinivibrio	s__
519836	1	3	2	309	0.260464	0.00398603	4.40103	0.569231	1	8.45945	5.88174	-9.81748	2.96023e-06	5.70373e-05	k__Bacteria	p__Bacteroidetes	c__Bacteroidia	o__Bacteroidales	f__Prevotellaceae	g__Prevotella	s__
350627	1	6	1	485	0.0617306	0.000918749	0.919461	0.0405594	0.304876	4.47345	5.76477	-4.71843	4.72853e-07	1.34265e-05	k__Bacteria	p__Bacteroidetes	c__Bacteroidia	o__Bacteroidales	f__Prevotellaceae	g__Prevotella	s__copri
593156	0	6	0	2881	0	0	0.473123	0.00699301	0.16317	0.705969	5.66389	-0.79068	2.42728e-06	5.00782e-05	k__Bacteria	p__Firmicutes	c__Clostridia	o__Clostridiales	f__	g__	s__
199534	8	5	1503	24	Inf	0.453451	Inf	0.2	0.647399	2.78407	-5.60633	4.26463	8.19204e-10	5.19954e-08	k__Bacteria	p__Bacteroidetes	c__Bacteroidia	o__Bacteroidales	f__Bacteroidaceae	g__Bacteroides	s__
New.ReferenceOTU18039	1	1	1	63	1	0.0111722	89.5075	1	1	0.901259	5.5682	-0.657637	0.000693295	0.00603279	k__Bacteria	p__Proteobacteria	c__Epsilonproteobacteria	o__Campylobacterales	f__Campylobacteraceae	g__Campylobacter	s__
416215	2	4	4	548	0.357979	0.0218517	4.02307	0.608392	1	7.29807	5.56336	-6.88819	6.90519e-07	1.73695e-05	k__Bacteria	p__Firmicutes	c__Clostridia	o__Clostridiales	f__	g__	s__
588197	8	6	542	1932	Inf	0.192091	Inf	0.466667	0.960784	11.0782	5.48216	-7.41344	8.05004e-10	5.19954e-08	k__Bacteria	p__Firmicutes	c__Bacilli	o__Lactobacillales	f__Lactobacillaceae	g__Lactobacillus	s__reuteri
591399	8	6	1476	14	Inf	0.192091	Inf	0.466667	0.960784	2.26439	-5.48089	3.94102	6.24907e-10	4.49516e-08	k__Bacteria	p__Firmicutes	c__Clostridia	o__Clostridiales	f__Lachnospiraceae	g__Dorea	s__
New.ReferenceOTU10241	6	0	432	0	Inf	2.11361	Inf	0.00699301	0.16317	3.6456	-5.46798	1.57177	0.000109862	0.0012096	k__Bacteria	p__Firmicutes	c__Clostridia	o__Clostridiales	f__Lachnospiraceae	g__	s__
759751	8	8	20489	563	0	0	Inf	1	1	2.5669	-5.4448	7.61128	4.93294e-12	5.91404e-10	k__Bacteria	p__Firmicutes	c__Clostridia	o__Clostridiales	f__Lachnospiraceae	g__	s__
New.ReferenceOTU1021	6	0	555	0	Inf	2.11361	Inf	0.00699301	0.16317	1.30835	-5.40847	3.60185	4.94859e-06	9.05004e-05	k__Bacteria	p__Firmicutes	c__Clostridia	o__Clostridiales	f__	g__	s__
191615	6	3	2751	35	4.47368	0.408659	75.9005	0.314685	0.757952	14.6041	-5.39186	-6.75909	1.25652e-08	5.64912e-07	k__Bacteria	p__Firmicutes	c__Clostridia	o__Clostridiales	f__Ruminococcaceae	g__Ruminococcus	s__
233549	3	1	377	1	3.83897	0.227219	250.876	0.569231	1	-1.36353	-5.36952	6.96881	1.84215e-05	0.000275453	k__Bacteria	p__Bacteroidetes	c__Bacteroidia	o__Bacteroidales	f__Bacteroidaceae	g__Bacteroides	s__
591785	8	8	22638	9796	0	0	Inf	1	1	11.8678	5.33678	-6.58723	1.2794e-11	1.38048e-09	k__Bacteria	p__Bacteroidetes	c__Bacteroidia	o__Bacteroidales	f__Prevotellaceae	g__Prevotella	s__stercorea
New.ReferenceOTU13477	5	0	152	0	Inf	1.32534	Inf	0.025641	0.273504	-0.194034	-5.32744	4.85726	0.00224874	0.0159631	k__Bacteria	p__Bacteroidetes	c__Bacteroidia	o__Bacteroidales	f__Prevotellaceae	g__	s__
359750	8	4	1599	11	Inf	0.813145	Inf	0.0769231	0.426504	-0.948111	-5.31882	6.70964	1.05517e-08	5.42157e-07	k__Bacteria	p__Firmicutes	c__Clostridia	o__Clostridiales	f__Clostridiaceae	NA	NA
347085	3	5	16	999	0.384812	0.0306703	3.91534	0.61927	1	0.378478	5.30948	1.23047	4.78729e-06	8.90601e-05	k__Bacteria	p__Firmicutes	c__Clostridia	o__Clostridiales	f__Ruminococcaceae	g__	s__
370077	2	3	2	153	0.576512	0.0344896	7.35785	1	1	6.25004	5.29345	-6.10434	3.0899e-06	5.84914e-05	k__Bacteria	p__Proteobacteria	c__Alphaproteobacteria	o__RF32	f__	g__	s__
362997	8	8	8433	324	0	0	Inf	1	1	9.30885	-5.25496	0.145906	2.60189e-11	2.55222e-09	k__Bacteria	p__Bacteroidetes	c__Bacteroidia	o__Bacteroidales	f__Bacteroidaceae	g__Bacteroides	s__uniformis
New.ReferenceOTU19021	2	6	3	266	0.131319	0.00675017	1.52775	0.131935	0.511304	4.5	5.2006	-4.11627	6.57369e-07	1.73e-05	k__Bacteria	p__Bacteroidetes	c__Bacteroidia	o__Bacteroidales	f__Prevotellaceae	g__Prevotella	s__
524117	2	5	2	453	0.22353	0.0131751	2.44703	0.314685	0.757952	7.44957	5.16494	-7.74508	2.06099e-06	4.53838e-05	k__Bacteria	p__Proteobacteria	c__Gammaproteobacteria	o__Aeromonadales	f__Succinivibrionaceae	g__Succinivibrio	s__
New.ReferenceOTU3697	0	6	0	252	0	0	0.473123	0.00699301	0.16317	0.0881432	5.14415	-0.0987051	2.11246e-05	0.000299913	k__Bacteria	p__Bacteroidetes	c__Bacteroidia	o__Bacteroidales	f__Prevotellaceae	g__Prevotella	s__
4406814	1	2	1	109	0.451603	0.00637723	10.7913	1	1	8.55696	5.12479	-8.95271	3.26148e-05	0.000414015	k__Bacteria	p__Firmicutes	c__Clostridia	o__Clostridiales	f__	g__	s__
11235	2	3	2	155	0.576512	0.0344896	7.35785	1	1	8.37069	5.01261	-8.68864	0.000203302	0.00210926	k__Bacteria	p__Proteobacteria	c__Epsilonproteobacteria	o__Campylobacterales	f__Campylobacteraceae	g__Campylobacter	s__
New.ReferenceOTU5800	4	7	15	1127	0.162425	0.00255346	2.41601	0.282051	0.757952	8.94677	4.93817	-7.4267	1.14871e-08	5.6339e-07	k__Bacteria	p__Bacteroidetes	c__Bacteroidia	o__Bacteroidales	f__S24-7	g__	s__
568118	8	8	791	29422	0	0	Inf	1	1	4.87795	4.93756	0.155049	3.70301e-10	3.0735e-08	k__Bacteria	p__Bacteroidetes	c__Bacteroidia	o__Bacteroidales	f__Prevotellaceae	g__Prevotella	s__copri
606927	5	1	342	1	9.76063	0.679567	625.218	0.118881	0.511304	0.555968	-4.93346	3.97891	2.9581e-05	0.000399921	k__Bacteria	p__Firmicutes	c__Clostridia	o__Clostridiales	f__Peptostreptococcaceae	g__	s__
1625448	6	5	3527	39	1.73457	0.135909	28.9942	1	1	11.7632	-4.92463	-3.82451	1.68523e-08	7.27344e-07	k__Bacteria	p__Firmicutes	c__Clostridia	o__Clostridiales	f__Clostridiaceae	g__	s__
547854	8	8	49	7081	0	0	Inf	1	1	-0.168404	4.91083	3.28039	4.59841e-10	3.54406e-08	k__Bacteria	p__Bacteroidetes	c__Bacteroidia	o__Bacteroidales	f__Prevotellaceae	g__Prevotella	s__
New.ReferenceOTU14368	4	6	2155	47	0.357979	0.0218517	4.02307	0.608392	1	2.14689	-4.89163	4.56167	7.733e-08	2.69158e-06	k__Bacteria	p__Bacteroidetes	c__Bacteroidia	o__Bacteroidales	f__S24-7	g__	s__
518820	3	7	7	1100	0.102452	0.00159944	1.47153	0.118881	0.511304	6.37078	4.8784	-6.38233	1.9467e-06	4.37602e-05	k__Bacteria	p__Bacteroidetes	c__Bacteroidia	o__Bacteroidales	f__Prevotellaceae	g__Prevotella	s__copri
646411	2	4	4	1072	0.357979	0.0218517	4.02307	0.608392	1	6.58236	4.87447	-6.40333	7.64395e-06	0.000132364	k__Bacteria	p__Firmicutes	c__Erysipelotrichi	o__Erysipelotrichales	f__Erysipelotrichaceae	g__Bulleidia	s__
300859	3	6	89	504	0.22353	0.0131751	2.44703	0.314685	0.757952	10.2541	4.87004	-9.92111	8.9772e-06	0.000149022	k__Bacteria	p__Bacteroidetes	c__Bacteroidia	o__Bacteroidales	f__Prevotellaceae	g__Prevotella	s__
807795	0	5	0	117	0	0	0.754522	0.025641	0.273504	1.86463	4.86486	-2.08821	5.54628e-05	0.000672409	k__Bacteria	p__Firmicutes	c__Bacilli	o__Lactobacillales	f__Lactobacillaceae	g__Lactobacillus	s__
345899	5	8	59	14190	0	0	2.20531	0.2	0.647399	1.80477	4.84146	0.90999	2.02885e-08	8.10788e-07	k__Bacteria	p__Bacteroidetes	c__Bacteroidia	o__Bacteroidales	f__Prevotellaceae	g__Prevotella	s__copri
New.ReferenceOTU7965	0	3	0	77	0	0	2.20531	0.2	0.647399	5.10692	4.78823	-5.71288	0.000137964	0.00147389	k__Bacteria	p__Proteobacteria	c__Gammaproteobacteria	o__Aeromonadales	f__Succinivibrionaceae	g__Succinivibrio	s__
344804	3	6	5	841	0.22353	0.0131751	2.44703	0.314685	0.757952	1.63442	4.7571	-0.814453	2.76968e-06	5.43361e-05	k__Bacteria	p__Firmicutes	c__Clostridia	o__Clostridiales	f__Lachnospiraceae	g__Coprococcus	s__
New.ReferenceOTU11668	1	3	1	59	0.260464	0.00398603	4.40103	0.569231	1	2.09276	4.74225	-2.116	0.000909241	0.00743235	k__Bacteria	p__Bacteroidetes	c__Bacteroidia	o__Bacteroidales	f__Prevotellaceae	g__Prevotella	s__copri
319810	8	8	50	5243	0	0	Inf	1	1	1.31371	4.73875	1.35869	1.80465e-09	1.08179e-07	k__Bacteria	p__Bacteroidetes	c__Bacteroidia	o__Bacteroidales	f__Prevotellaceae	g__Prevotella	s__
593369	8	3	903	10	Inf	1.32534	Inf	0.025641	0.273504	2.72579	-4.7317	2.84954	2.3329e-05	0.000326225	k__Bacteria	p__Firmicutes	c__Clostridia	o__Clostridiales	f__Lachnospiraceae	g__Dorea	s__
New.ReferenceOTU4716	6	2	214	3	7.61356	0.654557	148.145	0.131935	0.511304	-2.01359	-4.68408	6.68407	0.000413482	0.00394821	k__Bacteria	p__Bacteroidetes	c__Bacteroidia	o__Bacteroidales	f__Bacteroidaceae	g__Bacteroides	s__
357582	6	3	539	14	4.47368	0.408659	75.9005	0.314685	0.757952	5.03133	-4.66709	1.19053	1.969e-05	0.000283273	k__Bacteria	p__Bacteroidetes	c__Bacteroidia	o__Bacteroidales	f__Bacteroidaceae	g__Bacteroides	s__
589329	1	6	2	149	0.0617306	0.000918749	0.919461	0.0405594	0.304876	2.78642	4.65775	-2.56543	5.21327e-05	0.000639218	k__Bacteria	p__Bacteroidetes	c__Bacteroidia	o__Bacteroidales	f__Prevotellaceae	g__Prevotella	s__copri
New.ReferenceOTU19562	0	4	0	234	0	0	1.22979	0.0769231	0.426504	1.27931	4.6481	-1.43255	0.00175854	0.013086	k__Bacteria	p__Bacteroidetes	c__Bacteroidia	o__Bacteroidales	f__[Paraprevotellaceae]	g__[Prevotella]	s__
851323	8	7	1438	96	Inf	0.0256407	Inf	1	1	5.06787	-4.64646	2.28554	4.16785e-09	2.3669e-07	k__Bacteria	p__Bacteroidetes	c__Bacteroidia	o__Bacteroidales	f__Porphyromonadaceae	g__Parabacteroides	s__
520369	4	6	12	3099	0.357979	0.0218517	4.02307	0.608392	1	-2.31928	4.56969	4.28765	1.81279e-05	0.000275453	k__Bacteria	p__Firmicutes	c__Clostridia	o__Clostridiales	f__Clostridiaceae	g__	s__
New.ReferenceOTU732	2	6	2	227	0.131319	0.00675017	1.52775	0.131935	0.511304	0.789888	4.55695	-0.272759	3.22402e-05	0.000414015	k__Bacteria	p__Bacteroidetes	c__Bacteroidia	o__Bacteroidales	f__Prevotellaceae	g__Prevotella	s__copri
New.ReferenceOTU18252	1	5	3	223	0.102452	0.00159944	1.47153	0.118881	0.511304	2.16391	4.53221	-1.6893	9.63991e-05	0.00109489	k__Bacteria	p__Bacteroidetes	c__Bacteroidia	o__Bacteroidales	f__Prevotellaceae	g__Prevotella	s__
New.ReferenceOTU1547	3	6	6	637	0.22353	0.0131751	2.44703	0.314685	0.757952	5.50175	4.5185	-4.71446	2.4333e-06	5.00782e-05	Unassigned	NA	NA	NA	NA	NA	NA
15368	6	2	1271	2	7.61356	0.654557	148.145	0.131935	0.511304	7.93189	-4.50514	-2.73949	7.08303e-07	1.73695e-05	k__Bacteria	p__Firmicutes	c__Bacilli	o__Lactobacillales	f__Streptococcaceae	g__Streptococcus	s__
510377	0	3	0	88	0	0	2.20531	0.2	0.647399	5.9169	4.49033	-6.61882	0.000343119	0.00333537	k__Bacteria	p__Firmicutes	c__Clostridia	o__Clostridiales	f__	g__	s__
846464	8	7	645	24	Inf	0.0256407	Inf	1	1	2.88067	-4.46749	3.03382	3.96456e-08	1.52777e-06	k__Bacteria	p__Firmicutes	c__Clostridia	o__Clostridiales	f__Ruminococcaceae	g__	s__
701221	7	8	20	1492	0	0	39.0005	1	1	2.9078	4.42837	-1.30618	5.64353e-08	2.02979e-06	k__Bacteria	p__Firmicutes	c__Clostridia	o__Clostridiales	f__Lachnospiraceae	g__	s__
New.ReferenceOTU17950	6	2	4720	55	7.61356	0.654557	148.145	0.131935	0.511304	18.6287	-4.42624	-10.0283	3.60233e-05	0.000451967	k__Bacteria	p__Firmicutes	c__Clostridia	o__Clostridiales	f__Ruminococcaceae	g__Ruminococcus	s__
349024	8	5	1069	16	Inf	0.453451	Inf	0.2	0.647399	1.50245	-4.42165	3.79958	1.00539e-05	0.000161913	k__Bacteria	p__Firmicutes	c__Bacilli	o__Lactobacillales	f__Streptococcaceae	g__Streptococcus	s__
New.ReferenceOTU10081	3	4	5	53	0.619688	0.0532861	6.41945	1	1	4.14712	4.3726	-3.85521	0.00676621	0.0359642	k__Bacteria	p__Firmicutes	c__Clostridia	o__Clostridiales	f__Lachnospiraceae	g__	s__
1110312	5	8	77	1646	0	0	2.20531	0.2	0.647399	1.63798	4.31367	1.04321	5.15855e-06	9.27679e-05	k__Bacteria	p__Firmicutes	c__Clostridia	o__Clostridiales	f__	g__	s__
291493	3	5	9	260	0.384812	0.0306703	3.91534	0.61927	1	5.93694	4.30559	-5.53317	7.20372e-05	0.000853108	k__Bacteria	p__Firmicutes	c__Clostridia	o__Clostridiales	f__Lachnospiraceae	g__	s__
New.ReferenceOTU17071	5	3	712	8	2.59867	0.255406	32.6048	0.61927	1	6.98309	-4.28755	-0.932417	0.00397108	0.0247676	k__Bacteria	p__Firmicutes	c__Clostridia	o__Clostridiales	f__Lachnospiraceae	g__	s__
314406	8	5	1412	87	Inf	0.453451	Inf	0.2	0.647399	5.02313	-4.27695	2.23328	5.13457e-07	1.42057e-05	k__Bacteria	p__Bacteroidetes	c__Bacteroidia	o__Bacteroidales	f__Porphyromonadaceae	g__Parabacteroides	s__
847728	8	8	5027	121	0	0	Inf	1	1	4.75447	-4.21234	2.4319	8.89639e-08	2.99975e-06	k__Bacteria	p__Firmicutes	c__Clostridia	o__Clostridiales	f__Ruminococcaceae	g__Ruminococcus	s__
702414	1	7	1	289	0.031639	0.000409194	0.55387	0.010101	0.198476	2.37049	4.18292	-2.25075	7.27395e-05	0.000853108	k__Bacteria	p__Firmicutes	c__Clostridia	o__Clostridiales	f__Lachnospiraceae	NA	NA
188348	7	5	3703	49	3.83897	0.227219	250.876	0.569231	1	10.1491	-4.15873	-3.69911	3.23243e-07	9.68831e-06	k__Bacteria	p__Firmicutes	c__Clostridia	o__Clostridiales	f__Ruminococcaceae	g__	s__
New.CleanUp.ReferenceOTU28630	7	7	800	32	1	0.0111722	89.5075	1	1	3.29874	-4.14743	2.64473	1.5692e-06	3.60247e-05	k__Bacteria	p__Firmicutes	c__Clostridia	o__Clostridiales	f__	g__	s__
721569	7	8	2017	260	0	0	39.0005	1	1	1.96481	-4.14073	4.97487	1.4638e-07	4.78617e-06	k__Bacteria	p__Firmicutes	c__Clostridia	o__Clostridiales	f__Ruminococcaceae	g__	s__
New.ReferenceOTU9469	1	4	1	127	0.162425	0.00255346	2.41601	0.282051	0.757952	1.43217	4.12528	-1.26554	0.002498	0.0169518	k__Bacteria	p__Bacteroidetes	c__Bacteroidia	o__Bacteroidales	f__Prevotellaceae	g__Prevotella	s__copri
703741	6	8	50	4746	0	0	5.20586	0.466667	0.960784	3.07436	4.12425	-0.241402	5.71121e-07	1.5406e-05	k__Bacteria	p__Firmicutes	c__Bacilli	o__Lactobacillales	f__Lactobacillaceae	g__Lactobacillus	s__
New.ReferenceOTU6175	1	6	10	297	0.0617306	0.000918749	0.919461	0.0405594	0.304876	2.60833	4.1101	-1.60601	0.00039084	0.00376532	k__Bacteria	p__Bacteroidetes	c__Bacteroidia	o__Bacteroidales	f__Prevotellaceae	g__Prevotella	s__stercorea
New.ReferenceOTU4946	2	5	2	88	0.22353	0.0131751	2.44703	0.314685	0.757952	1.99003	4.09183	-1.72407	0.0031869	0.0204683	k__Bacteria	p__Bacteroidetes	c__Bacteroidia	o__Bacteroidales	f__Prevotellaceae	g__Prevotella	s__stercorea
342638	3	7	4	525	0.102452	0.00159944	1.47153	0.118881	0.511304	1.81638	4.06006	-1.11797	2.96512e-05	0.000399921	k__Bacteria	p__Bacteroidetes	c__Bacteroidia	o__Bacteroidales	f__Prevotellaceae	g__Prevotella	s__copri
366352	0	5	0	432	0	0	0.754522	0.025641	0.273504	0.425599	4.0571	-0.476603	0.00299104	0.0195596	k__Bacteria	p__Firmicutes	c__Clostridia	o__Clostridiales	f__Ruminococcaceae	g__Ruminococcus	s__
314402	2	5	9	185	0.22353	0.0131751	2.44703	0.314685	0.757952	5.51483	4.0526	-4.60607	0.000719163	0.00620782	k__Bacteria	p__Firmicutes	c__Clostridia	o__Clostridiales	f__Ruminococcaceae	g__	s__
292921	0	5	0	133	0	0	0.754522	0.025641	0.273504	-0.125923	4.03718	0.141032	0.00076656	0.00646187	k__Bacteria	p__Bacteroidetes	c__Bacteroidia	o__Bacteroidales	f__Prevotellaceae	g__Prevotella	s__copri
577228	8	8	1713	4069	0	0	Inf	1	1	6.48623	4.03317	-1.82476	3.0403e-07	9.56164e-06	k__Bacteria	p__Bacteroidetes	c__Bacteroidia	o__Bacteroidales	f__S24-7	g__	s__
583117	8	6	2148	51	Inf	0.192091	Inf	0.466667	0.960784	8.57177	-4.03173	-1.75768	7.6134e-07	1.82552e-05	k__Bacteria	p__Bacteroidetes	c__Bacteroidia	o__Bacteroidales	f__Bacteroidaceae	g__Bacteroides	s__caccae
571111	0	5	0	70	0	0	0.754522	0.025641	0.273504	3.73395	4.0248	-4.17948	0.00100616	0.00804184	k__Bacteria	p__Firmicutes	c__Clostridia	o__Clostridiales	f__Ruminococcaceae	g__Ruminococcus	s__flavefaciens
584083	1	5	7	781	0.102452	0.00159944	1.47153	0.118881	0.511304	4.02461	4.01698	-3.41334	0.000275969	0.00273184	k__Bacteria	p__Firmicutes	c__Clostridia	o__Clostridiales	f__	g__	s__
323135	0	4	0	52	0	0	1.22979	0.0769231	0.426504	2.32578	4.01435	-2.60458	0.00147113	0.0113382	k__Bacteria	p__Firmicutes	c__Clostridia	o__Clostridiales	f__Ruminococcaceae	g__Ruminococcus	s__
850841	1	3	2	49	0.260464	0.00398603	4.40103	0.569231	1	1.42278	3.98777	-1.14763	0.00235018	0.0164665	k__Bacteria	p__Firmicutes	c__Clostridia	o__Clostridiales	f__Ruminococcaceae	g__	s__
587530	6	3	414	7	4.47368	0.408659	75.9005	0.314685	0.757952	2.25211	-3.98148	2.58408	3.2475e-05	0.000414015	k__Bacteria	p__Firmicutes	c__Erysipelotrichi	o__Erysipelotrichales	f__Erysipelotrichaceae	g__[Eubacterium]	s__dolichum
New.ReferenceOTU1138	1	6	1	115	0.0617306	0.000918749	0.919461	0.0405594	0.304876	1.81086	3.977	-1.70098	0.000570086	0.00512603	k__Bacteria	p__Bacteroidetes	c__Bacteroidia	o__Bacteroidales	f__Prevotellaceae	g__Prevotella	s__
247557	2	2	217	68	1	0.0547194	18.275	1	1	-5.90801	-3.92929	10.404	0.00691185	0.0363799	k__Bacteria	p__Firmicutes	c__Clostridia	o__Clostridiales	f__Ruminococcaceae	g__Oscillospira	s__
New.CleanUp.ReferenceOTU51128	0	5	0	48	0	0	0.754522	0.025641	0.273504	2.5798	3.9125	-2.88926	0.00587091	0.0321559	k__Bacteria	p__Firmicutes	c__Clostridia	o__Clostridiales	f__Lachnospiraceae	g__	s__
New.CleanUp.ReferenceOTU56207	8	4	411	10	Inf	0.813145	Inf	0.0769231	0.426504	5.53876	-3.88822	0.0431382	6.2869e-05	0.000753729	k__Bacteria	p__Bacteroidetes	c__Bacteroidia	o__Bacteroidales	f__Bacteroidaceae	g__Bacteroides	s__fragilis
New.ReferenceOTU10302	7	8	36	2743	0	0	39.0005	1	1	-2.34233	3.88465	4.99511	9.80633e-07	2.30022e-05	k__Bacteria	p__Firmicutes	c__Clostridia	o__Clostridiales	f__Lachnospiraceae	g__Roseburia	s__
533624	0	4	0	171	0	0	1.22979	0.0769231	0.426504	-0.258549	3.8675	0.289565	0.00188008	0.0138	k__Bacteria	p__Firmicutes	c__Erysipelotrichi	o__Erysipelotrichales	f__Erysipelotrichaceae	g__Sharpea	NA
336890	3	6	5	211	0.22353	0.0131751	2.44703	0.314685	0.757952	2.42059	3.79954	-1.79689	0.000195982	0.00205306	k__Bacteria	p__Firmicutes	c__Clostridia	o__Clostridiales	f__Ruminococcaceae	g__	s__
302809	0	6	0	45	0	0	0.473123	0.00699301	0.16317	2.7226	3.76249	-3.04913	0.00310478	0.0200602	k__Bacteria	p__Firmicutes	c__Clostridia	o__Clostridiales	f__Ruminococcaceae	g__	s__
New.ReferenceOTU10419	6	5	481	14	1.73457	0.135909	28.9942	1	1	7.35572	-3.74921	-1.81417	1.27451e-05	0.000199303	k__Bacteria	p__Firmicutes	c__Clostridia	o__Clostridiales	f__	g__	s__
314582	4	7	43	750	0.162425	0.00255346	2.41601	0.282051	0.757952	2.59949	3.73634	-0.926717	4.52208e-05	0.000560842	k__Bacteria	p__Firmicutes	c__Clostridia	o__Clostridiales	f__Ruminococcaceae	g__Oscillospira	s__
New.CleanUp.ReferenceOTU14002	0	4	0	77	0	0	1.22979	0.0769231	0.426504	3.1743	3.73275	-3.55363	0.00222531	0.0159014	k__Bacteria	p__Bacteroidetes	c__Bacteroidia	o__Bacteroidales	f__Prevotellaceae	g__Prevotella	s__copri
New.ReferenceOTU10417	8	8	57	1964	0	0	Inf	1	1	1.1264	3.72671	1.47803	2.21746e-06	4.78528e-05	k__Bacteria	p__Bacteroidetes	c__Bacteroidia	o__Bacteroidales	f__[Paraprevotellaceae]	g__[Prevotella]	s__
325419	6	3	246	6	4.47368	0.408659	75.9005	0.314685	0.757952	-1.54739	-3.71188	5.67208	0.000212791	0.00216856	k__Bacteria	p__Firmicutes	c__Clostridia	o__Clostridiales	f__Clostridiaceae	g__	s__
3566949	1	2	2	63	0.451603	0.00637723	10.7913	1	1	5.91573	3.6864	-6.1461	0.00636374	0.0343106	k__Bacteria	p__Proteobacteria	c__Epsilonproteobacteria	o__Campylobacterales	f__Campylobacteraceae	g__Campylobacter	s__
New.ReferenceOTU9432	1	6	1	125	0.0617306	0.000918749	0.919461	0.0405594	0.304876	0.521729	3.67987	-0.20997	0.00141555	0.011068	k__Bacteria	p__Bacteroidetes	c__Bacteroidia	o__Bacteroidales	f__Prevotellaceae	g__Prevotella	s__
262563	7	8	1012	1080	0	0	39.0005	1	1	1.75921	3.67257	1.32837	5.30641e-06	9.38626e-05	k__Bacteria	p__Firmicutes	c__Clostridia	o__Clostridiales	f__Ruminococcaceae	g__	s__
564188	7	4	502	22	6.15667	0.413906	391.626	0.282051	0.757952	1.66348	-3.67119	3.21533	9.37954e-05	0.00107665	k__Bacteria	p__Firmicutes	c__Clostridia	o__Clostridiales	f__Lachnospiraceae	g__Dorea	s__
1105486	6	1	453	3	16.1994	1.08759	1088.44	0.0405594	0.304876	-2.17142	-3.66786	9.06596	0.00735587	0.0383429	k__Bacteria	p__Firmicutes	c__Clostridia	o__Clostridiales	f__	g__	s__
New.ReferenceOTU12144	0	6	0	132	0	0	0.473123	0.00699301	0.16317	0.0257415	3.66189	-0.0288284	0.00228382	0.0161062	k__Bacteria	p__Bacteroidetes	c__Bacteroidia	o__Bacteroidales	f__Prevotellaceae	g__Prevotella	s__copri
581474	7	7	1926	352	1	0.0111722	89.5075	1	1	3.85976	-3.65735	3.6989	2.35826e-05	0.000326225	k__Bacteria	p__Firmicutes	c__Bacilli	o__Lactobacillales	f__Lactobacillaceae	g__Lactobacillus	s__
New.ReferenceOTU11427	7	1	156	1	31.6066	1.80548	2443.83	0.010101	0.198476	4.88867	-3.65193	-0.63784	0.0063915	0.0343106	k__Bacteria	p__Bacteroidetes	c__Bacteroidia	o__Bacteroidales	f__Porphyromonadaceae	g__Parabacteroides	s__distasonis
New.ReferenceOTU6266	6	7	68	564	0.451603	0.00637723	10.7913	1	1	6.24602	3.65007	-4.71771	1.86359e-05	0.000275453	k__Bacteria	p__Spirochaetes	c__Spirochaetes	o__Spirochaetales	f__Spirochaetaceae	g__Treponema	s__
350149	6	8	167	2044	0	0	5.20586	0.466667	0.960784	2.95268	3.61886	0.0623735	8.83094e-06	0.000148884	k__Bacteria	p__Bacteroidetes	c__Bacteroidia	o__Bacteroidales	f__S24-7	g__	s__
New.ReferenceOTU15058	5	7	614	82	0.260464	0.00398603	4.40103	0.569231	1	4.08428	-3.609	2.04013	0.000104809	0.00117801	k__Bacteria	p__Firmicutes	c__Clostridia	o__Clostridiales	f__Lachnospiraceae	g__	s__
298468	6	3	133	5	4.47368	0.408659	75.9005	0.314685	0.757952	1.14649	-3.55294	2.71962	0.000740274	0.00628942	k__Bacteria	p__Firmicutes	c__Clostridia	o__Clostridiales	f__Lachnospiraceae	g__	s__
524371	7	8	592	1321	0	0	39.0005	1	1	6.36165	3.55109	-3.01074	7.72839e-06	0.000132364	k__Bacteria	p__Bacteroidetes	c__Bacteroidia	o__Bacteroidales	f__Prevotellaceae	g__Prevotella	s__stercorea
392918	5	3	781	158	2.59867	0.255406	32.6048	0.61927	1	-7.0522	-3.54114	10.2079	0.00207344	0.0151165	k__Bacteria	p__Firmicutes	c__Clostridia	o__Clostridiales	f__Ruminococcaceae	g__	s__
583974	8	5	584	38	Inf	0.453451	Inf	0.2	0.647399	0.708315	-3.52305	4.94571	3.16321e-05	0.000414015	k__Bacteria	p__Firmicutes	c__Clostridia	o__Clostridiales	f__Lachnospiraceae	g__	s__
New.ReferenceOTU1239	0	4	0	52	0	0	1.22979	0.0769231	0.426504	4.68308	3.51995	-5.24028	0.00446794	0.0264885	k__Bacteria	p__Firmicutes	c__Clostridia	o__Clostridiales	f__	g__	s__
28970	7	8	26	3413	0	0	39.0005	1	1	-1.75531	3.51693	3.9537	9.19236e-06	0.000150281	k__Bacteria	p__Bacteroidetes	c__Bacteroidia	o__Bacteroidales	f__Prevotellaceae	g__Prevotella	s__
157805	4	3	271	22	1.61372	0.155777	18.7666	1	1	5.43813	-3.51521	0.144525	0.00289075	0.0191357	k__Bacteria	p__Bacteroidetes	c__Bacteroidia	o__Bacteroidales	f__[Odoribacteraceae]	g__Butyricimonas	s__
589071	8	7	433	33	Inf	0.0256407	Inf	1	1	4.48193	-3.49065	0.918611	1.84866e-05	0.000275453	k__Bacteria	p__Bacteroidetes	c__Bacteroidia	o__Bacteroidales	f__Bacteroidaceae	g__Bacteroides	s__uniformis
189820	5	3	165	8	2.59867	0.255406	32.6048	0.61927	1	3.50736	-3.48783	1.05241	0.00100337	0.00804184	k__Bacteria	p__Firmicutes	c__Clostridia	o__Clostridiales	f__Ruminococcaceae	g__Ruminococcus	s__
New.ReferenceOTU6245	0	5	0	42	0	0	0.754522	0.025641	0.273504	3.10313	3.48197	-3.47361	0.0046941	0.0273279	k__Bacteria	p__Bacteroidetes	c__Bacteroidia	o__Bacteroidales	f__Prevotellaceae	g__Prevotella	s__
198866	8	4	266	12	Inf	0.813145	Inf	0.0769231	0.426504	2.98438	-3.42779	1.85939	0.000308558	0.00302667	k__Bacteria	p__Bacteroidetes	c__Bacteroidia	o__Bacteroidales	f__Porphyromonadaceae	g__Parabacteroides	s__
541328	1	6	1	79	0.0617306	0.000918749	0.919461	0.0405594	0.304876	1.99588	3.42137	-1.84302	0.00217793	0.0156666	k__Bacteria	p__Firmicutes	c__Clostridia	o__Clostridiales	f__Clostridiaceae	g__	s__
355187	1	4	1	40	0.162425	0.00255346	2.41601	0.282051	0.757952	4.60619	3.41171	-4.87161	0.00405321	0.0251345	k__Bacteria	p__Firmicutes	c__Clostridia	o__Clostridiales	f__	g__	s__
New.ReferenceOTU7755	0	6	0	136	0	0	0.473123	0.00699301	0.16317	-0.360152	3.4072	0.403333	0.00446466	0.0264885	k__Bacteria	p__Bacteroidetes	c__Bacteroidia	o__Bacteroidales	f__Prevotellaceae	g__Prevotella	s__
New.ReferenceOTU18338	0	6	0	57	0	0	0.473123	0.00699301	0.16317	0.839724	3.40384	-0.940475	0.00467847	0.0273279	k__Bacteria	p__Firmicutes	c__Clostridia	o__Clostridiales	f__	g__	s__
New.ReferenceOTU6639	0	5	0	47	0	0	0.754522	0.025641	0.273504	1.76877	3.39607	-1.98099	0.00684802	0.0362207	k__Bacteria	p__Bacteroidetes	c__Bacteroidia	o__Bacteroidales	f__Prevotellaceae	g__Prevotella	s__
522591	7	8	18	3026	0	0	39.0005	1	1	-4.62337	3.38745	6.95458	1.92877e-05	0.000281235	k__Bacteria	p__Bacteroidetes	c__Bacteroidia	o__Bacteroidales	f__S24-7	g__	s__
288780	1	4	1	65	0.162425	0.00255346	2.41601	0.282051	0.757952	5.30081	3.37881	-5.30264	0.00238516	0.0165573	k__Bacteria	p__Firmicutes	c__Clostridia	o__Clostridiales	f__	g__	s__
649107	7	4	129	10	6.15667	0.413906	391.626	0.282051	0.757952	0.493519	-3.35387	3.66222	0.000465086	0.00428913	k__Bacteria	p__Firmicutes	c__Clostridia	o__Clostridiales	f__Lachnospiraceae	g__	s__
294270	0	6	0	46	0	0	0.473123	0.00699301	0.16317	1.32599	3.35021	-1.4851	0.00539229	0.0304622	k__Bacteria	p__Bacteroidetes	c__Bacteroidia	o__Bacteroidales	f__Prevotellaceae	g__Prevotella	s__copri
294196	0	6	0	83	0	0	0.473123	0.00699301	0.16317	2.57096	3.31239	-2.87903	0.00577216	0.0319393	k__Bacteria	p__Bacteroidetes	c__Bacteroidia	o__Bacteroidales	f__Prevotellaceae	g__Prevotella	s__copri
153187	1	5	1	572	0.102452	0.00159944	1.47153	0.118881	0.511304	-3.32956	3.30741	4.07425	0.00420225	0.0256171	k__Bacteria	p__Firmicutes	c__Clostridia	o__Clostridiales	f__	g__	s__
584396	7	3	365	8	9.76063	0.679567	625.218	0.118881	0.511304	2.47924	-3.29456	1.85125	0.000449501	0.00418113	k__Bacteria	p__Firmicutes	c__Clostridia	o__Clostridiales	f__Lachnospiraceae	g__Dorea	s__
573969	8	4	407	11	Inf	0.813145	Inf	0.0769231	0.426504	1.12774	-3.28731	2.90698	0.00247377	0.0168937	k__Bacteria	p__Firmicutes	c__Clostridia	o__Clostridiales	f__Lachnospiraceae	g__Dorea	s__
1111294	8	8	22344	2648	0	0	Inf	1	1	8.63292	-3.2817	2.19862	3.06985e-05	0.000408934	k__Bacteria	p__Proteobacteria	c__Gammaproteobacteria	o__Enterobacteriales	f__Enterobacteriaceae	g__	s__
712047	3	7	12	2633	0.102452	0.00159944	1.47153	0.118881	0.511304	-3.5913	3.2653	5.95121	0.00109057	0.00865236	k__Bacteria	p__Firmicutes	c__Clostridia	o__Clostridiales	f__Clostridiaceae	g__	s__
329693	1	6	3	48	0.0617306	0.000918749	0.919461	0.0405594	0.304876	4.32724	3.25508	-4.08571	0.00480601	0.0275834	k__Bacteria	p__Bacteroidetes	c__Bacteroidia	o__Bacteroidales	f__Prevotellaceae	g__Prevotella	s__copri
3035308	1	6	1	51	0.0617306	0.000918749	0.919461	0.0405594	0.304876	2.01164	3.24737	-1.90882	0.00471084	0.0273279	k__Bacteria	p__Bacteroidetes	c__Bacteroidia	o__Bacteroidales	f__Prevotellaceae	g__Prevotella	s__copri
New.ReferenceOTU14706	0	6	0	72	0	0	0.473123	0.00699301	0.16317	-0.672438	3.22234	0.752897	0.0079156	0.0404784	k__Bacteria	p__Firmicutes	c__Clostridia	o__Clostridiales	f__	g__	s__
327282	5	5	703	68	1	0.0855096	11.6946	1	1	2.38435	-3.21956	3.28136	0.000873195	0.0071922	k__Bacteria	p__Firmicutes	c__Clostridia	o__Clostridiales	f__	g__	s__
4374042	3	8	16	331	0	0	0.754522	0.025641	0.273504	3.50841	3.20769	-1.94855	0.000241549	0.00243581	k__Bacteria	p__Deferribacteres	c__Deferribacteres	o__Deferribacterales	f__Deferribacteraceae	g__Mucispirillum	s__schaedleri
4402610	2	7	8	237	0.0617306	0.000918749	0.919461	0.0405594	0.304876	5.41333	3.19983	-4.80227	0.0015827	0.0120263	k__Bacteria	p__Bacteroidetes	c__Bacteroidia	o__Bacteroidales	f__[Odoribacteraceae]	g__Butyricimonas	s__
780650	8	6	420	11	Inf	0.192091	Inf	0.466667	0.960784	-1.59031	-3.19755	5.48298	0.000108807	0.0012096	k__Bacteria	p__Firmicutes	c__Clostridia	o__Clostridiales	f__Clostridiaceae	g__	s__
321902	1	7	1	110	0.031639	0.000409194	0.55387	0.010101	0.198476	0.85874	3.18229	-0.636136	0.00475018	0.0274088	k__Bacteria	p__Firmicutes	c__Clostridia	o__Clostridiales	f__Lachnospiraceae	g__Roseburia	s__
New.ReferenceOTU14249	0	6	0	84	0	0	0.473123	0.00699301	0.16317	-0.394152	3.16583	0.441384	0.00857329	0.0430259	k__Bacteria	p__Bacteroidetes	c__Bacteroidia	o__Bacteroidales	f__Prevotellaceae	g__Prevotella	s__
292057	8	5	2802	78	Inf	0.453451	Inf	0.2	0.647399	8.79129	-3.1513	-1.82138	0.000422353	0.00399753	k__Bacteria	p__Firmicutes	c__Bacilli	o__Lactobacillales	f__Lactobacillaceae	g__Lactobacillus	s__
3407052	6	2	148	427	7.61356	0.654557	148.145	0.131935	0.511304	-6.25143	3.14145	10.5867	0.00585682	0.0321559	k__Bacteria	p__Bacteroidetes	c__Bacteroidia	o__Bacteroidales	f__Bacteroidaceae	g__Bacteroides	s__
753891	7	4	121	6	6.15667	0.413906	391.626	0.282051	0.757952	1.55363	-3.09659	2.37181	0.000564177	0.00511552	k__Bacteria	p__Firmicutes	c__Clostridia	o__Clostridiales	f__Lachnospiraceae	g__	s__
New.CleanUp.ReferenceOTU23337	8	8	1684	270	0	0	Inf	1	1	8.09523	-3.07706	-0.918458	9.28257e-05	0.00107665	k__Bacteria	p__Firmicutes	c__Clostridia	o__Clostridiales	f__Lachnospiraceae	g__	s__
1061134	7	7	20	850	1	0.0111722	89.5075	1	1	-1.00599	3.05063	2.9742	0.000250277	0.00250045	k__Bacteria	p__Bacteroidetes	c__Bacteroidia	o__Bacteroidales	f__Prevotellaceae	g__Prevotella	s__
145801	5	1	164	9	9.76063	0.679567	625.218	0.118881	0.511304	3.92555	-3.04657	0.244547	0.0084092	0.0425987	k__Bacteria	p__Firmicutes	c__Erysipelotrichi	o__Erysipelotrichales	f__Erysipelotrichaceae	g__	s__
New.ReferenceOTU16713	1	2	584	22	0.451603	0.00637723	10.7913	1	1	-4.78977	-3.02067	8.60027	0.0102312	0.0492834	k__Bacteria	p__Bacteroidetes	c__Bacteroidia	o__Bacteroidales	f__Porphyromonadaceae	g__Paludibacter	s__
New.ReferenceOTU11836	8	3	403	12	Inf	1.32534	Inf	0.025641	0.273504	7.84862	-3.01284	-2.74441	0.00326806	0.0208653	k__Bacteria	p__Bacteroidetes	c__Bacteroidia	o__Bacteroidales	f__Bacteroidaceae	g__Bacteroides	s__fragilis
173654	8	8	20371	2779	0	0	Inf	1	1	9.40729	-3.00752	1.38375	0.00013324	0.00145092	k__Bacteria	p__Proteobacteria	c__Gammaproteobacteria	o__Enterobacteriales	f__Enterobacteriaceae	g__	s__
583089	8	8	1776	413	0	0	Inf	1	1	5.94184	-3.00574	1.48633	0.000134469	0.00145092	k__Bacteria	p__Firmicutes	c__Clostridia	o__Clostridiales	f__Lachnospiraceae	g__Blautia	s__
152612	1	6	1	140	0.0617306	0.000918749	0.919461	0.0405594	0.304876	2.21491	3.00418	-1.94091	0.00245243	0.0168546	k__Bacteria	p__Firmicutes	c__Clostridia	o__Clostridiales	f__	g__	s__
New.ReferenceOTU11790	2	5	15	87	0.22353	0.0131751	2.44703	0.314685	0.757952	4.8804	3.00169	-3.85109	0.00933888	0.0462232	k__Bacteria	p__Proteobacteria	c__Gammaproteobacteria	o__Aeromonadales	f__Succinivibrionaceae	g__Succinivibrio	s__
322962	2	6	2	66	0.131319	0.00675017	1.52775	0.131935	0.511304	3.81433	2.98547	-3.53074	0.00637883	0.0343106	k__Bacteria	p__Firmicutes	c__Clostridia	o__Clostridiales	f__Christensenellaceae	g__	s__
341730	8	5	448	42	Inf	0.453451	Inf	0.2	0.647399	-0.00416331	-2.98352	4.97846	0.000628748	0.0055156	k__Bacteria	p__Firmicutes	c__Clostridia	o__Clostridiales	f__Lachnospiraceae	g__Coprococcus	s__
New.ReferenceOTU14008	2	1	167	2	2.21433	0.0926668	156.808	1	1	-5.62837	-2.98304	8.57042	0.00943788	0.0462885	k__Bacteria	p__Bacteroidetes	c__Bacteroidia	o__Bacteroidales	f__Porphyromonadaceae	g__Parabacteroides	s__
805066	8	8	912	105	0	0	Inf	1	1	7.58932	-2.94857	-1.44352	0.000179967	0.00190377	k__Bacteria	p__Firmicutes	c__Clostridia	o__Clostridiales	f__Lachnospiraceae	g__	s__
237438	6	6	954	448	1	0.0547194	18.275	1	1	2.51858	-2.92878	4.58482	0.00143168	0.0111136	k__Bacteria	p__Firmicutes	c__Clostridia	o__Clostridiales	f__Ruminococcaceae	g__	s__
355246	8	8	10842	1710	0	0	Inf	1	1	14.0955	-2.91503	-4.54121	0.000213038	0.00216856	k__Bacteria	p__Bacteroidetes	c__Bacteroidia	o__Bacteroidales	f__[Odoribacteraceae]	g__Butyricimonas	s__
809380	8	4	1320	153	Inf	0.813145	Inf	0.0769231	0.426504	7.36698	-2.90595	-1.87576	0.00217031	0.0156666	k__Bacteria	p__Fusobacteria	c__Fusobacteriia	o__Fusobacteriales	f__Fusobacteriaceae	g__Fusobacterium	s__
525142	6	8	899	127	0	0	5.20586	0.466667	0.960784	3.05863	-2.89979	2.8873	0.000429414	0.00402902	k__Bacteria	p__Firmicutes	c__Clostridia	o__Clostridiales	f__Lachnospiraceae	g__	s__
113756	6	5	78	519	1.73457	0.135909	28.9942	1	1	1.6308	2.88322	0.318951	0.00423322	0.0256609	k__Bacteria	p__Proteobacteria	c__Epsilonproteobacteria	o__Campylobacterales	f__Campylobacteraceae	g__Campylobacter	s__
592933	5	3	126	8	2.59867	0.255406	32.6048	0.61927	1	3.33301	-2.88032	0.6482	0.00427522	0.0257707	k__Bacteria	p__Firmicutes	c__Clostridia	o__Clostridiales	f__Lachnospiraceae	g__Dorea	s__
175298	3	5	289	8	0.384812	0.0306703	3.91534	0.61927	1	3.47636	-2.87483	0.499389	0.00343444	0.0217986	k__Bacteria	p__Firmicutes	c__Clostridia	o__Clostridiales	f__Ruminococcaceae	g__	s__
772398	4	7	11	368	0.162425	0.00255346	2.41601	0.282051	0.757952	-1.17084	2.86735	2.8455	0.00305405	0.0198513	k__Bacteria	p__Firmicutes	c__Clostridia	o__Clostridiales	f__Lachnospiraceae	g__	s__
New.ReferenceOTU17305	2	4	24	285	0.357979	0.0218517	4.02307	0.608392	1	0.783909	2.85926	0.964262	0.0077097	0.0396132	k__Bacteria	p__Bacteroidetes	c__Bacteroidia	o__Bacteroidales	f__	g__	s__
45921	6	7	578	5593	0.451603	0.00637723	10.7913	1	1	-1.67245	2.83265	5.71749	0.000579605	0.00516854	k__Bacteria	p__Bacteroidetes	c__Bacteroidia	o__Bacteroidales	f__Bacteroidaceae	g__Bacteroides	s__
545061	2	6	2	44	0.131319	0.00675017	1.52775	0.131935	0.511304	2.43079	2.81292	-2.1233	0.010075	0.0489683	k__Bacteria	p__Bacteroidetes	c__Bacteroidia	o__Bacteroidales	f__Prevotellaceae	g__Prevotella	s__copri
300853	8	7	389	2872	Inf	0.0256407	Inf	1	1	-0.716711	2.7976	4.24966	0.000732529	0.00627301	k__Bacteria	p__Bacteroidetes	c__Bacteroidia	o__Bacteroidales	f__[Paraprevotellaceae]	g__CF231	s__
366633	2	5	3	112	0.22353	0.0131751	2.44703	0.314685	0.757952	-1.27985	2.79728	2.04485	0.00866086	0.0432642	k__Bacteria	p__Firmicutes	c__Clostridia	o__Clostridiales	f__Ruminococcaceae	g__	s__
515707	2	8	27	254	0	0	0.473123	0.00699301	0.16317	4.16305	2.77688	-2.8198	0.00465819	0.0273279	k__Bacteria	p__Bacteroidetes	c__Bacteroidia	o__Bacteroidales	f__S24-7	g__	s__
New.ReferenceOTU2459	4	3	99	10	1.61372	0.155777	18.7666	1	1	1.40749	-2.77553	2.46929	0.00855729	0.0430259	k__Bacteria	p__Bacteroidetes	c__Bacteroidia	o__Bacteroidales	f__S24-7	g__	s__
New.ReferenceOTU10022	7	8	225	2282	0	0	39.0005	1	1	2.75191	2.76211	1.48545	0.000778919	0.0064861	k__Bacteria	p__Firmicutes	c__Clostridia	o__Clostridiales	f__Lachnospiraceae	g__Roseburia	s__faecis
New.ReferenceOTU2411	8	7	2119	113	Inf	0.0256407	Inf	1	1	8.43081	-2.751	-2.10642	0.00164597	0.0124196	k__Bacteria	p__Firmicutes	c__Clostridia	o__Clostridiales	f__Lachnospiraceae	g__[Ruminococcus]	s__gnavus
208539	7	5	285	15	3.83897	0.227219	250.876	0.569231	1	2.3889	-2.73884	1.76858	0.0011746	0.00925105	k__Bacteria	p__Firmicutes	c__Clostridia	o__Clostridiales	f__[Mogibacteriaceae]	g__	s__
567226	8	8	4096	1101	0	0	Inf	1	1	11.2715	2.7321	-6.21658	0.000518757	0.00474355	k__Bacteria	p__Bacteroidetes	c__Bacteroidia	o__Bacteroidales	f__Prevotellaceae	g__Prevotella	s__
291158	8	8	39	1011	0	0	Inf	1	1	-2.41502	2.6957	5.1376	0.000615547	0.00544406	k__Bacteria	p__Spirochaetes	c__Spirochaetes	o__Spirochaetales	f__Spirochaetaceae	g__Treponema	s__
New.ReferenceOTU13705	1	6	2	136	0.0617306	0.000918749	0.919461	0.0405594	0.304876	-2.75349	2.69369	3.40647	0.00973712	0.04754	k__Bacteria	p__Bacteroidetes	c__Bacteroidia	o__Bacteroidales	f__Prevotellaceae	g__Prevotella	s__
338992	6	5	14	129	1.73457	0.135909	28.9942	1	1	5.56334	2.62171	-4.63499	0.00547073	0.0307443	k__Bacteria	p__Firmicutes	c__Clostridia	o__Clostridiales	f__Lachnospiraceae	g__	s__
309720	8	8	1056	108	0	0	Inf	1	1	4.44295	-2.59193	1.13692	0.000991394	0.00804184	k__Bacteria	p__Firmicutes	c__Clostridia	o__Clostridiales	f__Ruminococcaceae	g__	s__
555945	8	6	189	18	Inf	0.192091	Inf	0.466667	0.960784	2.31729	-2.58613	1.67632	0.00167061	0.012518	k__Bacteria	p__Firmicutes	c__Clostridia	o__Clostridiales	f__Clostridiaceae	NA	NA
851865	5	7	43	716	0.260464	0.00398603	4.40103	0.569231	1	2.07406	2.57765	0.355657	0.00371964	0.0234707	k__Bacteria	p__Firmicutes	c__Clostridia	o__Clostridiales	f__Ruminococcaceae	g__Faecalibacterium	s__prausnitzii
4377150	6	8	45	941	0	0	5.20586	0.466667	0.960784	3.01542	2.5391	-0.630156	0.00180343	0.0133281	k__Bacteria	p__Firmicutes	c__Clostridia	o__Clostridiales	f__	g__	s__
New.ReferenceOTU4027	6	2	452	66	7.61356	0.654557	148.145	0.131935	0.511304	7.61401	-2.53376	-2.82474	0.0101371	0.0490488	k__Bacteria	p__Fusobacteria	c__Fusobacteriia	o__Fusobacteriales	f__Fusobacteriaceae	g__Fusobacterium	s__
797229	7	4	110	6	6.15667	0.413906	391.626	0.282051	0.757952	2.96242	-2.51207	0.51496	0.00761202	0.0392984	k__Bacteria	p__Proteobacteria	c__Gammaproteobacteria	o__Enterobacteriales	f__Enterobacteriaceae	g__	s__
358439	2	7	2	203	0.0617306	0.000918749	0.919461	0.0405594	0.304876	0.121524	2.50244	0.469624	0.00917281	0.0456104	k__Bacteria	p__Firmicutes	c__Clostridia	o__Clostridiales	f__	g__	s__
535601	8	8	1208	186	0	0	Inf	1	1	7.52269	-2.49334	-1.52541	0.00153597	0.011754	k__Bacteria	p__Firmicutes	c__Clostridia	o__Clostridiales	f__Lachnospiraceae	g__	s__
798164	7	7	416	195	1	0.0111722	89.5075	1	1	-2.46562	-2.48577	7.8933	0.00239382	0.0165573	k__Bacteria	p__Firmicutes	c__Clostridia	o__Clostridiales	f__	g__	s__
New.CleanUp.ReferenceOTU105506	8	6	1535	94	Inf	0.192091	Inf	0.466667	0.960784	7.81996	-2.42746	-2.11204	0.00561058	0.0312052	k__Bacteria	p__Firmicutes	c__Clostridia	o__Clostridiales	f__Lachnospiraceae	g__[Ruminococcus]	s__gnavus
304825	4	7	12	171	0.162425	0.00255346	2.41601	0.282051	0.757952	-0.159895	2.37893	1.72297	0.00551887	0.0308542	k__Bacteria	p__Firmicutes	c__Clostridia	o__Clostridiales	f__Ruminococcaceae	g__	s__
New.ReferenceOTU11788	5	7	58	23	0.260464	0.00398603	4.40103	0.569231	1	-0.00228161	-2.37103	3.56058	0.00941769	0.0462885	k__Bacteria	p__Firmicutes	c__Clostridia	o__Clostridiales	f__	g__	s__
361170	8	8	1320	692	0	0	Inf	1	1	5.94501	-2.36272	1.20146	0.00268237	0.0179769	k__Bacteria	p__Proteobacteria	c__Deltaproteobacteria	o__Desulfovibrionales	f__Desulfovibrionaceae	g__Bilophila	s__
295094	7	8	219	428	0	0	39.0005	1	1	4.31292	2.36067	-1.18839	0.00294375	0.0193677	k__Bacteria	p__Proteobacteria	c__Deltaproteobacteria	o__Desulfovibrionales	f__Desulfovibrionaceae	g__	s__
3829957	8	8	9149	1536	0	0	Inf	1	1	10.5693	-2.35912	-1.27711	0.00272295	0.0181362	k__Bacteria	p__Proteobacteria	c__Gammaproteobacteria	o__Enterobacteriales	f__Enterobacteriaceae	g__	s__
457614	4	8	21	607	0	0	1.22979	0.0769231	0.426504	-2.60127	2.34335	4.48915	0.00603685	0.0328978	k__Bacteria	p__Firmicutes	c__Clostridia	o__Clostridiales	f__Lachnospiraceae	g__	s__
New.ReferenceOTU753	6	5	91	10	1.73457	0.135909	28.9942	1	1	4.22272	-2.3201	-0.486899	0.0064492	0.034449	k__Bacteria	p__Firmicutes	c__Clostridia	o__Clostridiales	f__[Mogibacteriaceae]	g__	s__
589277	8	8	8881	1107	0	0	Inf	1	1	13.164	-2.26712	-4.22697	0.0039694	0.0247676	k__Bacteria	p__Bacteroidetes	c__Bacteroidia	o__Bacteroidales	f__Bacteroidaceae	g__Bacteroides	s__
New.CleanUp.ReferenceOTU39827	7	6	129	20	2.21433	0.0926668	156.808	1	1	1.29029	-2.26491	2.5393	0.00751156	0.0389662	k__Bacteria	p__Firmicutes	c__Clostridia	o__Clostridiales	f__Lachnospiraceae	g__Dorea	s__
292242	8	7	3458	461	Inf	0.0256407	Inf	1	1	2.64038	-2.26104	2.42189	0.00838146	0.0425987	k__Bacteria	p__Firmicutes	c__Clostridia	o__Clostridiales	f__Ruminococcaceae	g__	s__
772282	8	8	11065	1201	0	0	Inf	1	1	13.0573	-2.25954	-3.90906	0.00409237	0.0252324	k__Bacteria	p__Bacteroidetes	c__Bacteroidia	o__Bacteroidales	f__Bacteroidaceae	g__Bacteroides	s__
791522	8	8	1132	206	0	0	Inf	1	1	-2.67973	-2.25547	7.60084	0.00415973	0.025502	k__Bacteria	p__Firmicutes	c__Clostridia	o__Clostridiales	f__Lachnospiraceae	g__	s__
208479	8	8	327	66	0	0	Inf	1	1	6.21835	-2.23802	-1.40889	0.00446026	0.0264885	k__Bacteria	p__Bacteroidetes	c__Bacteroidia	o__Bacteroidales	f__[Odoribacteraceae]	g__Butyricimonas	s__
561171	8	8	903	107	0	0	Inf	1	1	7.26893	-2.20701	-1.87504	0.00504325	0.0287919	k__Bacteria	p__Firmicutes	c__Clostridia	o__Clostridiales	f__Lachnospiraceae	g__	s__
4453773	8	8	6063	1460	0	0	Inf	1	1	8.76758	-2.20078	0.746642	0.00516837	0.0293509	k__Bacteria	p__Proteobacteria	c__Deltaproteobacteria	o__Desulfovibrionales	f__Desulfovibrionaceae	g__Desulfovibrio	s__
