# Supplementary material for: Late weaning is associated with increased microbial diversity and Faecalibacterium prausnitzii abundance in the fecal microbiota of piglets
Source: Anim Microbiome. 2020 Jan 16;2:2. doi: 10.1186/s42523-020-0020-4 (PMC7807523; doi:10.1186/s42523-020-0020-4)
Supplement: Supplementary file 8 — Additional file 8: Table S4. Differentially abundant OTUs before and after weaning in the W21 group. [file 42523_2020_20_MOESM8_ESM.xlsx]

## Sheet: Foglio1
Table S4: Differentially abundant OTUs before and after weaning in the W21 group.
OTU	+samples in group 0	+samples in group 1	counts in group 0	counts in group 1	oddsRatio	lower	upper	fisherP	fisherAdjP	(Intercept)	Day_w21_d21_d28d28	normFactor_w21_d21_d28	pvalues	adjPvalues	Kingdom	Phylum	Class	Order	Family	Genus	Species
163857	11	11	313	33276	0	0	Inf	1	1	3.43907	7.79579	-0.490049	2.5203e-44	2.78241e-41	k__Bacteria	p__Proteobacteria	c__Gammaproteobacteria	o__Aeromonadales	f__Succinivibrionaceae	g__Succinivibrio	s__
568118	11	11	1008	52683	0	0	Inf	1	1	6.98788	7.08457	-1.82839	5.8697e-37	3.24007e-34	k__Bacteria	p__Bacteroidetes	c__Bacteroidia	o__Bacteroidales	f__Prevotellaceae	g__Prevotella	s__copri
522364	6	11	48	11279	0	0	0.864193	0.0350877	0.135046	6.51432	6.99936	-5.35488	9.98074e-27	2.75468e-24	k__Bacteria	p__Bacteroidetes	c__Bacteroidia	o__Bacteroidales	f__Prevotellaceae	g__Prevotella	s__copri
533298	9	11	51	11530	0	0	5.24114	0.47619	0.804424	2.95896	6.89981	-0.744635	1.10546e-30	4.06811e-28	k__Bacteria	p__Proteobacteria	c__Gammaproteobacteria	o__Aeromonadales	f__Succinivibrionaceae	g__Succinivibrio	s__
4435655	6	4	3622	10	2.02883	0.286707	16.0874	0.669921	0.954595	-3.15018	-6.7876	9.95512	1.37913e-22	1.9032e-20	k__Bacteria	p__Proteobacteria	c__Alphaproteobacteria	o__RF32	f__	g__	s__
584463	4	11	60	19049	0	0	0.422165	0.00386997	0.0303102	5.27489	6.70408	-3.30793	2.39451e-24	4.4059e-22	k__Bacteria	p__Firmicutes	c__Clostridia	o__Clostridiales	f__Lachnospiraceae	g__Lachnobacterium	s__
1108599	5	5	2410	75	1	0.138669	7.21144	1	1	-4.14143	-6.68175	11.1604	6.7291e-20	7.42892e-18	k__Bacteria	p__Proteobacteria	c__Deltaproteobacteria	o__Desulfovibrionales	f__Desulfovibrionaceae	g__	s__
68844	2	1	418	1	2.1446	0.0959818	143.849	1	1	-5.24357	-6.39555	10.759	5.63654e-07	5.55601e-06	k__Bacteria	p__Firmicutes	c__Clostridia	o__Clostridiales	f__Lachnospiraceae	g__	s__
345899	8	11	158	13203	0	0	2.27239	0.214286	0.466019	3.06961	6.32891	-0.0186979	5.56059e-26	1.22778e-23	k__Bacteria	p__Bacteroidetes	c__Bacteroidia	o__Bacteroidales	f__Prevotellaceae	g__Prevotella	s__copri
335568	6	11	30	5980	0	0	0.864193	0.0350877	0.135046	6.56466	5.89491	-4.9207	3.7857e-24	5.97058e-22	k__Bacteria	p__Firmicutes	c__Clostridia	o__Clostridiales	f__Clostridiaceae	g__Clostridium	s__
518820	7	11	23	2498	0	0	1.32125	0.0902256	0.255829	4.51696	5.74117	-3.65421	1.85532e-20	2.27586e-18	k__Bacteria	p__Bacteroidetes	c__Bacteroidia	o__Bacteroidales	f__Prevotellaceae	g__Prevotella	s__copri
New.ReferenceOTU11983	2	1	169	7	2.1446	0.0959818	143.849	1	1	-5.98264	-5.32835	11.8681	4.00821e-05	0.000236634	k__Bacteria	p__Bacteroidetes	c__Bacteroidia	o__Bacteroidales	f__	g__	s__
4358599	1	6	1	691	0.0941933	0.00165826	1.09548	0.0634675	0.222833	1.62226	5.28081	-1.80555	4.76768e-10	8.92122e-09	k__Bacteria	p__Bacteroidetes	c__Bacteroidia	o__Bacteroidales	f__S24-7	g__	s__
516159	4	11	19	6218	0	0	0.422165	0.00386997	0.0303102	1.24897	5.21947	0.329236	9.0571e-14	3.84579e-12	k__Bacteria	p__Proteobacteria	c__Gammaproteobacteria	o__Aeromonadales	f__Succinivibrionaceae	g__Succinivibrio	s__
847728	8	8	3031	95	1	0.100646	9.93577	1	1	1.23154	-5.18854	6.23986	1.76628e-18	1.7727e-16	k__Bacteria	p__Firmicutes	c__Clostridia	o__Clostridiales	f__Ruminococcaceae	g__Ruminococcus	s__
4357657	4	10	18	2637	0.0666871	0.0011634	0.77182	0.0237358	0.108951	2.60487	5.10626	-1.37764	1.15336e-14	6.36655e-13	k__Bacteria	p__Firmicutes	c__Clostridia	o__Clostridiales	f__Clostridiaceae	g__	s__
712047	6	11	47	4079	0	0	0.864193	0.0350877	0.135046	0.851872	5.05128	1.82049	1.51694e-16	1.04669e-14	k__Bacteria	p__Firmicutes	c__Clostridia	o__Clostridiales	f__Clostridiaceae	g__	s__
530854	4	11	14	1362	0	0	0.422165	0.00386997	0.0303102	5.415	5.00822	-4.91451	5.41261e-13	1.99184e-11	k__Bacteria	p__Bacteroidetes	c__Bacteroidia	o__Bacteroidales	f__Prevotellaceae	g__Prevotella	s__
1106614	6	3	284	4	3.02714	0.406519	28.217	0.386997	0.704202	-3.43582	-5.00118	7.79214	1.1915e-10	2.48193e-09	k__Bacteria	p__Firmicutes	c__Clostridia	o__Clostridiales	f__	g__	s__
527408	5	5	1664	120	1	0.138669	7.21144	1	1	-5.49856	-4.903	11.4332	7.89495e-12	2.17901e-10	k__Bacteria	p__Bacteroidetes	c__Bacteroidia	o__Bacteroidales	f__[Paraprevotellaceae]	g__[Prevotella]	s__
520369	7	11	46	3590	0	0	1.32125	0.0902256	0.255829	0.511707	4.88703	2.07311	1.1095e-15	6.80495e-14	k__Bacteria	p__Firmicutes	c__Clostridia	o__Clostridiales	f__Clostridiaceae	g__	s__
45921	10	11	13080	1359	0	0	39.0005	1	1	0.293821	-4.84095	8.94982	4.30058e-18	3.95653e-16	k__Bacteria	p__Bacteroidetes	c__Bacteroidia	o__Bacteroidales	f__Bacteroidaceae	g__Bacteroides	s__
319810	10	11	212	7939	0	0	39.0005	1	1	3.23656	4.82264	0.715614	1.20519e-16	9.50377e-15	k__Bacteria	p__Bacteroidetes	c__Bacteroidia	o__Bacteroidales	f__Prevotellaceae	g__Prevotella	s__
591731	2	11	3	438	0	0	0.2059	0.000221141	0.00485643	3.71022	4.79325	-3.82394	2.3316e-10	4.68016e-09	k__Bacteria	p__Proteobacteria	c__Gammaproteobacteria	o__Aeromonadales	f__Succinivibrionaceae	g__Succinivibrio	s__
361170	11	10	1713	92	Inf	0.0256407	Inf	1	1	6.22602	-4.6926	0.935257	8.0683e-17	6.85185e-15	k__Bacteria	p__Proteobacteria	c__Deltaproteobacteria	o__Desulfovibrionales	f__Desulfovibrionaceae	g__Bilophila	s__
335644	11	10	4952	268	Inf	0.0256407	Inf	1	1	-1.28592	-4.66919	9.04069	1.34415e-16	9.89292e-15	k__Bacteria	p__Firmicutes	c__Clostridia	o__Clostridiales	f__	g__	s__
28970	9	11	43	1315	0	0	5.24114	0.47619	0.804424	1.97406	4.62098	-0.117065	2.26493e-14	1.08717e-12	k__Bacteria	p__Bacteroidetes	c__Bacteroidia	o__Bacteroidales	f__Prevotellaceae	g__Prevotella	s__
New.ReferenceOTU6175	5	11	17	834	0	0	0.597142	0.0123839	0.0648129	2.25981	4.61805	-0.768255	5.49582e-14	2.52808e-12	k__Bacteria	p__Bacteroidetes	c__Bacteroidia	o__Bacteroidales	f__Prevotellaceae	g__Prevotella	s__stercorea
188348	6	6	1310	32	1	0.138669	7.21144	1	1	1.01233	-4.61547	4.86778	2.6072e-13	1.06605e-11	k__Bacteria	p__Firmicutes	c__Clostridia	o__Clostridiales	f__Ruminococcaceae	g__	s__
584951	6	9	14	1446	0.283801	0.0204779	2.47356	0.361455	0.694391	1.5609	4.58909	-0.311193	1.415e-11	3.81015e-10	k__Bacteria	p__Firmicutes	c__Clostridia	o__Clostridiales	f__Ruminococcaceae	g__	s__
295683	7	8	1073	49	0.669	0.071127	5.58908	1	1	1.36598	-4.5881	4.81505	1.00771e-14	5.85532e-13	k__Bacteria	p__Firmicutes	c__Clostridia	o__Clostridiales	f__Lachnospiraceae	g__	s__
608244	5	11	5	760	0	0	0.597142	0.0123839	0.0648129	-0.454285	4.58688	1.49277	9.46081e-13	3.26398e-11	k__Bacteria	p__Firmicutes	c__Clostridia	o__Clostridiales	f__Ruminococcaceae	g__Ruminococcus	s__
519836	4	9	12	785	0.141516	0.00994106	1.19202	0.0804954	0.255829	3.38178	4.56088	-2.66305	8.49603e-11	1.91421e-09	k__Bacteria	p__Bacteroidetes	c__Bacteroidia	o__Bacteroidales	f__Prevotellaceae	g__Prevotella	s__
New.ReferenceOTU6266	9	11	22258	810	0	0	5.24114	0.47619	0.804424	-2.67458	-4.53065	11.7398	4.61645e-16	2.99798e-14	k__Bacteria	p__Spirochaetes	c__Spirochaetes	o__Spirochaetales	f__Spirochaetaceae	g__Treponema	s__
22466	7	11	40	2351	0	0	1.32125	0.0902256	0.255829	0.687536	4.53017	1.68052	7.16216e-14	3.16281e-12	k__Bacteria	p__Bacteroidetes	c__Bacteroidia	o__Bacteroidales	f__Prevotellaceae	g__Prevotella	s__
113756	3	10	4	734	0.0458803	0.000778864	0.544737	0.0075188	0.0478469	1.42822	4.47294	-0.790067	3.09329e-12	9.48608e-11	k__Bacteria	p__Proteobacteria	c__Epsilonproteobacteria	o__Campylobacterales	f__Campylobacteraceae	g__Campylobacter	s__
New.ReferenceOTU11662	3	3	392	67	1	0.100646	9.93577	1	1	-3.18355	-4.47138	8.18189	4.9223e-07	4.98553e-06	k__Bacteria	p__Firmicutes	c__Clostridia	o__Clostridiales	f__	g__	s__
New.ReferenceOTU16843	7	10	2107	106	0.18917	0.00324373	2.46461	0.310777	0.636326	-3.15472	-4.47078	9.19126	1.36491e-14	7.17554e-13	k__Bacteria	p__Firmicutes	c__Clostridia	o__Clostridiales	f__Ruminococcaceae	g__Oscillospira	s__
New.ReferenceOTU5260	3	11	3	365	0	0	0.298425	0.00103199	0.0132854	1.62998	4.42188	-1.37609	2.86014e-09	4.71283e-08	k__Bacteria	p__Bacteroidetes	c__Bacteroidia	o__Bacteroidales	f__Prevotellaceae	g__Prevotella	s__copri
342638	2	11	4	490	0	0	0.2059	0.000221141	0.00485643	1.31463	4.40159	-0.8692	2.18519e-08	3.09289e-07	k__Bacteria	p__Bacteroidetes	c__Bacteroidia	o__Bacteroidales	f__Prevotellaceae	g__Prevotella	s__copri
New.ReferenceOTU18376	0	1	0	20	0	0	39.0005	1	1	6.90144e-05	4.39224	-9.38781e-05	0.000816169	0.00317271	k__Bacteria	p__Firmicutes	c__Erysipelotrichi	o__Erysipelotrichales	f__Erysipelotrichaceae	g__RFN20	s__
1112190	9	3	179	4	10.4037	1.18968	157.527	0.0299731	0.124333	-1.98891	-4.38219	5.78396	2.05172e-08	3.02014e-07	k__Bacteria	p__Firmicutes	c__Clostridia	o__Clostridiales	f__Lachnospiraceae	g__	s__
294196	0	11	0	185	0	0	0.0729136	2.83514e-06	0.00079384	2.99892	4.36286	-3.68648	7.81359e-07	7.46498e-06	k__Bacteria	p__Bacteroidetes	c__Bacteroidia	o__Bacteroidales	f__Prevotellaceae	g__Prevotella	s__copri
350627	1	11	6	489	0	0	0.133314	3.40217e-05	0.00136087	1.36748	4.34816	-0.80607	6.66421e-08	8.26661e-07	k__Bacteria	p__Bacteroidetes	c__Bacteroidia	o__Bacteroidales	f__Prevotellaceae	g__Prevotella	s__copri
New.ReferenceOTU19021	4	11	10	736	0	0	0.422165	0.00386997	0.0303102	1.75825	4.33735	-0.688503	3.4352e-10	6.65345e-09	k__Bacteria	p__Bacteroidetes	c__Bacteroidia	o__Bacteroidales	f__Prevotellaceae	g__Prevotella	s__
300859	5	11	40	2063	0	0	0.597142	0.0123839	0.0648129	6.66104	4.33489	-4.92549	5.55598e-12	1.57277e-10	k__Bacteria	p__Bacteroidetes	c__Bacteroidia	o__Bacteroidales	f__Prevotellaceae	g__Prevotella	s__
172163	1	3	1	70	0.282665	0.0046329	4.3262	0.586466	0.938346	0.956856	4.31862	-1.04749	1.90899e-05	0.000121823	k__Bacteria	p__Firmicutes	c__Clostridia	o__Clostridiales	f__	g__	s__
New.ReferenceOTU6245	2	10	2	293	0.0294323	0.000471721	0.37569	0.00190522	0.0190522	3.59608	4.26696	-3.95853	3.65195e-08	4.81117e-07	k__Bacteria	p__Bacteroidetes	c__Bacteroidia	o__Bacteroidales	f__Prevotellaceae	g__Prevotella	s__
589277	11	11	14775	416	0	0	Inf	1	1	11.8445	-4.25963	-2.52359	1.97018e-14	9.88671e-13	k__Bacteria	p__Bacteroidetes	c__Bacteroidia	o__Bacteroidales	f__Bacteroidaceae	g__Bacteroides	s__
1061134	7	11	47	1757	0	0	1.32125	0.0902256	0.255829	1.43438	4.2525	0.692177	2.41243e-12	7.83331e-11	k__Bacteria	p__Bacteroidetes	c__Bacteroidia	o__Bacteroidales	f__Prevotellaceae	g__Prevotella	s__
336890	2	10	26	748	0.0294323	0.000471721	0.37569	0.00190522	0.0190522	0.835454	4.2477	0.626531	3.60511e-08	4.81117e-07	k__Bacteria	p__Firmicutes	c__Clostridia	o__Clostridiales	f__Ruminococcaceae	g__	s__
1013234	8	10	18	1069	0.282665	0.0046329	4.3262	0.586466	0.938346	0.906003	4.23736	0.757233	4.88743e-10	8.99286e-09	k__Bacteria	p__Bacteroidetes	c__Bacteroidia	o__Bacteroidales	f__Prevotellaceae	g__Prevotella	s__
New.ReferenceOTU7244	2	1	28	3	2.1446	0.0959818	143.849	1	1	-4.16085	-4.19805	8.71944	0.00896459	0.0235081	k__Bacteria	p__Bacteroidetes	c__Bacteroidia	o__Bacteroidales	f__Prevotellaceae	g__Prevotella	s__
772398	9	11	21	1151	0	0	5.24114	0.47619	0.804424	0.733275	4.17183	0.97006	5.84363e-13	2.08108e-11	k__Bacteria	p__Firmicutes	c__Clostridia	o__Clostridiales	f__Lachnospiraceae	g__	s__
216599	5	3	238	3	2.14148	0.278254	19.7663	0.659443	0.954595	0.660069	-4.16692	3.86345	2.45492e-09	4.16958e-08	k__Bacteria	p__Bacteroidetes	c__Bacteroidia	o__Bacteroidales	f__Rikenellaceae	g__	s__
938672	5	11	7	943	0	0	0.597142	0.0123839	0.0648129	-1.10902	4.16042	2.39601	7.37832e-11	1.69701e-09	k__Bacteria	p__Bacteroidetes	c__Bacteroidia	o__Bacteroidales	f__Prevotellaceae	g__Prevotella	s__
555945	11	5	434	8	Inf	1.67464	Inf	0.0123839	0.0648129	0.91496	-4.08387	4.2645	5.73924e-11	1.37742e-09	k__Bacteria	p__Firmicutes	c__Clostridia	o__Clostridiales	f__Clostridiaceae	NA	NA
4377150	9	9	12327	872	1	0.059902	16.6939	1	1	-2.02773	-4.05119	9.88724	2.99108e-12	9.43471e-11	k__Bacteria	p__Firmicutes	c__Clostridia	o__Clostridiales	f__	g__	s__
701221	10	11	90	2166	0	0	39.0005	1	1	1.78757	4.04295	1.26684	4.39626e-12	1.31175e-10	k__Bacteria	p__Firmicutes	c__Clostridia	o__Clostridiales	f__Lachnospiraceae	g__	s__
530928	1	11	1	185	0	0	0.133314	3.40217e-05	0.00136087	2.26541	4.04051	-2.65486	1.03903e-06	9.55912e-06	k__Bacteria	p__Firmicutes	c__Clostridia	o__Clostridiales	f__Ruminococcaceae	g__Ruminococcus	s__
355246	11	11	4446	239	0	0	Inf	1	1	7.42856	-4.03994	0.523612	3.90687e-13	1.53798e-11	k__Bacteria	p__Bacteroidetes	c__Bacteroidia	o__Bacteroidales	f__[Odoribacteraceae]	g__Butyricimonas	s__
583089	11	11	4174	163	0	0	Inf	1	1	6.19752	-4.03741	1.1472	4.03998e-13	1.53798e-11	k__Bacteria	p__Firmicutes	c__Clostridia	o__Clostridiales	f__Lachnospiraceae	g__Blautia	s__
346686	11	10	1028	83	Inf	0.0256407	Inf	1	1	1.33565	-4.03216	4.94274	2.21551e-12	7.41187e-11	k__Bacteria	p__Firmicutes	c__Clostridia	o__Clostridiales	f__Ruminococcaceae	g__Oscillospira	s__
New.ReferenceOTU732	5	11	6	492	0	0	0.597142	0.0123839	0.0648129	0.189993	4.0151	0.915019	2.65246e-09	4.43684e-08	k__Bacteria	p__Bacteroidetes	c__Bacteroidia	o__Bacteroidales	f__Prevotellaceae	g__Prevotella	s__copri
882782	2	9	6	361	0.0600635	0.00341124	0.579601	0.00892219	0.053725	2.11486	4.00257	-1.43369	3.96443e-07	4.12899e-06	k__Bacteria	p__Bacteroidetes	c__Bacteroidia	o__Bacteroidales	f__S24-7	g__	s__
323106	2	9	3	265	0.0600635	0.00341124	0.579601	0.00892219	0.053725	1.19936	3.99762	-0.874282	7.55057e-06	5.4841e-05	k__Bacteria	p__Firmicutes	c__Clostridia	o__Clostridiales	f__Lachnospiraceae	g__	s__
New.ReferenceOTU6323	7	8	398	20	0.669	0.071127	5.58908	1	1	-0.659413	-3.96898	5.49498	1.07693e-10	2.2864e-09	k__Bacteria	p__Firmicutes	c__Clostridia	o__Clostridiales	f__	g__	s__
291493	9	9	60	970	1	0.059902	16.6939	1	1	3.01143	3.95606	-0.917654	3.2869e-10	6.47989e-09	k__Bacteria	p__Firmicutes	c__Clostridia	o__Clostridiales	f__Lachnospiraceae	g__	s__
198848	0	11	0	139	0	0	0.0729136	2.83514e-06	0.00079384	2.34458	3.90753	-2.87699	4.71273e-06	3.77018e-05	k__Bacteria	p__Firmicutes	c__Clostridia	o__Clostridiales	f__Ruminococcaceae	g__Ruminococcus	s__
31249	1	8	1	278	0.0458803	0.000778864	0.544737	0.0075188	0.0478469	0.137027	3.89508	0.145064	2.37239e-07	2.61912e-06	k__Bacteria	p__Firmicutes	c__Clostridia	o__Clostridiales	f__Lachnospiraceae	g__Anaerostipes	s__
314402	5	5	268	10	1	0.138669	7.21144	1	1	-2.08822	-3.88808	5.99383	9.47017e-08	1.13642e-06	k__Bacteria	p__Firmicutes	c__Clostridia	o__Clostridiales	f__Ruminococcaceae	g__	s__
589329	3	11	5	307	0	0	0.298425	0.00103199	0.0132854	1.25852	3.88531	-0.459167	2.23246e-09	3.89076e-08	k__Bacteria	p__Bacteroidetes	c__Bacteroidia	o__Bacteroidales	f__Prevotellaceae	g__Prevotella	s__copri
263546	8	11	2145	331	0	0	2.27239	0.214286	0.466019	-0.181456	-3.86706	7.20359	5.4619e-12	1.57277e-10	k__Bacteria	p__Firmicutes	c__Clostridia	o__Clostridiales	f__Ruminococcaceae	g__Oscillospira	s__
552448	4	8	461	104	0.231405	0.0237827	1.72973	0.198381	0.461926	-4.09368	-3.831	9.42665	1.72963e-08	2.58042e-07	k__Bacteria	p__Firmicutes	c__Clostridia	o__Clostridiales	f__Ruminococcaceae	g__	s__
New.ReferenceOTU3880	8	5	411	147	3.02714	0.406519	28.217	0.386997	0.704202	-2.64116	-3.81626	7.55555	8.92857e-08	1.0832e-06	k__Bacteria	p__Bacteroidetes	c__Bacteroidia	o__Bacteroidales	f__S24-7	g__	s__
752354	3	8	22	825	0.156082	0.0144496	1.21937	0.0861089	0.255829	3.85378	3.81492	-3.03469	5.62502e-07	5.55601e-06	k__Bacteria	p__Firmicutes	c__Clostridia	o__Clostridiales	f__Lachnospiraceae	g__Coprococcus	s__
New.ReferenceOTU11274	11	10	1842	345	Inf	0.0256407	Inf	1	1	3.40153	-3.79843	4.10809	1.5636e-11	4.11004e-10	k__Bacteria	p__Firmicutes	c__Clostridia	o__Clostridiales	f__Clostridiaceae	g__	s__
New.ReferenceOTU1519	5	2	169	2	3.5236	0.404275	48.8332	0.361455	0.694391	-3.9402	-3.77725	7.3303	1.29939e-06	1.17584e-05	k__Bacteria	p__Proteobacteria	c__Alphaproteobacteria	o__RF32	f__	g__	s__
59913	7	11	1995	264	0	0	1.32125	0.0902256	0.255829	-1.17299	-3.74863	7.8295	2.77907e-11	7.1351e-10	k__Bacteria	p__Firmicutes	c__Clostridia	o__Clostridiales	f__Christensenellaceae	g__	s__
New.ReferenceOTU7965	1	11	1	149	0	0	0.133314	3.40217e-05	0.00136087	1.85275	3.74557	-2.07321	4.68863e-06	3.77018e-05	k__Bacteria	p__Proteobacteria	c__Gammaproteobacteria	o__Aeromonadales	f__Succinivibrionaceae	g__Succinivibrio	s__
New.CleanUp.ReferenceOTU102218	7	11	1096	215	0	0	1.32125	0.0902256	0.255829	-1.96911	-3.74147	8.15053	3.10575e-11	7.79261e-10	k__Bacteria	p__Firmicutes	c__Clostridia	o__Clostridiales	f__Lachnospiraceae	g__	s__
302158	2	9	2	322	0.0600635	0.00341124	0.579601	0.00892219	0.053725	1.18296	3.72962	-0.805306	4.13448e-08	5.30752e-07	k__Bacteria	p__Proteobacteria	c__Epsilonproteobacteria	o__Campylobacterales	f__Campylobacteraceae	g__Campylobacter	s__
New.ReferenceOTU1138	3	11	3	294	0	0	0.298425	0.00103199	0.0132854	1.12556	3.72432	-0.684863	6.89322e-08	8.45568e-07	k__Bacteria	p__Bacteroidetes	c__Bacteroidia	o__Bacteroidales	f__Prevotellaceae	g__Prevotella	s__
586562	5	3	275	18	2.14148	0.278254	19.7663	0.659443	0.954595	-3.53891	-3.72117	7.61328	1.82496e-06	1.6248e-05	k__Bacteria	p__Firmicutes	c__Clostridia	o__Clostridiales	f__Ruminococcaceae	g__	s__
546456	8	7	197	20	1.49477	0.17892	14.0593	1	1	-1.89594	-3.70445	5.97681	3.70738e-08	4.81523e-07	k__Bacteria	p__Firmicutes	c__Clostridia	o__Clostridiales	f__Ruminococcaceae	g__	s__
New.ReferenceOTU5698	0	1	0	12	0	0	39.0005	1	1	-5.91865e-06	3.7004	7.888e-06	0.0112328	0.0286397	k__Bacteria	p__Firmicutes	c__Clostridia	o__Clostridiales	f__Ruminococcaceae	g__	s__
521200	7	9	98	1047	0.406124	0.0286546	3.84059	0.635117	0.954595	4.74185	3.69965	-1.95787	1.16052e-08	1.77947e-07	k__Bacteria	p__Firmicutes	c__Clostridia	o__Clostridiales	f__Veillonellaceae	g__Anaerovibrio	s__
314639	3	2	145	3	1.64781	0.147005	24.5907	1	1	-3.27486	-3.67303	6.45933	1.10662e-05	7.54143e-05	k__Bacteria	p__Firmicutes	c__Clostridia	o__Clostridiales	f__	g__	s__
547854	11	11	464	8219	0	0	Inf	1	1	2.44862	3.64925	2.92769	5.44974e-11	1.337e-09	k__Bacteria	p__Bacteroidetes	c__Bacteroidia	o__Bacteroidales	f__Prevotellaceae	g__Prevotella	s__
627473	7	11	1504	198	0	0	1.32125	0.0902256	0.255829	-1.90078	-3.64248	8.18154	1.01605e-10	2.19946e-09	k__Bacteria	p__Firmicutes	c__Clostridia	o__Clostridiales	f__Christensenellaceae	g__	s__
New.ReferenceOTU10302	9	11	347	6462	0	0	5.24114	0.47619	0.804424	1.98057	3.6397	2.92929	7.37736e-11	1.69701e-09	k__Bacteria	p__Firmicutes	c__Clostridia	o__Clostridiales	f__Lachnospiraceae	g__Roseburia	s__
New.ReferenceOTU12505	5	3	271	26	2.14148	0.278254	19.7663	0.659443	0.954595	-3.1313	-3.63195	6.7414	1.74905e-06	1.56988e-05	k__Bacteria	p__Firmicutes	c__Clostridia	o__Clostridiales	f__Ruminococcaceae	g__	s__
552031	11	11	1480	160	0	0	Inf	1	1	3.05421	-3.60196	3.59491	9.59065e-11	2.11762e-09	k__Bacteria	p__Bacteroidetes	c__Bacteroidia	o__Bacteroidales	f__	g__	s__
New.CleanUp.ReferenceOTU13155	0	7	0	57	0	0	0.422165	0.00386997	0.0303102	2.10511	3.59445	-2.58418	5.3359e-05	0.000303651	k__Bacteria	p__Bacteroidetes	c__Bacteroidia	o__Bacteroidales	f__Prevotellaceae	g__Prevotella	s__copri
179806	5	9	35	666	0.201219	0.0144806	1.69444	0.182663	0.453619	1.29359	3.58599	0.496847	4.45768e-08	5.65664e-07	k__Bacteria	p__Bacteroidetes	c__Bacteroidia	o__Bacteroidales	f__[Paraprevotellaceae]	g__	s__
New.ReferenceOTU6639	3	9	6	174	0.0961195	0.00634813	0.840562	0.0299731	0.124333	1.97597	3.55297	-1.46194	0.000107977	0.000570368	k__Bacteria	p__Bacteroidetes	c__Bacteroidia	o__Bacteroidales	f__Prevotellaceae	g__Prevotella	s__
70580	8	2	306	2	10.4037	1.18968	157.527	0.0299731	0.124333	5.22651	-3.5512	-1.11831	3.63924e-07	3.82641e-06	k__Bacteria	p__Proteobacteria	c__Gammaproteobacteria	o__Pasteurellales	f__Pasteurellaceae	g__Actinobacillus	s__
New.CleanUp.ReferenceOTU23337	11	10	2891	96	Inf	0.0256407	Inf	1	1	9.73765	-3.54948	-3.09155	1.84867e-10	3.7795e-09	k__Bacteria	p__Firmicutes	c__Clostridia	o__Clostridiales	f__Lachnospiraceae	g__	s__
548503	9	8	661	33	1.64781	0.147005	24.5907	1	1	-2.74265	-3.54538	7.03018	2.13546e-08	3.07512e-07	k__Bacteria	p__Firmicutes	c__Clostridia	o__Clostridiales	f__Lachnospiraceae	g__	s__
New.CleanUp.ReferenceOTU32361	0	7	0	69	0	0	0.422165	0.00386997	0.0303102	2.11631	3.53594	-2.59284	8.75552e-05	0.000471517	k__Bacteria	p__Bacteroidetes	c__Bacteroidia	o__Bacteroidales	f__Prevotellaceae	g__Prevotella	s__copri
304156	7	5	155	10	2.02883	0.286707	16.0874	0.669921	0.954595	-1.62053	-3.5299	5.37819	4.10081e-07	4.23111e-06	k__Bacteria	p__Firmicutes	c__Clostridia	o__Clostridiales	f__	g__	s__
334699	8	8	939	218	1	0.100646	9.93577	1	1	0.284275	-3.52939	6.39769	1.11812e-08	1.7386e-07	k__Bacteria	p__Firmicutes	c__Clostridia	o__Clostridiales	f__Ruminococcaceae	g__Oscillospira	s__
298556	0	8	0	130	0	0	0.298425	0.00103199	0.0132854	0.994994	3.51922	-1.21584	7.83609e-05	0.0004304	k__Bacteria	p__Firmicutes	c__Clostridia	o__Clostridiales	f__Ruminococcaceae	g__	s__
844589	9	10	494	647	0.466287	0.00695174	10.4186	1	1	7.84891	3.5085	-5.39577	2.68888e-08	3.75762e-07	k__Bacteria	p__Bacteroidetes	c__Bacteroidia	o__Bacteroidales	f__S24-7	g__	s__
New.ReferenceOTU10022	11	11	256	4787	0	0	Inf	1	1	1.30005	3.48826	3.2697	3.62751e-10	6.90478e-09	k__Bacteria	p__Firmicutes	c__Clostridia	o__Clostridiales	f__Lachnospiraceae	g__Roseburia	s__faecis
New.ReferenceOTU19035	3	10	5	160	0.0458803	0.000778864	0.544737	0.0075188	0.0478469	2.59745	3.47988	-2.32177	4.13018e-06	3.37757e-05	k__Bacteria	p__Bacteroidetes	c__Bacteroidia	o__Bacteroidales	f__Prevotellaceae	g__Prevotella	s__stercorea
361811	2	6	2	91	0.201219	0.0144806	1.69444	0.182663	0.453619	2.12612	3.46499	-1.88577	5.96571e-06	4.59973e-05	k__Bacteria	p__Firmicutes	c__Clostridia	o__Clostridiales	f__Ruminococcaceae	g__	s__
524371	11	11	3228	4073	0	0	Inf	1	1	7.56908	3.44757	-2.50613	5.78249e-10	1.04654e-08	k__Bacteria	p__Bacteroidetes	c__Bacteroidia	o__Bacteroidales	f__Prevotellaceae	g__Prevotella	s__stercorea
New.ReferenceOTU11249	6	8	580	97	0.466966	0.0505911	3.59385	0.659443	0.954595	0.458753	-3.43125	4.90245	3.66067e-08	4.81117e-07	k__Bacteria	p__Bacteroidetes	c__Bacteroidia	o__Bacteroidales	f__S24-7	g__	s__
210262	3	8	17	635	0.156082	0.0144496	1.21937	0.0861089	0.255829	0.968179	3.36822	0.610693	1.12138e-05	7.59515e-05	k__Bacteria	p__Firmicutes	c__Clostridia	o__Clostridiales	f__	g__	s__
New.ReferenceOTU15988	8	11	1627	269	0	0	2.27239	0.214286	0.466019	-0.666691	-3.36578	7.46374	2.08602e-09	3.71446e-08	k__Bacteria	p__Firmicutes	c__Clostridia	o__Clostridiales	f__Ruminococcaceae	g__	s__
New.ReferenceOTU14894	1	9	1	106	0.0294323	0.000471721	0.37569	0.00190522	0.0190522	2.78612	3.36268	-3.31647	6.3509e-05	0.000355908	k__Bacteria	p__Bacteroidetes	c__Bacteroidia	o__Bacteroidales	f__Prevotellaceae	g__Prevotella	s__copri
358439	7	10	62	1789	0.18917	0.00324373	2.46461	0.310777	0.636326	1.21765	3.362	1.14379	2.97194e-08	4.10128e-07	k__Bacteria	p__Firmicutes	c__Clostridia	o__Clostridiales	f__	g__	s__
181003	8	3	101	3	6.40687	0.820093	69.2058	0.0861089	0.255829	1.61311	-3.35063	2.04601	5.00031e-06	3.97147e-05	k__Bacteria	p__Firmicutes	c__Clostridia	o__Clostridiales	f__Lachnospiraceae	g__Blautia	s__
579541	3	7	3	231	0.231405	0.0237827	1.72973	0.198381	0.461926	-0.298945	3.34703	1.0762	1.5032e-05	9.93732e-05	k__Bacteria	p__Firmicutes	c__Clostridia	o__Clostridiales	f__Ruminococcaceae	g__	s__
196191	9	10	311	46	0.466287	0.00695174	10.4186	1	1	-0.720465	-3.33548	5.47881	9.44871e-09	1.4902e-07	k__Bacteria	p__Firmicutes	c__Clostridia	o__Clostridiales	f__Ruminococcaceae	g__Oscillospira	s__
518933	2	11	11	258	0	0	0.2059	0.000221141	0.00485643	2.7684	3.33107	-1.93004	2.55949e-06	2.2426e-05	k__Bacteria	p__Proteobacteria	c__Gammaproteobacteria	o__Aeromonadales	f__Succinivibrionaceae	g__Succinivibrio	s__
772282	11	11	4773	731	0	0	Inf	1	1	6.91815	-3.32609	1.77065	2.25551e-09	3.89076e-08	k__Bacteria	p__Bacteroidetes	c__Bacteroidia	o__Bacteroidales	f__Bacteroidaceae	g__Bacteroides	s__
New.ReferenceOTU2273	3	11	4	201	0	0	0.298425	0.00103199	0.0132854	1.29225	3.32029	-0.614021	2.62162e-07	2.86561e-06	k__Bacteria	p__Bacteroidetes	c__Bacteroidia	o__Bacteroidales	f__Prevotellaceae	g__Prevotella	s__stercorea
10945	8	9	2797	212	0.606866	0.0406658	6.80248	1	1	-1.30572	-3.27388	7.32172	3.27273e-07	3.50786e-06	k__Bacteria	p__Proteobacteria	c__Epsilonproteobacteria	o__Campylobacterales	f__Helicobacteraceae	NA	NA
584765	5	11	28	1058	0	0	0.597142	0.0123839	0.0648129	-0.888232	3.26535	3.06302	2.87576e-07	3.11258e-06	k__Bacteria	p__Firmicutes	c__Clostridia	o__Clostridiales	f__Ruminococcaceae	g__	s__
525142	10	11	546	100	0	0	39.0005	1	1	0.944734	-3.26213	4.59064	4.72417e-09	7.66982e-08	k__Bacteria	p__Firmicutes	c__Clostridia	o__Clostridiales	f__Lachnospiraceae	g__	s__
New.ReferenceOTU10642	0	7	0	60	0	0	0.422165	0.00386997	0.0303102	0.959742	3.24502	-1.173	0.000259989	0.00123188	k__Bacteria	p__Bacteroidetes	c__Bacteroidia	o__Bacteroidales	f__Prevotellaceae	g__Prevotella	s__copri
294270	0	11	0	78	0	0	0.0729136	2.83514e-06	0.00079384	1.25625	3.2398	-1.54143	0.000145498	0.000740227	k__Bacteria	p__Bacteroidetes	c__Bacteroidia	o__Bacteroidales	f__Prevotellaceae	g__Prevotella	s__copri
296082	1	6	1	68	0.0941933	0.00165826	1.09548	0.0634675	0.222833	2.3931	3.23842	-2.42282	5.28884e-05	0.000302533	k__Bacteria	p__Bacteroidetes	c__Bacteroidia	o__Bacteroidales	f__Prevotellaceae	g__Prevotella	s__
40149	6	8	572	70	0.466966	0.0505911	3.59385	0.659443	0.954595	-0.49267	-3.23642	5.38601	1.06681e-07	1.25293e-06	k__Bacteria	p__Firmicutes	c__Clostridia	o__Clostridiales	f__Ruminococcaceae	g__Oscillospira	s__
New.ReferenceOTU16544	1	6	1	51	0.0941933	0.00165826	1.09548	0.0634675	0.222833	1.12928	3.23376	-1.14216	0.00025573	0.00121692	k__Bacteria	p__Bacteroidetes	c__Bacteroidia	o__Bacteroidales	f__[Paraprevotellaceae]	g__	s__
New.ReferenceOTU327	8	5	108	7	3.02714	0.406519	28.217	0.386997	0.704202	1.56365	-3.22879	2.1752	3.36139e-06	2.8992e-05	k__Bacteria	p__Firmicutes	c__Clostridia	o__Clostridiales	f__Ruminococcaceae	g__Oscillospira	s__
4322752	6	10	230	33	0.132389	0.00231856	1.59493	0.148607	0.395344	-1.39753	-3.22713	5.47199	3.64727e-08	4.81117e-07	k__Bacteria	p__Firmicutes	c__Clostridia	o__Clostridiales	f__	g__	s__
New.ReferenceOTU10468	3	10	3	130	0.0458803	0.000778864	0.544737	0.0075188	0.0478469	1.26855	3.21699	-0.837293	1.06723e-05	7.41017e-05	k__Bacteria	p__Bacteroidetes	c__Bacteroidia	o__Bacteroidales	f__Prevotellaceae	g__Prevotella	s__copri
2272351	2	1	27	1	2.1446	0.0959818	143.849	1	1	-3.40351	-3.21285	6.52224	0.0131388	0.0330267	k__Bacteria	p__Firmicutes	c__Clostridia	o__Clostridiales	f__	g__	s__
16915	11	11	6449	3440	0	0	Inf	1	1	-3.52928	-3.20991	12.1478	7.94033e-09	1.27045e-07	k__Bacteria	p__Bacteroidetes	c__Bacteroidia	o__Bacteroidales	f__p-2534-18B5	g__	s__
4301141	7	7	206	12	1	0.126361	7.91382	1	1	0.381174	-3.2062	3.72997	1.05852e-07	1.25293e-06	k__Bacteria	p__Firmicutes	c__Clostridia	o__Clostridiales	f__	g__	s__
338487	6	3	114	4	3.02714	0.406519	28.217	0.386997	0.704202	-2.79403	-3.19389	5.75899	1.80752e-05	0.000116017	k__Bacteria	p__Firmicutes	c__Clostridia	o__Clostridiales	f__Lachnospiraceae	g__	s__
545061	5	11	6	161	0	0	0.597142	0.0123839	0.0648129	1.58346	3.18361	-0.926797	6.70881e-06	4.97082e-05	k__Bacteria	p__Bacteroidetes	c__Bacteroidia	o__Bacteroidales	f__Prevotellaceae	g__Prevotella	s__copri
370077	6	6	333	38	1	0.138669	7.21144	1	1	0.0867907	-3.17654	4.65368	5.34048e-07	5.3599e-06	k__Bacteria	p__Proteobacteria	c__Alphaproteobacteria	o__RF32	f__	g__	s__
New.ReferenceOTU15503	1	4	1	145	0.18917	0.00324373	2.46461	0.310777	0.636326	-0.297072	3.17029	0.691197	0.00401395	0.0122753	k__Bacteria	p__Firmicutes	c__Clostridia	o__Clostridiales	f__	g__	s__
New.ReferenceOTU18735	0	10	0	97	0	0	0.133314	3.40217e-05	0.00136087	-0.0607787	3.15391	0.0743224	0.00027985	0.00130361	k__Bacteria	p__Bacteroidetes	c__Bacteroidia	o__Bacteroidales	f__Prevotellaceae	g__Prevotella	s__
New.ReferenceOTU13682	8	7	127	13	1.49477	0.17892	14.0593	1	1	0.56497	-3.15026	3.29288	1.14738e-06	1.04686e-05	k__Bacteria	p__Firmicutes	c__Clostridia	o__Clostridiales	f__Ruminococcaceae	g__Oscillospira	s__
805066	11	10	1746	44	Inf	0.0256407	Inf	1	1	8.83858	-3.14541	-3.25055	2.14479e-08	3.07512e-07	k__Bacteria	p__Firmicutes	c__Clostridia	o__Clostridiales	f__Lachnospiraceae	g__	s__
324283	11	11	1017	4057	0	0	Inf	1	1	5.98989	3.1402	-0.913963	1.65577e-08	2.50407e-07	k__Bacteria	p__Bacteroidetes	c__Bacteroidia	o__Bacteroidales	f__Prevotellaceae	g__Prevotella	s__
325850	9	1	130	1	33.9762	2.66177	2119.9	0.00190522	0.0190522	0.24807	-3.1367	2.80844	0.000359508	0.00161999	k__Bacteria	p__Proteobacteria	c__Alphaproteobacteria	o__RF32	f__	g__	s__
New.ReferenceOTU15058	9	8	363	64	1.64781	0.147005	24.5907	1	1	1.03119	-3.11323	4.14019	6.09263e-07	5.90023e-06	k__Bacteria	p__Firmicutes	c__Clostridia	o__Clostridiales	f__Lachnospiraceae	g__	s__
362539	11	4	561	12	Inf	2.36874	Inf	0.00386997	0.0303102	6.39601	-3.10272	-1.44389	1.63506e-05	0.000105562	k__Bacteria	p__Firmicutes	c__Clostridia	o__Clostridiales	f__Lachnospiraceae	g__	s__
New.ReferenceOTU10081	0	10	0	110	0	0	0.133314	3.40217e-05	0.00136087	-0.101885	3.08743	0.12457	0.000418187	0.00183206	k__Bacteria	p__Firmicutes	c__Clostridia	o__Clostridiales	f__Lachnospiraceae	g__	s__
721569	7	10	316	47	0.18917	0.00324373	2.46461	0.310777	0.636326	0.111425	-3.08646	4.5625	1.17087e-07	1.36068e-06	k__Bacteria	p__Firmicutes	c__Clostridia	o__Clostridiales	f__Ruminococcaceae	g__	s__
New.ReferenceOTU14967	3	10	6	225	0.0458803	0.000778864	0.544737	0.0075188	0.0478469	0.503027	3.08562	0.521465	7.43263e-05	0.000412343	k__Bacteria	p__Bacteroidetes	c__Bacteroidia	o__Bacteroidales	f__[Paraprevotellaceae]	g__[Prevotella]	s__
541328	4	10	25	252	0.0666871	0.0011634	0.77182	0.0237358	0.108951	2.36012	3.07671	-1.29719	1.38543e-05	9.26979e-05	k__Bacteria	p__Firmicutes	c__Clostridia	o__Clostridiales	f__Clostridiaceae	g__	s__
New.ReferenceOTU12144	3	11	3	291	0	0	0.298425	0.00103199	0.0132854	-0.315634	3.07516	1.22234	5.90602e-05	0.000332666	k__Bacteria	p__Bacteroidetes	c__Bacteroidia	o__Bacteroidales	f__Prevotellaceae	g__Prevotella	s__copri
184464	0	10	0	64	0	0	0.133314	3.40217e-05	0.00136087	1.0821	3.07226	-1.32878	0.0003838	0.00170167	k__Bacteria	p__Bacteroidetes	c__Bacteroidia	o__Bacteroidales	f__Prevotellaceae	g__Prevotella	s__copri
New.CleanUp.ReferenceOTU36093	5	2	83	2	3.5236	0.404275	48.8332	0.361455	0.694391	-2.35562	-3.06888	5.50451	5.07039e-05	0.000291548	k__Bacteria	p__Firmicutes	c__Clostridia	o__Clostridiales	f__	g__	s__
3035308	1	11	1	111	0	0	0.133314	3.40217e-05	0.00136087	1.1275	3.06864	-1.00412	4.50496e-05	0.000261762	k__Bacteria	p__Bacteroidetes	c__Bacteroidia	o__Bacteroidales	f__Prevotellaceae	g__Prevotella	s__copri
323818	5	11	25	1081	0	0	0.597142	0.0123839	0.0648129	1.19983	3.05124	0.516736	1.03818e-06	9.55912e-06	k__Bacteria	p__Firmicutes	c__Clostridia	o__Clostridiales	f__	g__	s__
766768	4	10	20	1940	0.0666871	0.0011634	0.77182	0.0237358	0.108951	-0.671253	3.04732	2.70588	9.25003e-06	6.54617e-05	k__Bacteria	p__Firmicutes	c__Bacilli	o__Lactobacillales	f__Enterococcaceae	g__Enterococcus	s__
New.ReferenceOTU11971	0	8	0	56	0	0	0.298425	0.00103199	0.0132854	0.739111	3.04085	-0.903164	0.000537523	0.00227366	k__Bacteria	p__Bacteroidetes	c__Bacteroidia	o__Bacteroidales	f__Prevotellaceae	g__Prevotella	s__stercorea
181084	10	11	382	87	0	0	39.0005	1	1	0.0352631	-3.03629	5.08827	4.98942e-08	6.25946e-07	k__Bacteria	p__Firmicutes	c__Clostridia	o__Clostridiales	f__Ruminococcaceae	g__Oscillospira	s__
New.ReferenceOTU2622	2	9	2	96	0.0600635	0.00341124	0.579601	0.00892219	0.053725	4.104	3.02149	-4.01816	3.93543e-05	0.000233587	k__Bacteria	p__Bacteroidetes	c__Bacteroidia	o__Bacteroidales	f__Prevotellaceae	g__Prevotella	s__copri
843553	4	11	4	475	0	0	0.422165	0.00386997	0.0303102	0.201838	3.01719	0.55779	3.86809e-06	3.21081e-05	k__Bacteria	p__Firmicutes	c__Clostridia	o__Clostridiales	f__Lachnospiraceae	g__Lachnospira	s__
708680	5	11	8	281	0	0	0.597142	0.0123839	0.0648129	-0.543012	3.00882	1.67809	3.32194e-07	3.52636e-06	k__Bacteria	p__Firmicutes	c__Clostridia	o__Clostridiales	f__Lachnospiraceae	g__Roseburia	s__
New.ReferenceOTU1545	0	10	0	71	0	0	0.133314	3.40217e-05	0.00136087	0.460743	3.00206	-0.563431	0.00027181	0.00127693	k__Bacteria	p__Bacteroidetes	c__Bacteroidia	o__Bacteroidales	f__Prevotellaceae	g__Prevotella	s__copri
249776	6	7	680	337	0.697652	0.0894908	5.09207	1	1	-2.45977	-2.99853	7.95974	1.98107e-06	1.74968e-05	k__Bacteria	p__Firmicutes	c__Clostridia	o__Clostridiales	f__	g__	s__
758482	7	8	462	66	0.669	0.071127	5.58908	1	1	-1.85895	-2.99177	6.38728	9.51455e-07	8.97783e-06	k__Bacteria	p__Firmicutes	c__Clostridia	o__Clostridiales	f__Ruminococcaceae	g__	s__
348839	6	9	351	98	0.283801	0.0204779	2.47356	0.361455	0.694391	-1.35552	-2.98598	6.49012	4.57384e-07	4.67548e-06	k__Bacteria	p__Firmicutes	c__Clostridia	o__Clostridiales	f__	g__	s__
New.CleanUp.ReferenceOTU21145	0	10	0	82	0	0	0.133314	3.40217e-05	0.00136087	0.309789	2.97788	-0.378621	0.000283743	0.00131618	k__Bacteria	p__Bacteroidetes	c__Bacteroidia	o__Bacteroidales	f__S24-7	g__	s__
New.ReferenceOTU1476	0	8	0	40	0	0	0.298425	0.00103199	0.0132854	1.85277	2.97521	-2.26425	0.00194368	0.00659264	k__Bacteria	p__Bacteroidetes	c__Bacteroidia	o__Bacteroidales	f__Prevotellaceae	g__Prevotella	s__
New.ReferenceOTU4964	2	9	4	145	0.0600635	0.00341124	0.579601	0.00892219	0.053725	1.44055	2.94964	-0.951061	0.000303609	0.0013966	k__Bacteria	p__Bacteroidetes	c__Bacteroidia	o__Bacteroidales	f__Prevotellaceae	g__Prevotella	s__copri
292921	4	11	7	225	0	0	0.422165	0.00386997	0.0303102	0.65863	2.94136	0.444727	1.0848e-05	7.48511e-05	k__Bacteria	p__Bacteroidetes	c__Bacteroidia	o__Bacteroidales	f__Prevotellaceae	g__Prevotella	s__copri
New.ReferenceOTU13394	1	9	1	96	0.0294323	0.000471721	0.37569	0.00190522	0.0190522	2.72948	2.93025	-2.87964	0.000184835	0.000919181	k__Bacteria	p__Bacteroidetes	c__Bacteroidia	o__Bacteroidales	f__Prevotellaceae	g__Prevotella	s__copri
New.CleanUp.ReferenceOTU127680	1	10	2	103	0.0158698	0.000221355	0.24348	0.000345887	0.0066792	0.916158	2.92905	-0.595982	0.000311584	0.00142734	k__Bacteria	p__Bacteroidetes	c__Bacteroidia	o__Bacteroidales	f__Prevotellaceae	g__Prevotella	s__copri
330285	7	6	365	30	1.43338	0.196384	11.1743	1	1	-1.15493	-2.9285	5.26283	3.56089e-06	3.02402e-05	k__Bacteria	p__Firmicutes	c__Clostridia	o__Clostridiales	f__Ruminococcaceae	g__	s__
New.ReferenceOTU15216	0	7	0	40	0	0	0.422165	0.00386997	0.0303102	1.31169	2.92407	-1.60284	0.00219225	0.0071605	k__Bacteria	p__Bacteroidetes	c__Bacteroidia	o__Bacteroidales	f__Prevotellaceae	g__Prevotella	s__
369027	11	11	2371	487	0	0	Inf	1	1	4.7403	-2.9235	2.93587	1.47606e-07	1.69747e-06	k__Bacteria	p__Firmicutes	c__Clostridia	o__Clostridiales	f__Lachnospiraceae	g__[Ruminococcus]	s__gnavus
New.ReferenceOTU70	2	8	2	68	0.0961195	0.00634813	0.840562	0.0299731	0.124333	1.37436	2.92304	-1.26558	0.000610005	0.00251286	k__Bacteria	p__Firmicutes	c__Clostridia	o__Clostridiales	f__Veillonellaceae	g__Anaerovibrio	s__
759751	11	11	6442	844	0	0	Inf	1	1	5.61556	-2.91339	2.7254	1.62882e-07	1.85384e-06	k__Bacteria	p__Firmicutes	c__Clostridia	o__Clostridiales	f__Lachnospiraceae	g__	s__
341730	10	11	67	737	0	0	39.0005	1	1	3.39145	2.89852	-1.22226	1.89532e-07	2.13514e-06	k__Bacteria	p__Firmicutes	c__Clostridia	o__Clostridiales	f__Lachnospiraceae	g__Coprococcus	s__
1106861	11	11	52	2312	0	0	Inf	1	1	-1.81712	2.89625	4.7885	1.92345e-07	2.14494e-06	k__Bacteria	p__Firmicutes	c__Clostridia	o__Clostridiales	f__Lachnospiraceae	NA	NA
799443	9	10	686	122	0.466287	0.00695174	10.4186	1	1	-2.58524	-2.8944	7.62342	6.01705e-07	5.8786e-06	k__Bacteria	p__Firmicutes	c__Clostridia	o__Clostridiales	f__	g__	s__
New.ReferenceOTU18872	0	9	0	64	0	0	0.2059	0.000221141	0.00485643	2.03084	2.8922	-2.49182	0.000736713	0.00292565	k__Bacteria	p__Bacteroidetes	c__Bacteroidia	o__Bacteroidales	f__Prevotellaceae	g__Prevotella	s__copri
661270	11	8	260	15	Inf	0.440065	Inf	0.214286	0.466019	4.22607	-2.88857	-0.0073499	2.84762e-06	2.47541e-05	k__Bacteria	p__Proteobacteria	c__Deltaproteobacteria	o__Desulfovibrionales	f__Desulfovibrionaceae	g__	s__
New.ReferenceOTU18252	4	10	11	377	0.0666871	0.0011634	0.77182	0.0237358	0.108951	1.09772	2.88692	0.12712	4.01469e-06	3.30762e-05	k__Bacteria	p__Bacteroidetes	c__Bacteroidia	o__Bacteroidales	f__Prevotellaceae	g__Prevotella	s__
527941	5	11	7	218	0	0	0.597142	0.0123839	0.0648129	0.231389	2.88664	0.883578	7.74305e-06	5.55086e-05	k__Bacteria	p__Bacteroidetes	c__Bacteroidia	o__Bacteroidales	f__Prevotellaceae	g__Prevotella	s__copri
264552	5	2	10	34	3.5236	0.404275	48.8332	0.361455	0.694391	0.00160794	2.88283	1.26063	0.00194674	0.00659264	k__Bacteria	p__Firmicutes	c__Clostridia	o__Clostridiales	f__Veillonellaceae	g__Dialister	s__
956050	5	10	10	852	0.0941933	0.00165826	1.09548	0.0634675	0.222833	-0.825347	2.87726	2.46408	1.53163e-05	0.00010065	k__Bacteria	p__Bacteroidetes	c__Bacteroidia	o__Bacteroidales	f__Prevotellaceae	g__Prevotella	s__
339076	3	10	6	181	0.0458803	0.000778864	0.544737	0.0075188	0.0478469	0.929832	2.85879	-0.016094	3.68743e-05	0.00022005	k__Bacteria	p__Firmicutes	c__Clostridia	o__Clostridiales	f__Clostridiaceae	g__Clostridium	s__
New.ReferenceOTU13736	6	10	797	180	0.132389	0.00231856	1.59493	0.148607	0.395344	1.84097	-2.83791	3.74049	9.7879e-07	9.15749e-06	k__Bacteria	p__Bacteroidetes	c__Bacteroidia	o__Bacteroidales	f__S24-7	g__	s__
New.ReferenceOTU10241	5	3	115	4	2.14148	0.278254	19.7663	0.659443	0.954595	2.67146	-2.82239	0.798933	0.000230482	0.00112093	k__Bacteria	p__Firmicutes	c__Clostridia	o__Clostridiales	f__Lachnospiraceae	g__	s__
New.ReferenceOTU1847	1	9	3	78	0.0294323	0.000471721	0.37569	0.00190522	0.0190522	2.65089	2.81961	-2.48845	0.000560525	0.00232639	k__Bacteria	p__Bacteroidetes	c__Bacteroidia	o__Bacteroidales	f__Prevotellaceae	g__Prevotella	s__copri
New.ReferenceOTU4871	1	11	1	78	0	0	0.133314	3.40217e-05	0.00136087	1.14916	2.80992	-1.01107	0.000196492	0.000972769	k__Bacteria	p__Bacteroidetes	c__Bacteroidia	o__Bacteroidales	f__Prevotellaceae	g__Prevotella	s__copri
New.ReferenceOTU7755	1	11	1	167	0	0	0.133314	3.40217e-05	0.00136087	-0.733044	2.80396	1.3468	0.000707743	0.00282075	k__Bacteria	p__Bacteroidetes	c__Bacteroidia	o__Bacteroidales	f__Prevotellaceae	g__Prevotella	s__
New.ReferenceOTU2477	0	7	0	48	0	0	0.422165	0.00386997	0.0303102	0.136539	2.80028	-0.166843	0.00141631	0.00509319	k__Bacteria	p__Bacteroidetes	c__Bacteroidia	o__Bacteroidales	f__[Paraprevotellaceae]	g__	s__
New.ReferenceOTU9469	0	9	0	79	0	0	0.2059	0.000221141	0.00485643	-0.337464	2.78105	0.412595	0.00152182	0.0053398	k__Bacteria	p__Bacteroidetes	c__Bacteroidia	o__Bacteroidales	f__Prevotellaceae	g__Prevotella	s__copri
New.CleanUp.ReferenceOTU14002	3	9	3	175	0.0961195	0.00634813	0.840562	0.0299731	0.124333	-0.170471	2.78086	0.849008	2.28567e-05	0.000143374	k__Bacteria	p__Bacteroidetes	c__Bacteroidia	o__Bacteroidales	f__Prevotellaceae	g__Prevotella	s__copri
524117	2	10	2	202	0.0294323	0.000471721	0.37569	0.00190522	0.0190522	0.708392	2.7771	-0.332595	0.000206713	0.00101645	k__Bacteria	p__Proteobacteria	c__Gammaproteobacteria	o__Aeromonadales	f__Succinivibrionaceae	g__Succinivibrio	s__
556422	6	5	125	32	1.41617	0.201946	10.4653	1	1	-1.58033	-2.77655	5.38391	7.92266e-05	0.000433001	k__Bacteria	p__Firmicutes	c__Clostridia	o__Clostridiales	f__Ruminococcaceae	g__	s__
208479	10	5	149	8	10.6165	0.912843	603.043	0.0634675	0.222833	1.68227	-2.76402	2.30738	1.58026e-05	0.000102624	k__Bacteria	p__Bacteroidetes	c__Bacteroidia	o__Bacteroidales	f__[Odoribacteraceae]	g__Butyricimonas	s__
New.ReferenceOTU11214	7	1	545	1	14.9954	1.29564	859.552	0.0237358	0.108951	9.67748	-2.75923	-6.79023	0.00485795	0.0139666	k__Bacteria	p__Bacteroidetes	c__Bacteroidia	o__Bacteroidales	f__Porphyromonadaceae	g__Parabacteroides	s__distasonis
2686191	7	11	190	934	0	0	1.32125	0.0902256	0.255829	1.76847	2.7585	1.3186	6.27934e-06	4.74821e-05	k__Bacteria	p__Firmicutes	c__Clostridia	o__Clostridiales	f__Ruminococcaceae	g__	s__
New.ReferenceOTU9271	2	10	2	131	0.0294323	0.000471721	0.37569	0.00190522	0.0190522	-0.192227	2.75625	0.842321	0.000917964	0.00351886	k__Bacteria	p__Bacteroidetes	c__Bacteroidia	o__Bacteroidales	f__Prevotellaceae	g__Prevotella	s__copri
321902	6	11	14	319	0	0	0.864193	0.0350877	0.135046	-0.0398601	2.75553	1.71235	6.51654e-06	4.89405e-05	k__Bacteria	p__Firmicutes	c__Clostridia	o__Clostridiales	f__Lachnospiraceae	g__Roseburia	s__
New.ReferenceOTU3697	2	11	5	382	0	0	0.2059	0.000221141	0.00485643	-2.03572	2.74885	3.52501	0.000279461	0.00130361	k__Bacteria	p__Bacteroidetes	c__Bacteroidia	o__Bacteroidales	f__Prevotellaceae	g__Prevotella	s__
3829957	11	11	5240	1511	0	0	Inf	1	1	7.40843	-2.74737	0.798348	7.84364e-07	7.46498e-06	k__Bacteria	p__Proteobacteria	c__Gammaproteobacteria	o__Enterobacteriales	f__Enterobacteriaceae	g__	s__
New.CleanUp.ReferenceOTU140087	4	11	5	164	0	0	0.422165	0.00386997	0.0303102	1.52388	2.74704	-0.883671	2.87359e-05	0.000175273	k__Bacteria	p__Bacteroidetes	c__Bacteroidia	o__Bacteroidales	f__Prevotellaceae	g__Prevotella	s__stercorea
1522739	10	5	62	5	10.6165	0.912843	603.043	0.0634675	0.222833	0.326633	-2.74683	2.8057	7.47144e-05	0.000412423	k__Bacteria	p__Firmicutes	c__Clostridia	o__Clostridiales	f__Clostridiaceae	g__	s__
329693	2	11	2	107	0	0	0.2059	0.000221141	0.00485643	1.34157	2.73175	-0.950269	4.46714e-05	0.000260938	k__Bacteria	p__Bacteroidetes	c__Bacteroidia	o__Bacteroidales	f__Prevotellaceae	g__Prevotella	s__copri
581003	4	9	20	279	0.141516	0.00994106	1.19202	0.0804954	0.255829	-0.00110222	2.73035	1.63354	0.000386828	0.00170215	k__Bacteria	p__Firmicutes	c__Clostridia	o__Clostridiales	f__	g__	s__
New.ReferenceOTU11151	3	3	64	10	1	0.100646	9.93577	1	1	-3.0546	-2.71857	6.18843	0.000771526	0.0030254	k__Bacteria	p__Firmicutes	c__Clostridia	o__Clostridiales	f__	g__	s__
303320	9	9	339	145	1	0.059902	16.6939	1	1	-0.0848827	-2.70414	5.33571	3.44542e-06	2.94863e-05	k__Bacteria	p__Firmicutes	c__Clostridia	o__Clostridiales	f__Ruminococcaceae	g__	s__
985239	10	7	238	30	5.28626	0.405744	308.287	0.310777	0.636326	0.489665	-2.69372	3.60702	2.46473e-05	0.000153732	k__Bacteria	p__Firmicutes	c__Clostridia	o__Clostridiales	f__Lachnospiraceae	g__[Ruminococcus]	s__gnavus
295100	6	10	344	71	0.132389	0.00231856	1.59493	0.148607	0.395344	0.457473	-2.69192	3.96524	6.15009e-06	4.68255e-05	k__Bacteria	p__Firmicutes	c__Clostridia	o__Clostridiales	f__Christensenellaceae	g__	s__
New.ReferenceOTU14249	1	11	1	138	0	0	0.133314	3.40217e-05	0.00136087	-0.758814	2.68964	1.24882	0.000525742	0.00224969	k__Bacteria	p__Bacteroidetes	c__Bacteroidia	o__Bacteroidales	f__Prevotellaceae	g__Prevotella	s__
New.ReferenceOTU16261	1	11	1	60	0	0	0.133314	3.40217e-05	0.00136087	1.56611	2.68793	-1.64647	0.000935282	0.00357284	k__Bacteria	p__Bacteroidetes	c__Bacteroidia	o__Bacteroidales	f__Prevotellaceae	g__Prevotella	s__copri
355630	8	6	243	28	2.14148	0.278254	19.7663	0.659443	0.954595	0.0563676	-2.68433	3.92008	2.8297e-05	0.000173555	k__Bacteria	p__Firmicutes	c__Clostridia	o__Clostridiales	f__Lachnospiraceae	g__	s__
112842	11	8	287	15	Inf	0.440065	Inf	0.214286	0.466019	4.90132	-2.67706	-0.834256	4.44517e-06	3.60843e-05	k__Bacteria	p__Bacteroidetes	c__Bacteroidia	o__Bacteroidales	f__[Odoribacteraceae]	g__Butyricimonas	s__
321960	7	9	186	42	0.406124	0.0286546	3.84059	0.635117	0.954595	0.352757	-2.67169	3.94721	5.08834e-06	4.01252e-05	k__Bacteria	p__Firmicutes	c__Clostridia	o__Clostridiales	f__Ruminococcaceae	g__	s__
33112	1	5	2	55	0.132389	0.00231856	1.59493	0.148607	0.395344	1.46257	2.66766	-1.23089	0.00145223	0.00519631	k__Bacteria	p__Firmicutes	c__Clostridia	o__Clostridiales	f__Ruminococcaceae	g__	s__
798164	8	10	913	107	0.282665	0.0046329	4.3262	0.586466	0.938346	-0.788031	-2.65634	5.89709	3.85597e-06	3.21081e-05	k__Bacteria	p__Firmicutes	c__Clostridia	o__Clostridiales	f__	g__	s__
178387	0	9	0	44	0	0	0.2059	0.000221141	0.00485643	0.856565	2.65541	-1.04679	0.00239232	0.007768	k__Bacteria	p__Bacteroidetes	c__Bacteroidia	o__Bacteroidales	f__Prevotellaceae	g__Prevotella	s__copri
New.ReferenceOTU9136	7	11	35	596	0	0	1.32125	0.0902256	0.255829	0.993229	2.64423	1.67091	0.000555026	0.00232102	k__Bacteria	p__Bacteroidetes	c__Bacteroidia	o__Bacteroidales	f__Prevotellaceae	g__Prevotella	s__copri
New.ReferenceOTU11790	4	9	9	86	0.141516	0.00994106	1.19202	0.0804954	0.255829	2.24472	2.6394	-1.59857	0.000784671	0.00306105	k__Bacteria	p__Proteobacteria	c__Gammaproteobacteria	o__Aeromonadales	f__Succinivibrionaceae	g__Succinivibrio	s__
792407	5	6	93	18	0.706131	0.0955538	4.95181	1	1	-0.756598	-2.63233	4.19738	0.000114411	0.000593003	k__Bacteria	p__Firmicutes	c__Clostridia	o__Clostridiales	f__Christensenellaceae	g__	s__
539820	8	5	172	16	3.02714	0.406519	28.217	0.386997	0.704202	-1.43311	-2.62609	4.98137	4.94985e-05	0.000286106	k__Bacteria	p__Firmicutes	c__Clostridia	o__Clostridiales	f__Ruminococcaceae	g__Oscillospira	s__
295861	6	6	142	20	1	0.138669	7.21144	1	1	-2.35247	-2.61927	5.73685	8.58698e-05	0.000466294	k__Bacteria	p__Firmicutes	c__Clostridia	o__Clostridiales	f__	g__	s__
355940	2	6	2	108	0.201219	0.0144806	1.69444	0.182663	0.453619	-1.12407	2.61832	1.85613	0.00376657	0.0116153	k__Bacteria	p__Firmicutes	c__Clostridia	o__Clostridiales	f__	g__	s__
New.ReferenceOTU15597	3	3	130	19	1	0.100646	9.93577	1	1	-3.62301	-2.61789	6.89135	0.00117818	0.00437543	Unassigned	NA	NA	NA	NA	NA	NA
New.ReferenceOTU2743	2	11	3	130	0	0	0.2059	0.000221141	0.00485643	0.760622	2.61766	-0.1936	9.23183e-05	0.000494754	k__Bacteria	p__Bacteroidetes	c__Bacteroidia	o__Bacteroidales	f__Prevotellaceae	g__Prevotella	s__
New.ReferenceOTU17651	1	9	4	86	0.0294323	0.000471721	0.37569	0.00190522	0.0190522	1.26576	2.61576	-0.757252	0.00111863	0.00421491	k__Bacteria	p__Bacteroidetes	c__Bacteroidia	o__Bacteroidales	f__Prevotellaceae	g__Prevotella	s__stercorea
New.CleanUp.ReferenceOTU88180	6	9	59	100	0.283801	0.0204779	2.47356	0.361455	0.694391	5.26437	2.61004	-4.37751	0.000470927	0.00203884	k__Bacteria	p__Bacteroidetes	c__Bacteroidia	o__Bacteroidales	f__Prevotellaceae	g__Prevotella	s__
300853	9	11	83	1637	0	0	5.24114	0.47619	0.804424	1.2211	2.60998	2.08371	7.17198e-06	5.26219e-05	k__Bacteria	p__Bacteroidetes	c__Bacteroidia	o__Bacteroidales	f__[Paraprevotellaceae]	g__CF231	s__
303213	1	5	1	127	0.132389	0.00231856	1.59493	0.148607	0.395344	-1.0295	2.607	1.4226	0.00202858	0.00678652	k__Bacteria	p__Firmicutes	c__Clostridia	o__Clostridiales	f__Ruminococcaceae	g__	s__
231028	8	10	177	33	0.282665	0.0046329	4.3262	0.586466	0.938346	0.166898	-2.60658	3.87191	5.99965e-06	4.59973e-05	k__Bacteria	p__Firmicutes	c__Clostridia	o__Clostridiales	f__Ruminococcaceae	g__Oscillospira	s__
347636	10	8	235	73	3.53774	0.23115	215.848	0.586466	0.938346	-1.58615	-2.6017	5.89711	1.35469e-05	9.11938e-05	k__Bacteria	p__Firmicutes	c__Clostridia	o__Clostridiales	f__[Mogibacteriaceae]	g__	s__
350121	3	9	80	683	0.0961195	0.00634813	0.840562	0.0299731	0.124333	6.35999	2.59986	-5.05564	0.000285752	0.00131996	k__Bacteria	p__Firmicutes	c__Clostridia	o__Clostridiales	f__Ruminococcaceae	g__Faecalibacterium	s__prausnitzii
72926	6	8	8	65	0.466966	0.0505911	3.59385	0.659443	0.954595	2.21953	2.5935	-1.70525	0.000689996	0.00277002	k__Bacteria	p__Firmicutes	c__Clostridia	o__Clostridiales	f__Veillonellaceae	g__Anaerovibrio	s__
3407052	10	3	495	7	21.7958	1.83575	1283.92	0.0075188	0.0478469	3.70201	-2.58471	0.157988	0.000207156	0.00101645	k__Bacteria	p__Bacteroidetes	c__Bacteroidia	o__Bacteroidales	f__Bacteroidaceae	g__Bacteroides	s__
New.ReferenceOTU6257	0	11	0	149	0	0	0.0729136	2.83514e-06	0.00079384	-2.32053	2.57575	2.85009	0.00291586	0.00935789	k__Bacteria	p__Firmicutes	c__Clostridia	o__Clostridiales	f__Clostridiaceae	g__	s__
359720	10	11	1914	293	0	0	39.0005	1	1	-1.32507	-2.57442	7.34443	3.70254e-06	3.1203e-05	k__Bacteria	p__Firmicutes	c__Clostridia	o__Clostridiales	f__Ruminococcaceae	g__	s__
583572	5	4	213	22	1.43338	0.196384	11.1743	1	1	0.336611	-2.57271	3.33984	0.0025349	0.00820683	k__Bacteria	p__Firmicutes	c__Clostridia	o__Clostridiales	f__Ruminococcaceae	g__	s__
New.ReferenceOTU9432	4	11	5	169	0	0	0.422165	0.00386997	0.0303102	-0.014727	2.56843	1.05009	0.000157142	0.000792168	k__Bacteria	p__Bacteroidetes	c__Bacteroidia	o__Bacteroidales	f__Prevotellaceae	g__Prevotella	s__
530653	1	11	2	67	0	0	0.133314	3.40217e-05	0.00136087	1.56064	2.55934	-1.45181	0.00156048	0.00542352	k__Bacteria	p__Bacteroidetes	c__Bacteroidia	o__Bacteroidales	f__Prevotellaceae	g__Prevotella	s__copri
347085	4	7	203	73	0.344506	0.0408936	2.45358	0.394856	0.704202	-1.93462	-2.54705	5.95922	0.001393	0.0050422	k__Bacteria	p__Firmicutes	c__Clostridia	o__Clostridiales	f__Ruminococcaceae	g__	s__
570052	7	10	1500	467	0.18917	0.00324373	2.46461	0.310777	0.636326	-5.17454	-2.53895	10.3948	7.19737e-06	5.26219e-05	k__Bacteria	p__Firmicutes	c__Clostridia	o__Clostridiales	f__Christensenellaceae	g__	s__
341885	10	11	692	287	0	0	39.0005	1	1	-2.25028	-2.53649	7.22374	5.20823e-06	4.07794e-05	k__Bacteria	p__Firmicutes	c__Clostridia	o__Clostridiales	f__Christensenellaceae	g__	s__
524439	3	1	32	2	3.53774	0.23115	215.848	0.586466	0.938346	-2.43608	-2.53615	4.59978	0.00442172	0.0130873	k__Bacteria	p__Firmicutes	c__Clostridia	o__Clostridiales	f__Ruminococcaceae	g__	s__
New.ReferenceOTU3170	6	5	214	123	1.41617	0.201946	10.4653	1	1	-3.09883	-2.53144	7.65012	0.000600817	0.00248428	k__Bacteria	p__Bacteroidetes	c__Bacteroidia	o__Bacteroidales	f__BS11	g__	s__
New.ReferenceOTU6513	4	11	5	159	0	0	0.422165	0.00386997	0.0303102	0.976565	2.53079	-0.236066	0.000228732	0.00111734	k__Bacteria	p__Bacteroidetes	c__Bacteroidia	o__Bacteroidales	f__Prevotellaceae	g__Prevotella	s__
310886	1	10	2	119	0.0158698	0.000221355	0.24348	0.000345887	0.0066792	-0.674265	2.52962	1.33715	0.00113791	0.00425849	k__Bacteria	p__Firmicutes	c__Clostridia	o__Clostridiales	f__Ruminococcaceae	g__Oscillospira	s__
314582	11	11	110	972	0	0	Inf	1	1	0.747896	2.52263	2.64076	5.74567e-06	4.46705e-05	k__Bacteria	p__Firmicutes	c__Clostridia	o__Clostridiales	f__Ruminococcaceae	g__Oscillospira	s__
300486	10	11	1105	458	0	0	39.0005	1	1	2.87568	-2.51582	3.56032	6.70567e-06	4.97082e-05	k__Bacteria	p__Firmicutes	c__Clostridia	o__Clostridiales	f__Ruminococcaceae	g__Oscillospira	s__
360890	7	9	239	53	0.406124	0.0286546	3.84059	0.635117	0.954595	-2.12786	-2.50894	5.87164	2.58229e-05	0.00016016	k__Bacteria	p__Firmicutes	c__Clostridia	o__Clostridiales	f__	g__	s__
323135	0	10	0	111	0	0	0.133314	3.40217e-05	0.00136087	-2.26517	2.50003	2.78106	0.00374114	0.0115961	k__Bacteria	p__Firmicutes	c__Clostridia	o__Clostridiales	f__Ruminococcaceae	g__Ruminococcus	s__
408513	11	11	6402	2259	0	0	Inf	1	1	3.16556	-2.48833	5.84544	7.67955e-06	5.54132e-05	k__Bacteria	p__Firmicutes	c__Clostridia	o__Clostridiales	f__Ruminococcaceae	g__Oscillospira	s__
189083	4	11	14	215	0	0	0.422165	0.00386997	0.0303102	1.23662	2.48357	0.409598	0.00152358	0.0053398	k__Bacteria	p__Bacteroidetes	c__Bacteroidia	o__Bacteroidales	f__Prevotellaceae	g__Prevotella	s__copri
358798	0	8	0	40	0	0	0.298425	0.00103199	0.0132854	-0.0519819	2.48097	0.0635767	0.0102311	0.0262679	k__Bacteria	p__Firmicutes	c__Clostridia	o__Clostridiales	f__Lachnospiraceae	g__Roseburia	s__faecis
43544	2	10	3	191	0.0294323	0.000471721	0.37569	0.00190522	0.0190522	-1.77709	2.47996	2.88068	0.00189122	0.00644417	k__Bacteria	p__Bacteroidetes	c__Bacteroidia	o__Bacteroidales	f__Prevotellaceae	g__Prevotella	s__
New.ReferenceOTU5423	3	4	178	8	0.669	0.071127	5.58908	1	1	-3.61172	-2.47919	6.33743	0.00130722	0.00477871	k__Bacteria	p__Firmicutes	c__Clostridia	o__Clostridiales	f__	g__	s__
343831	10	11	12497	3574	0	0	39.0005	1	1	-1.05859	-2.47577	9.89342	8.57754e-06	6.10942e-05	k__Bacteria	p__Firmicutes	c__Clostridia	o__Clostridiales	f__	g__	s__
4435235	2	11	7	281	0	0	0.2059	0.000221141	0.00485643	-0.332904	2.46037	1.57696	0.00154354	0.00539261	k__Bacteria	p__Bacteroidetes	c__Bacteroidia	o__Bacteroidales	f__[Paraprevotellaceae]	g__YRC22	s__
338992	7	9	33	382	0.406124	0.0286546	3.84059	0.635117	0.954595	4.34189	2.45844	-3.01479	0.000122922	0.000634139	k__Bacteria	p__Firmicutes	c__Clostridia	o__Clostridiales	f__Lachnospiraceae	g__	s__
212532	6	10	259	56	0.132389	0.00231856	1.59493	0.148607	0.395344	1.66711	-2.45325	2.7061	2.27392e-05	0.000143374	k__Bacteria	p__Firmicutes	c__Clostridia	o__Clostridiales	f__Ruminococcaceae	g__	s__
851865	11	11	451	3433	0	0	Inf	1	1	3.39788	2.45276	1.13548	1.03359e-05	7.26801e-05	k__Bacteria	p__Firmicutes	c__Clostridia	o__Clostridiales	f__Ruminococcaceae	g__Faecalibacterium	s__prausnitzii
New.ReferenceOTU282	11	11	526	98	0	0	Inf	1	1	2.4562	-2.45083	2.76616	1.05024e-05	7.33839e-05	k__Bacteria	p__Firmicutes	c__Clostridia	o__Clostridiales	f__Ruminococcaceae	g__	s__
350149	11	11	502	3863	0	0	Inf	1	1	2.6402	2.4454	1.88431	1.09858e-05	7.53311e-05	k__Bacteria	p__Bacteroidetes	c__Bacteroidia	o__Bacteroidales	f__S24-7	g__	s__
303112	2	11	6	171	0	0	0.2059	0.000221141	0.00485643	0.873371	2.44054	0.0586199	0.00124704	0.00458472	k__Bacteria	p__Bacteroidetes	c__Bacteroidia	o__Bacteroidales	f__Prevotellaceae	g__Prevotella	s__
4406814	0	6	0	36	0	0	0.597142	0.0123839	0.0648129	0.284093	2.43836	-0.347221	0.00544319	0.015448	k__Bacteria	p__Firmicutes	c__Clostridia	o__Clostridiales	f__	g__	s__
410242	7	11	359	112	0	0	1.32125	0.0902256	0.255829	-0.291377	-2.4354	5.25279	1.57838e-05	0.000102624	k__Bacteria	p__Firmicutes	c__Clostridia	o__Clostridiales	f__Christensenellaceae	g__	s__
702414	6	11	37	782	0	0	0.864193	0.0350877	0.135046	0.14159	2.43253	2.47193	0.000149415	0.000756669	k__Bacteria	p__Firmicutes	c__Clostridia	o__Clostridiales	f__Lachnospiraceae	NA	NA
197274	1	11	2	86	0	0	0.133314	3.40217e-05	0.00136087	0.655718	2.43221	-0.273517	0.00125	0.00458472	k__Bacteria	p__Firmicutes	c__Clostridia	o__Clostridiales	f__Ruminococcaceae	g__Oscillospira	s__
516366	10	11	1425	1564	0	0	39.0005	1	1	6.35688	2.42814	-1.67648	3.00127e-05	0.00018106	k__Bacteria	p__Bacteroidetes	c__Bacteroidia	o__Bacteroidales	f__	g__	s__
New.CleanUp.ReferenceOTU135037	6	3	479	5	3.02714	0.406519	28.217	0.386997	0.704202	8.28786	-2.42749	-4.37333	0.0169659	0.0404543	k__Bacteria	p__Bacteroidetes	c__Bacteroidia	o__Bacteroidales	f__Bacteroidaceae	g__Bacteroides	s__
New.ReferenceOTU13398	0	8	0	45	0	0	0.298425	0.00103199	0.0132854	0.17598	2.42495	-0.215173	0.0108375	0.0276958	k__Bacteria	p__Bacteroidetes	c__Bacteroidia	o__Bacteroidales	f__Prevotellaceae	g__Prevotella	s__copri
New.ReferenceOTU1349	1	10	1	70	0.0158698	0.000221355	0.24348	0.000345887	0.0066792	0.720818	2.42218	-0.545415	0.00149257	0.0052984	k__Bacteria	p__Bacteroidetes	c__Bacteroidia	o__Bacteroidales	f__Prevotellaceae	g__Prevotella	s__
New.ReferenceOTU18039	1	5	3	33	0.132389	0.00231856	1.59493	0.148607	0.395344	2.41592	2.41405	-2.44422	0.0162824	0.0392484	k__Bacteria	p__Proteobacteria	c__Epsilonproteobacteria	o__Campylobacterales	f__Campylobacteraceae	g__Campylobacter	s__
New.CleanUp.ReferenceOTU77325	11	11	399	85	0	0	Inf	1	1	2.50491	-2.41189	2.55862	1.44709e-05	9.62402e-05	k__Bacteria	p__Firmicutes	c__Clostridia	o__Clostridiales	f__Ruminococcaceae	g__	s__
New.ReferenceOTU18857	7	2	146	4	7.06635	0.838913	100.593	0.0804954	0.255829	4.5162	-2.41058	-1.10059	0.00576888	0.0162886	k__Bacteria	p__Bacteroidetes	c__Bacteroidia	o__Bacteroidales	f__	g__	s__
177518	0	7	0	90	0	0	0.422165	0.00386997	0.0303102	-0.668324	2.40949	0.817191	0.007434	0.0201417	k__Bacteria	p__Firmicutes	c__Clostridia	o__Clostridiales	f__Lachnospiraceae	g__Coprococcus	s__
New.ReferenceOTU4946	2	11	7	241	0	0	0.2059	0.000221141	0.00485643	-1.71159	2.40935	3.16958	0.000769002	0.0030254	k__Bacteria	p__Bacteroidetes	c__Bacteroidia	o__Bacteroidales	f__Prevotellaceae	g__Prevotella	s__stercorea
New.ReferenceOTU12662	6	2	56	3	4.96992	0.590167	69.0579	0.182663	0.453619	-2.29035	-2.404	4.78106	0.00151101	0.0053398	k__Bacteria	p__Firmicutes	c__Clostridia	o__Clostridiales	f__Ruminococcaceae	g__Oscillospira	s__
3512153	6	8	186	49	0.466966	0.0505911	3.59385	0.659443	0.954595	-2.11354	-2.40323	5.97318	0.000107021	0.000568035	k__Bacteria	p__Firmicutes	c__Clostridia	o__Clostridiales	f__Christensenellaceae	g__	s__
512522	6	8	139	36	0.466966	0.0505911	3.59385	0.659443	0.954595	-0.378522	-2.40141	4.38178	6.45007e-05	0.00035964	k__Bacteria	p__Firmicutes	c__Clostridia	o__Clostridiales	f__	g__	s__
4402610	4	4	45	5	1	0.126361	7.91382	1	1	-0.933738	-2.3983	3.5636	0.00305433	0.00971754	k__Bacteria	p__Bacteroidetes	c__Bacteroidia	o__Bacteroidales	f__[Odoribacteraceae]	g__Butyricimonas	s__
New.ReferenceOTU14745	0	9	0	45	0	0	0.2059	0.000221141	0.00485643	0.019903	2.39686	-0.0243218	0.00356481	0.0112124	k__Bacteria	p__Bacteroidetes	c__Bacteroidia	o__Bacteroidales	f__Prevotellaceae	g__Prevotella	s__copri
New.ReferenceOTU14706	0	6	0	118	0	0	0.597142	0.0123839	0.0648129	-1.09187	2.39576	1.33451	0.0074501	0.0201417	k__Bacteria	p__Firmicutes	c__Clostridia	o__Clostridiales	f__	g__	s__
New.ReferenceOTU14619	0	7	0	35	0	0	0.422165	0.00386997	0.0303102	0.635649	2.38324	-0.777106	0.00677423	0.0187437	k__Bacteria	p__Bacteroidetes	c__Bacteroidia	o__Bacteroidales	f__Prevotellaceae	g__Prevotella	s__copri
427159	1	8	1	82	0.0458803	0.000778864	0.544737	0.0075188	0.0478469	0.136031	2.38012	0.165887	0.00596653	0.0167609	k__Bacteria	p__Firmicutes	c__Clostridia	o__Clostridiales	f__Ruminococcaceae	g__	s__
New.ReferenceOTU13705	7	11	26	335	0	0	1.32125	0.0902256	0.255829	0.451192	2.37983	1.61872	0.000109764	0.000577047	k__Bacteria	p__Bacteroidetes	c__Bacteroidia	o__Bacteroidales	f__Prevotellaceae	g__Prevotella	s__
4303850	1	10	2	97	0.0158698	0.000221355	0.24348	0.000345887	0.0066792	-0.374706	2.37375	1.00934	0.00500812	0.014361	k__Bacteria	p__Firmicutes	c__Clostridia	o__Clostridiales	f__Ruminococcaceae	g__	s__
780650	10	5	371	106	10.6165	0.912843	603.043	0.0634675	0.222833	1.72378	-2.37324	2.88691	0.000265619	0.00125318	k__Bacteria	p__Firmicutes	c__Clostridia	o__Clostridiales	f__Clostridiaceae	g__	s__
589071	7	5	290	36	2.02883	0.286707	16.0874	0.669921	0.954595	3.98279	-2.373	0.438318	0.000869269	0.00334381	k__Bacteria	p__Bacteroidetes	c__Bacteroidia	o__Bacteroidales	f__Bacteroidaceae	g__Bacteroides	s__uniformis
850841	4	4	61	17	1	0.126361	7.91382	1	1	-0.81323	-2.37274	3.8756	0.0108131	0.0276958	k__Bacteria	p__Firmicutes	c__Clostridia	o__Clostridiales	f__Ruminococcaceae	g__	s__
196800	2	6	3	40	0.201219	0.0144806	1.69444	0.182663	0.453619	2.63915	2.37183	-2.78316	0.0052431	0.0149185	k__Bacteria	p__Bacteroidetes	c__Bacteroidia	o__Bacteroidales	f__Prevotellaceae	g__Prevotella	s__
389529	6	6	58	13	1	0.138669	7.21144	1	1	-1.76417	-2.37122	4.58693	0.000620006	0.00254456	k__Bacteria	p__Firmicutes	c__Clostridia	o__Clostridiales	f__Ruminococcaceae	g__	s__
New.ReferenceOTU1193	1	9	1	47	0.0294323	0.000471721	0.37569	0.00190522	0.0190522	0.826728	2.36514	-0.742895	0.0133515	0.0333485	k__Bacteria	p__Bacteroidetes	c__Bacteroidia	o__Bacteroidales	f__Prevotellaceae	g__Prevotella	s__stercorea
588197	11	11	1034	1545	0	0	Inf	1	1	8.69304	2.35729	-4.22392	2.25021e-05	0.000142772	k__Bacteria	p__Firmicutes	c__Bacilli	o__Lactobacillales	f__Lactobacillaceae	g__Lactobacillus	s__reuteri
New.ReferenceOTU15713	6	6	134	95	1	0.138669	7.21144	1	1	-3.20764	-2.35644	7.06129	0.000550184	0.00230952	k__Bacteria	p__Bacteroidetes	c__Bacteroidia	o__Bacteroidales	f__Porphyromonadaceae	g__Parabacteroides	s__
New.ReferenceOTU10832	8	9	682	140	0.606866	0.0406658	6.80248	1	1	1.1543	-2.35478	4.32846	5.44505e-05	0.000308273	k__Bacteria	p__Proteobacteria	c__Betaproteobacteria	o__Burkholderiales	f__Alcaligenaceae	g__Sutterella	s__
New.ReferenceOTU3422	4	6	94	33	0.492895	0.0621606	3.48788	0.669921	0.954595	-2.8749	-2.34992	6.21438	0.000978702	0.00371301	k__Bacteria	p__Firmicutes	c__Clostridia	o__Clostridiales	f__	g__	s__
307154	1	11	1	60	0	0	0.133314	3.40217e-05	0.00136087	0.400862	2.34084	-0.145805	0.00100523	0.00380058	k__Bacteria	p__Bacteroidetes	c__Bacteroidia	o__Bacteroidales	f__Prevotellaceae	g__Prevotella	s__copri
New.ReferenceOTU4144	3	9	5	67	0.0961195	0.00634813	0.840562	0.0299731	0.124333	1.50487	2.33509	-0.880787	0.00418989	0.0126009	k__Bacteria	p__Bacteroidetes	c__Bacteroidia	o__Bacteroidales	f__Prevotellaceae	g__Prevotella	s__copri
351231	11	11	9767	516	0	0	Inf	1	1	10.2059	-2.3288	-3.43004	2.82276e-05	0.000173555	k__Bacteria	p__Bacteroidetes	c__Bacteroidia	o__Bacteroidales	f__Bacteroidaceae	g__Bacteroides	s__fragilis
199430	11	11	293	2193	0	0	Inf	1	1	2.73004	2.32176	1.21984	2.98428e-05	0.000181025	k__Bacteria	p__Firmicutes	c__Clostridia	o__Clostridiales	f__Ruminococcaceae	g__	s__
178242	7	9	118	76	0.406124	0.0286546	3.84059	0.635117	0.954595	-2.45333	-2.32036	6.07081	0.000112272	0.000585841	k__Bacteria	p__Firmicutes	c__Clostridia	o__Clostridiales	f__Ruminococcaceae	g__	s__
334839	11	11	2630	1146	0	0	Inf	1	1	2.25049	-2.32025	5.11164	3.02001e-05	0.0001812	k__Bacteria	p__Firmicutes	c__Clostridia	o__Clostridiales	f__Ruminococcaceae	g__	s__
329790	6	5	80	8	1.41617	0.201946	10.4653	1	1	-1.31381	-2.312	3.99144	0.000646268	0.00263277	k__Bacteria	p__Firmicutes	c__Clostridia	o__Clostridiales	f__Ruminococcaceae	g__Oscillospira	s__
New.CleanUp.ReferenceOTU142141	6	1	47	1	10.6165	0.912843	603.043	0.0634675	0.222833	1.41097	-2.3094	1.31939	0.00853161	0.0226416	k__Bacteria	p__Firmicutes	c__Clostridia	o__Clostridiales	f__Lachnospiraceae	g__	s__
New.ReferenceOTU1404	1	8	1	50	0.0458803	0.000778864	0.544737	0.0075188	0.0478469	1.2203	2.30793	-1.15156	0.0092587	0.0241076	k__Bacteria	p__Bacteroidetes	c__Bacteroidia	o__Bacteroidales	f__Prevotellaceae	g__Prevotella	s__copri
New.ReferenceOTU16386	0	7	0	75	0	0	0.422165	0.00386997	0.0303102	-1.88396	2.29928	2.3113	0.0142877	0.0352878	k__Bacteria	p__Firmicutes	c__Clostridia	o__Clostridiales	f__Ruminococcaceae	g__Ruminococcus	s__
New.ReferenceOTU18549	1	11	2	103	0	0	0.133314	3.40217e-05	0.00136087	-0.402082	2.29692	1.00987	0.0031195	0.00989636	k__Bacteria	p__Bacteroidetes	c__Bacteroidia	o__Bacteroidales	f__Prevotellaceae	g__Prevotella	s__copri
1111191	9	5	226	20	4.96992	0.590167	69.0579	0.182663	0.453619	-1.48951	-2.29489	4.69667	0.00053651	0.00227366	k__Bacteria	p__Firmicutes	c__Clostridia	o__Clostridiales	f__Lachnospiraceae	g__[Ruminococcus]	s__gnavus
4338990	0	8	0	71	0	0	0.298425	0.00103199	0.0132854	1.26786	2.29151	-1.55248	0.0063441	0.0176866	k__Bacteria	p__Firmicutes	c__Clostridia	o__Clostridiales	f__Ruminococcaceae	g__	s__
New.ReferenceOTU17139	6	7	264	127	0.697652	0.0894908	5.09207	1	1	-3.54898	-2.2899	7.84784	0.000660064	0.00267908	k__Bacteria	p__Firmicutes	c__Clostridia	o__Clostridiales	f__Peptococcaceae	g__rc4-4	s__
325419	10	7	393	37	5.28626	0.405744	308.287	0.310777	0.636326	4.23966	-2.28789	-0.391487	8.61631e-05	0.000466294	k__Bacteria	p__Firmicutes	c__Clostridia	o__Clostridiales	f__Clostridiaceae	g__	s__
New.ReferenceOTU10610	4	11	5	118	0	0	0.422165	0.00386997	0.0303102	0.510361	2.28775	0.326491	0.000332458	0.00151043	k__Bacteria	p__Bacteroidetes	c__Bacteroidia	o__Bacteroidales	f__Prevotellaceae	g__Prevotella	s__copri
187492	9	11	3410	1187	0	0	5.24114	0.47619	0.804424	-1.45205	-2.28591	9.05365	4.41331e-05	0.000259164	k__Bacteria	p__Firmicutes	c__Clostridia	o__Clostridiales	f__Christensenellaceae	g__	s__
New.ReferenceOTU17696	6	3	811	6	3.02714	0.406519	28.217	0.386997	0.704202	9.77718	-2.26113	-6.12423	0.019282	0.0451004	k__Bacteria	p__Bacteroidetes	c__Bacteroidia	o__Bacteroidales	f__Bacteroidaceae	g__Bacteroides	s__
534874	3	6	450	153	0.330345	0.0354397	2.45991	0.386997	0.704202	-1.9588	-2.25784	6.0434	0.00296316	0.0094821	k__Bacteria	p__Firmicutes	c__Clostridia	o__Clostridiales	f__	g__	s__
1105328	8	10	331	71	0.282665	0.0046329	4.3262	0.586466	0.938346	0.208393	-2.25435	4.10509	0.000174125	0.000869838	k__Bacteria	p__Firmicutes	c__Clostridia	o__Clostridiales	f__Lachnospiraceae	g__Coprococcus	s__
New.ReferenceOTU11012	3	4	72	157	0.669	0.071127	5.58908	1	1	6.1691	2.25243	-5.11433	0.00462836	0.0134113	k__Bacteria	p__Firmicutes	c__Clostridia	o__Clostridiales	f__Ruminococcaceae	g__	s__
571111	1	8	1	129	0.0458803	0.000778864	0.544737	0.0075188	0.0478469	-0.286801	2.25234	0.65661	0.0032429	0.010229	k__Bacteria	p__Firmicutes	c__Clostridia	o__Clostridiales	f__Ruminococcaceae	g__Ruminococcus	s__flavefaciens
536584	6	9	123	34	0.283801	0.0204779	2.47356	0.361455	0.694391	0.189747	-2.24461	3.47555	0.00015915	0.000798644	k__Bacteria	p__Firmicutes	c__Clostridia	o__Clostridiales	f__Christensenellaceae	g__	s__
925131	9	10	190	130	0.466287	0.00695174	10.4186	1	1	7.60241	2.2416	-6.10114	0.000313297	0.00142926	k__Bacteria	p__Bacteroidetes	c__Bacteroidia	o__Bacteroidales	f__Prevotellaceae	g__Prevotella	s__copri
579750	3	10	5	330	0.0458803	0.000778864	0.544737	0.0075188	0.0478469	-1.40554	2.24106	2.7646	0.00365325	0.0114255	k__Bacteria	p__Firmicutes	c__Clostridia	o__Clostridiales	NA	NA	NA
New.ReferenceOTU12849	6	6	85	15	1	0.138669	7.21144	1	1	0.076551	-2.2409	3.1159	0.000480515	0.00207222	k__Bacteria	p__Firmicutes	c__Clostridia	o__Clostridiales	f__	g__	s__
525763	7	3	42	6	4.32144	0.578124	42.0474	0.198381	0.461926	-0.868895	-2.22998	3.31461	0.00322621	0.0102055	k__Bacteria	p__Firmicutes	c__Clostridia	o__Clostridiales	f__Ruminococcaceae	g__	s__
585914	11	6	394	32	Inf	1.15715	Inf	0.0350877	0.135046	5.54804	-2.22937	-1.28189	0.000242986	0.00116634	k__Bacteria	p__Bacteroidetes	c__Bacteroidia	o__Bacteroidales	f__Porphyromonadaceae	g__Parabacteroides	s__distasonis
870421	11	9	508	298	Inf	0.190798	Inf	0.47619	0.804424	-2.52794	-2.22446	7.65539	0.000248212	0.00118626	k__Bacteria	p__Firmicutes	c__Clostridia	o__Clostridiales	f__Ruminococcaceae	g__	s__
New.CleanUp.ReferenceOTU16008	8	8	148	28	1	0.100646	9.93577	1	1	-0.993991	-2.21792	4.30039	0.000484675	0.00208203	k__Bacteria	p__Firmicutes	c__Clostridia	o__Clostridiales	f__Lachnospiraceae	g__	s__
New.ReferenceOTU10006	0	8	0	63	0	0	0.298425	0.00103199	0.0132854	-0.828529	2.21437	1.01488	0.0217356	0.0495963	k__Bacteria	p__Firmicutes	c__Clostridia	o__Clostridiales	f__Lachnospiraceae	g__	s__
New.ReferenceOTU7384	6	2	39	4	4.96992	0.590167	69.0579	0.182663	0.453619	-0.900899	-2.2001	3.43961	0.0042895	0.0128336	k__Bacteria	p__Firmicutes	c__Clostridia	o__Clostridiales	f__Lachnospiraceae	g__[Ruminococcus]	s__gnavus
845291	1	8	1	118	0.0458803	0.000778864	0.544737	0.0075188	0.0478469	-1.09866	2.19037	1.6451	0.0136887	0.0338842	k__Bacteria	p__Firmicutes	c__Clostridia	o__Clostridiales	f__	g__	s__
519765	10	10	113	39	1	0.0116023	86.1896	1	1	0.540422	-2.18833	3.18967	0.000140203	0.000716593	k__Bacteria	p__Firmicutes	c__Clostridia	o__Clostridiales	f__Lachnospiraceae	g__	s__
New.ReferenceOTU19057	2	4	4	329	0.406124	0.0286546	3.84059	0.635117	0.954595	-2.80292	2.1839	4.34356	0.0123689	0.0312667	k__Bacteria	p__Firmicutes	c__Clostridia	o__Clostridiales	f__Ruminococcaceae	g__Ruminococcus	s__
New.CleanUp.ReferenceOTU51128	4	11	58	238	0	0	0.422165	0.00386997	0.0303102	3.22018	2.18086	-1.35781	0.0017767	0.00611051	k__Bacteria	p__Firmicutes	c__Clostridia	o__Clostridiales	f__Lachnospiraceae	g__	s__
149335	1	8	1	75	0.0458803	0.000778864	0.544737	0.0075188	0.0478469	-0.246617	2.17451	0.560403	0.00379106	0.0116583	k__Bacteria	p__Firmicutes	c__Clostridia	o__Clostridiales	f__Veillonellaceae	g__Mitsuokella	NA
522858	10	11	505	3078	0	0	39.0005	1	1	-0.391446	2.17192	4.85277	9.76854e-05	0.000520989	k__Bacteria	p__Bacteroidetes	c__Bacteroidia	o__Bacteroidales	f__[Paraprevotellaceae]	g__[Prevotella]	s__
New.ReferenceOTU11378	5	3	87	19	2.14148	0.278254	19.7663	0.659443	0.954595	-2.34901	-2.16649	5.25557	0.00409099	0.0124764	k__Bacteria	p__Firmicutes	c__Clostridia	o__Clostridiales	f__	g__	s__
300887	0	4	0	252	0	0	1.32125	0.0902256	0.255829	-1.66313	2.1642	2.03278	0.0211335	0.0487085	k__Bacteria	p__Firmicutes	c__Clostridia	o__Clostridiales	f__Ruminococcaceae	g__	s__
301251	3	9	7	85	0.0961195	0.00634813	0.840562	0.0299731	0.124333	1.43119	2.164	-0.508217	0.00859709	0.0227062	k__Bacteria	p__Bacteroidetes	c__Bacteroidia	o__Bacteroidales	f__Prevotellaceae	g__Prevotella	s__
324244	8	11	453	192	0	0	2.27239	0.214286	0.466019	-1.58706	-2.15842	6.85983	0.000112498	0.000585841	k__Bacteria	p__Firmicutes	c__Clostridia	o__Clostridiales	f__Ruminococcaceae	g__	s__
New.ReferenceOTU19261	3	11	4	189	0	0	0.298425	0.00103199	0.0132854	-0.30387	2.15779	1.38967	0.0051149	0.0145913	k__Bacteria	p__Bacteroidetes	c__Bacteroidia	o__Bacteroidales	f__Prevotellaceae	g__Prevotella	s__
1625448	7	5	235	32	2.02883	0.286707	16.0874	0.669921	0.954595	-0.883156	-2.15745	4.58848	0.000969833	0.00369205	k__Bacteria	p__Firmicutes	c__Clostridia	o__Clostridiales	f__Clostridiaceae	g__	s__
804526	2	10	13	175	0.0294323	0.000471721	0.37569	0.00190522	0.0190522	-1.2822	2.1565	2.53851	0.00140056	0.00505299	k__Bacteria	p__Firmicutes	c__Clostridia	o__Clostridiales	f__Lachnospiraceae	g__Coprococcus	s__
New.ReferenceOTU11691	7	11	31	202	0	0	1.32125	0.0902256	0.255829	2.17723	2.15611	-0.241729	0.000386992	0.00170215	k__Bacteria	p__Firmicutes	c__Clostridia	o__Clostridiales	f__Lachnospiraceae	g__	s__
New.ReferenceOTU18510	0	6	0	88	0	0	0.597142	0.0123839	0.0648129	-1.45697	2.15559	1.78153	0.016472	0.0395236	k__Bacteria	p__Firmicutes	c__Clostridia	o__Clostridiales	f__Ruminococcaceae	g__Ruminococcus	s__
593156	4	7	436	82	0.344506	0.0408936	2.45358	0.394856	0.704202	-3.26288	-2.15428	6.88874	0.00137554	0.00499539	k__Bacteria	p__Firmicutes	c__Clostridia	o__Clostridiales	f__	g__	s__
208539	11	7	134	13	Inf	0.756858	Inf	0.0902256	0.255829	3.5877	-2.14796	0.00366753	0.000467225	0.00203077	k__Bacteria	p__Firmicutes	c__Clostridia	o__Clostridiales	f__[Mogibacteriaceae]	g__	s__
New.ReferenceOTU10697	4	10	6	141	0.0666871	0.0011634	0.77182	0.0237358	0.108951	-1.05642	2.14077	2.22625	0.00136866	0.00498682	k__Bacteria	p__Firmicutes	c__Clostridia	o__Clostridiales	f__Ruminococcaceae	g__	s__
580121	9	11	886	477	0	0	5.24114	0.47619	0.804424	-1.74878	-2.13107	7.90498	0.000134182	0.000689008	k__Bacteria	p__Firmicutes	c__Clostridia	o__Clostridiales	f__Ruminococcaceae	g__	s__
531614	0	8	0	23	0	0	0.298425	0.00103199	0.0132854	0.895459	2.11623	-1.09502	0.0166465	0.0397787	k__Bacteria	p__Bacteroidetes	c__Bacteroidia	o__Bacteroidales	f__Prevotellaceae	g__Prevotella	s__copri
New.ReferenceOTU9018	1	9	2	60	0.0294323	0.000471721	0.37569	0.00190522	0.0190522	0.580636	2.1141	-0.188008	0.00712093	0.0196047	k__Bacteria	p__Bacteroidetes	c__Bacteroidia	o__Bacteroidales	f__	g__	s__
New.CleanUp.ReferenceOTU56207	7	2	99	2	7.06635	0.838913	100.593	0.0804954	0.255829	4.794	-2.11198	-2.12074	0.00972937	0.0251747	k__Bacteria	p__Bacteroidetes	c__Bacteroidia	o__Bacteroidales	f__Bacteroidaceae	g__Bacteroides	s__fragilis
New.ReferenceOTU16293	3	9	3	67	0.0961195	0.00634813	0.840562	0.0299731	0.124333	0.517392	2.11094	0.0886781	0.0042003	0.0126009	k__Bacteria	p__Bacteroidetes	c__Bacteroidia	o__Bacteroidales	f__[Paraprevotellaceae]	g__CF231	s__
335391	3	3	26	9	1	0.100646	9.93577	1	1	-2.19185	-2.10255	4.62973	0.0199942	0.0465426	k__Bacteria	p__Firmicutes	c__Clostridia	o__Clostridiales	f__Ruminococcaceae	g__	s__
712677	10	5	66	12	10.6165	0.912843	603.043	0.0634675	0.222833	0.167798	-2.1021	2.67113	0.00184015	0.00628954	k__Bacteria	p__Firmicutes	c__Clostridia	o__Clostridiales	NA	NA	NA
213885	6	9	117	27	0.283801	0.0204779	2.47356	0.361455	0.694391	1.41642	-2.08858	2.26681	0.00037212	0.00166324	k__Bacteria	p__Firmicutes	c__Clostridia	o__Clostridiales	f__Ruminococcaceae	g__Oscillospira	s__
470382	2	4	3	43	0.406124	0.0286546	3.84059	0.635117	0.954595	-1.53824	2.08469	2.5777	0.00842679	0.0224173	k__Bacteria	p__Firmicutes	c__Clostridia	o__Clostridiales	f__Lachnospiraceae	g__Coprococcus	s__
330294	9	10	487	155	0.466287	0.00695174	10.4186	1	1	3.31241	-2.0761	2.32575	0.000624887	0.00255509	k__Bacteria	p__Firmicutes	c__Erysipelotrichi	o__Erysipelotrichales	f__Erysipelotrichaceae	g__Catenibacterium	s__
372348	6	11	20	584	0	0	0.864193	0.0350877	0.135046	-1.93116	2.07487	3.86988	0.000662584	0.00267946	k__Bacteria	p__Firmicutes	c__Clostridia	o__Clostridiales	f__Ruminococcaceae	g__Ruminococcus	s__
181539	2	11	4	59	0	0	0.2059	0.000221141	0.00485643	1.91258	2.07339	-1.29247	0.00361654	0.0113428	k__Bacteria	p__Bacteroidetes	c__Bacteroidia	o__Bacteroidales	f__Prevotellaceae	g__Prevotella	s__copri
New.ReferenceOTU1043	8	4	123	4	4.32144	0.578124	42.0474	0.198381	0.461926	4.06044	-2.06836	-1.07537	0.00719259	0.0197528	k__Bacteria	p__Bacteroidetes	c__Bacteroidia	o__Bacteroidales	f__	g__	s__
11235	3	9	4	108	0.0961195	0.00634813	0.840562	0.0299731	0.124333	1.14308	2.06516	-0.52549	0.00276671	0.00890508	k__Bacteria	p__Proteobacteria	c__Epsilonproteobacteria	o__Campylobacterales	f__Campylobacteraceae	g__Campylobacter	s__
4419621	11	5	357	42	Inf	1.67464	Inf	0.0123839	0.0648129	6.35861	-2.06513	-1.83302	0.00122478	0.00452225	k__Bacteria	p__Proteobacteria	c__Betaproteobacteria	o__Burkholderiales	f__Alcaligenaceae	g__Sutterella	s__
325213	5	10	109	60	0.0941933	0.00165826	1.09548	0.0634675	0.222833	-0.808373	-2.06395	4.63129	0.000746213	0.00295276	k__Bacteria	p__Firmicutes	c__Clostridia	o__Clostridiales	f__	g__	s__
314406	10	8	295	38	3.53774	0.23115	215.848	0.586466	0.938346	4.68714	-2.06161	-0.618439	0.000533518	0.00227366	k__Bacteria	p__Bacteroidetes	c__Bacteroidia	o__Bacteroidales	f__Porphyromonadaceae	g__Parabacteroides	s__
791522	9	11	1123	548	0	0	5.24114	0.47619	0.804424	-1.10108	-2.05884	7.26931	0.000240003	0.00115705	k__Bacteria	p__Firmicutes	c__Clostridia	o__Clostridiales	f__Lachnospiraceae	g__	s__
187841	10	1	51	1	63.0128	4.10712	4517.63	0.000345887	0.0066792	2.01041	-2.05701	0.41889	0.0162133	0.0391674	k__Bacteria	p__Bacteroidetes	c__Bacteroidia	o__Bacteroidales	f__Bacteroidaceae	g__Bacteroides	s__
New.ReferenceOTU9579	2	10	2	79	0.0294323	0.000471721	0.37569	0.00190522	0.0190522	-0.626076	2.05684	1.32655	0.00977357	0.0252103	k__Bacteria	p__Bacteroidetes	c__Bacteroidia	o__Bacteroidales	f__Prevotellaceae	g__Prevotella	s__copri
356590	3	10	6	794	0.0458803	0.000778864	0.544737	0.0075188	0.0478469	-0.764841	2.05043	2.31045	0.0131697	0.0330267	k__Bacteria	p__Firmicutes	c__Clostridia	o__Clostridiales	f__	g__	s__
New.ReferenceOTU1942	1	11	2	83	0	0	0.133314	3.40217e-05	0.00136087	-0.3365	2.04702	0.911355	0.00740938	0.0201417	k__Bacteria	p__Bacteroidetes	c__Bacteroidia	o__Bacteroidales	f__Prevotellaceae	g__Prevotella	s__copri
591785	11	11	17810	23074	0	0	Inf	1	1	9.02721	2.04691	-0.135077	0.000232534	0.00112595	k__Bacteria	p__Bacteroidetes	c__Bacteroidia	o__Bacteroidales	f__Prevotellaceae	g__Prevotella	s__stercorea
New.ReferenceOTU19282	2	10	2	59	0.0294323	0.000471721	0.37569	0.00190522	0.0190522	0.378788	2.04073	0.0976131	0.0123215	0.0312667	k__Bacteria	p__Bacteroidetes	c__Bacteroidia	o__Bacteroidales	f__Prevotellaceae	g__Prevotella	s__copri
531596	3	8	13	117	0.156082	0.0144496	1.21937	0.0861089	0.255829	0.361345	2.04006	0.92534	0.00758098	0.020407	k__Bacteria	p__Bacteroidetes	c__Bacteroidia	o__Bacteroidales	f__[Paraprevotellaceae]	g__[Prevotella]	s__
New.ReferenceOTU941	3	11	6	113	0	0	0.298425	0.00103199	0.0132854	0.764389	2.03574	0.189589	0.00466409	0.0134795	k__Bacteria	p__Bacteroidetes	c__Bacteroidia	o__Bacteroidales	f__Prevotellaceae	g__Prevotella	s__copri
344804	8	11	59	1548	0	0	2.27239	0.214286	0.466019	0.27453	2.03574	2.50719	0.000694646	0.00277858	k__Bacteria	p__Firmicutes	c__Clostridia	o__Clostridiales	f__Lachnospiraceae	g__Coprococcus	s__
583974	6	6	59	12	1	0.138669	7.21144	1	1	1.71841	-2.02873	1.4821	0.00884497	0.0233051	k__Bacteria	p__Firmicutes	c__Clostridia	o__Clostridiales	f__Lachnospiraceae	g__	s__
593977	4	5	54	15	0.697652	0.0894908	5.09207	1	1	-3.13613	-2.02267	5.50156	0.00792522	0.0211339	k__Bacteria	p__Firmicutes	c__Clostridia	o__Clostridiales	f__	g__	s__
New.ReferenceOTU18275	6	1	35	1	10.6165	0.912843	603.043	0.0634675	0.222833	1.83456	-2.01512	0.594222	0.0185316	0.0434371	k__Bacteria	p__Bacteroidetes	c__Bacteroidia	o__Bacteroidales	f__	g__	s__
360329	6	11	15	430	0	0	0.864193	0.0350877	0.135046	-1.31021	2.01407	3.45719	0.00218268	0.00715037	k__Bacteria	p__Firmicutes	c__Clostridia	o__Clostridiales	f__	g__	s__
296941	1	11	2	166	0	0	0.133314	3.40217e-05	0.00136087	-3.43112	2.01275	4.17631	0.00741027	0.0201417	k__Bacteria	p__Firmicutes	c__Clostridia	o__Clostridiales	f__Ruminococcaceae	g__	s__
261240	3	7	3	57	0.231405	0.0237827	1.72973	0.198381	0.461926	-0.0505378	2.01205	0.764025	0.0134037	0.0334034	k__Bacteria	p__Bacteroidetes	c__Bacteroidia	o__Bacteroidales	f__Prevotellaceae	g__Prevotella	s__
360808	5	10	30	436	0.0941933	0.00165826	1.09548	0.0634675	0.222833	-0.320007	2.00427	2.60809	0.00114349	0.00426492	k__Bacteria	p__Firmicutes	c__Clostridia	o__Clostridiales	f__Ruminococcaceae	g__	s__
New.ReferenceOTU11942	2	11	3	72	0	0	0.2059	0.000221141	0.00485643	0.189156	2.00224	0.488856	0.00607141	0.0170123	k__Bacteria	p__Bacteroidetes	c__Bacteroidia	o__Bacteroidales	f__Prevotellaceae	g__Prevotella	s__stercorea
New.ReferenceOTU12472	8	2	878	6	10.4037	1.18968	157.527	0.0299731	0.124333	10.6156	-1.99812	-7.42962	0.0147676	0.0361173	k__Bacteria	p__Bacteroidetes	c__Bacteroidia	o__Bacteroidales	f__Bacteroidaceae	g__Bacteroides	s__
298468	8	5	61	5	3.02714	0.406519	28.217	0.386997	0.704202	1.80004	-1.9959	0.848025	0.0085581	0.0226574	k__Bacteria	p__Firmicutes	c__Clostridia	o__Clostridiales	f__Lachnospiraceae	g__	s__
157772	6	6	170	29	1	0.138669	7.21144	1	1	0.318451	-1.99271	3.03335	0.00201714	0.00676877	k__Bacteria	p__Firmicutes	c__Clostridia	o__Clostridiales	f__Ruminococcaceae	g__Oscillospira	s__
513445	11	1	122	1	Inf	7.50109	Inf	3.40217e-05	0.00136087	5.31727	-1.99104	-3.00014	0.0164677	0.0395236	k__Bacteria	p__Bacteroidetes	c__Bacteroidia	o__Bacteroidales	f__Bacteroidaceae	g__Bacteroides	s__
578016	11	11	11817	1749	0	0	Inf	1	1	13.3819	-1.98566	-5.47229	0.000356056	0.00161101	k__Bacteria	p__Bacteroidetes	c__Bacteroidia	o__Bacteroidales	f__Porphyromonadaceae	g__Parabacteroides	s__distasonis
4439487	6	10	150	44	0.132389	0.00231856	1.59493	0.148607	0.395344	-0.923785	-1.98065	4.52866	0.000542242	0.00228487	k__Bacteria	p__Firmicutes	c__Clostridia	o__Clostridiales	f__Ruminococcaceae	g__	s__
New.ReferenceOTU4716	6	2	95	6	4.96992	0.590167	69.0579	0.182663	0.453619	3.30865	-1.98033	-0.22772	0.0200673	0.0465426	k__Bacteria	p__Bacteroidetes	c__Bacteroidia	o__Bacteroidales	f__Bacteroidaceae	g__Bacteroides	s__
365965	11	11	3806	1025	0	0	Inf	1	1	5.45652	-1.98004	2.45569	0.000370032	0.00166063	k__Bacteria	p__Firmicutes	c__Clostridia	o__Clostridiales	f__Ruminococcaceae	g__	s__
577228	11	11	3337	7913	0	0	Inf	1	1	8.40889	1.97706	-0.971363	0.000377644	0.00168112	k__Bacteria	p__Bacteroidetes	c__Bacteroidia	o__Bacteroidales	f__S24-7	g__	s__
New.ReferenceOTU2411	9	5	61	7	4.96992	0.590167	69.0579	0.182663	0.453619	2.22399	-1.96948	0.686265	0.00206353	0.00688259	k__Bacteria	p__Firmicutes	c__Clostridia	o__Clostridiales	f__Lachnospiraceae	g__[Ruminococcus]	s__gnavus
263895	5	2	40	19	3.5236	0.404275	48.8332	0.361455	0.694391	-1.39743	-1.96268	3.9806	0.0147605	0.0361173	k__Bacteria	p__Firmicutes	c__Clostridia	o__Clostridiales	f__Peptococcaceae	g__rc4-4	s__
3412718	8	8	57	212	1	0.100646	9.93577	1	1	1.51992	1.95071	0.5958	0.00173782	0.00599546	k__Bacteria	p__Firmicutes	c__Clostridia	o__Clostridiales	f__Ruminococcaceae	g__	s__
New.CleanUp.ReferenceOTU138974	11	11	216	63	0	0	Inf	1	1	1.43717	-1.94906	2.66529	0.000456791	0.00199327	k__Bacteria	p__Firmicutes	c__Clostridia	o__Clostridiales	f__Lachnospiraceae	g__	s__
4315785	5	3	48	6	2.14148	0.278254	19.7663	0.659443	0.954595	-0.464478	-1.94463	2.78017	0.00900207	0.0235504	k__Bacteria	p__Firmicutes	c__Clostridia	o__Clostridiales	f__Ruminococcaceae	g__	s__
183620	7	9	217	159	0.406124	0.0286546	3.84059	0.635117	0.954595	-2.63197	-1.9424	6.96425	0.00147034	0.0052363	k__Bacteria	p__Firmicutes	c__Clostridia	o__Clostridiales	f__Ruminococcaceae	g__	s__
553228	2	11	9	180	0	0	0.2059	0.000221141	0.00485643	-0.953485	1.93746	2.12769	0.00462576	0.0134113	k__Bacteria	p__Firmicutes	c__Erysipelotrichi	o__Erysipelotrichales	f__Erysipelotrichaceae	g__Bulleidia	s__p-1630-c5
308157	9	11	343	272	0	0	5.24114	0.47619	0.804424	0.181428	-1.92823	4.85897	0.000560237	0.00232639	k__Bacteria	p__Firmicutes	c__Clostridia	o__Clostridiales	f__Ruminococcaceae	g__	s__
New.ReferenceOTU5800	8	11	290	1621	0	0	2.27239	0.214286	0.466019	2.41777	1.9253	1.1317	0.00209613	0.00694193	k__Bacteria	p__Bacteroidetes	c__Bacteroidia	o__Bacteroidales	f__S24-7	g__	s__
4369901	2	6	3	108	0.201219	0.0144806	1.69444	0.182663	0.453619	2.1825	1.92271	-2.02886	0.0129213	0.0325686	k__Bacteria	p__Bacteroidetes	c__Bacteroidia	o__Bacteroidales	f__[Paraprevotellaceae]	g__CF231	s__
199534	10	7	102	15	5.28626	0.405744	308.287	0.310777	0.636326	2.17058	-1.90822	1.00758	0.00152331	0.0053398	k__Bacteria	p__Bacteroidetes	c__Bacteroidia	o__Bacteroidales	f__Bacteroidaceae	g__Bacteroides	s__
New.ReferenceOTU17080	1	9	5	165	0.0294323	0.000471721	0.37569	0.00190522	0.0190522	-0.348891	1.90792	1.25305	0.0217433	0.0495963	k__Bacteria	p__Bacteroidetes	c__Bacteroidia	o__Bacteroidales	f__[Paraprevotellaceae]	g__[Prevotella]	s__
214036	9	7	63	30	2.4623	0.260377	34.8984	0.635117	0.954595	-0.354189	-1.90147	3.46038	0.00459187	0.0134112	k__Bacteria	p__Firmicutes	c__Clostridia	o__Clostridiales	f__[Mogibacteriaceae]	g__	s__
593216	6	11	7	115	0	0	0.864193	0.0350877	0.135046	-0.625221	1.89121	1.69502	0.00118105	0.00437543	k__Bacteria	p__Firmicutes	c__Clostridia	o__Clostridiales	f__Clostridiaceae	g__Clostridium	s__
173654	11	11	13807	5799	0	0	Inf	1	1	12.0836	-1.88889	-2.39715	0.00068191	0.00274755	k__Bacteria	p__Proteobacteria	c__Gammaproteobacteria	o__Enterobacteriales	f__Enterobacteriaceae	g__	s__
325599	1	9	1	45	0.0294323	0.000471721	0.37569	0.00190522	0.0190522	-0.593718	1.8881	1.00719	0.0179621	0.0421918	k__Bacteria	p__Firmicutes	c__Clostridia	o__Clostridiales	f__Lachnospiraceae	g__Lachnospira	s__
524842	8	9	202	155	0.606866	0.0406658	6.80248	1	1	-2.90696	-1.88355	6.90773	0.00210019	0.00694193	k__Bacteria	p__Firmicutes	c__Clostridia	o__Clostridiales	f__Clostridiaceae	g__	s__
302809	10	10	118	43	1	0.0116023	86.1896	1	1	1.41314	-1.88252	2.36382	0.00112567	0.00422702	k__Bacteria	p__Firmicutes	c__Clostridia	o__Clostridiales	f__Ruminococcaceae	g__	s__
343709	3	11	12	499	0	0	0.298425	0.00103199	0.0132854	-2.80932	1.88212	4.72973	0.00567651	0.0160689	k__Bacteria	p__Firmicutes	c__Clostridia	o__Clostridiales	f__Ruminococcaceae	g__	s__
178759	7	11	422	113	0	0	1.32125	0.0902256	0.255829	-0.526789	-1.88098	4.99197	0.000820298	0.00317758	k__Bacteria	p__Tenericutes	c__RF3	o__ML615J-28	f__	g__	s__
New.ReferenceOTU2082	3	9	4	56	0.0961195	0.00634813	0.840562	0.0299731	0.124333	0.724367	1.87962	-0.0153123	0.00783693	0.0209491	k__Bacteria	p__Bacteroidetes	c__Bacteroidia	o__Bacteroidales	f__Prevotellaceae	g__Prevotella	s__
4441081	3	10	3	61	0.0458803	0.000778864	0.544737	0.0075188	0.0478469	0.586176	1.87896	0.00692452	0.0155933	0.0379529	k__Bacteria	p__Actinobacteria	c__Coriobacteriia	o__Coriobacteriales	f__Coriobacteriaceae	g__	s__
1092802	9	11	630	168	0	0	5.24114	0.47619	0.804424	1.25218	-1.87601	3.96084	0.000772793	0.0030254	k__Bacteria	p__Bacteroidetes	c__Bacteroidia	o__Bacteroidales	f__	g__	s__
987581	5	11	14	418	0	0	0.597142	0.0123839	0.0648129	-1.567	1.86707	3.52304	0.00371903	0.0115657	k__Bacteria	p__Bacteroidetes	c__Bacteroidia	o__Bacteroidales	f__Prevotellaceae	g__Prevotella	s__
621649	7	8	106	40	0.669	0.071127	5.58908	1	1	-1.11921	-1.85899	4.64212	0.00196646	0.00663905	k__Bacteria	p__Firmicutes	c__Clostridia	o__Clostridiales	f__	g__	s__
New.ReferenceOTU18294	5	10	337	270	0.0941933	0.00165826	1.09548	0.0634675	0.222833	-2.58317	-1.8572	7.15668	0.00224355	0.00730643	k__Bacteria	p__Bacteroidetes	c__Bacteroidia	o__Bacteroidales	f__[Paraprevotellaceae]	g__[Prevotella]	s__
350071	11	11	33691	8090	0	0	Inf	1	1	8.75636	-1.85295	1.87378	0.000861755	0.0033265	k__Bacteria	p__Bacteroidetes	c__Bacteroidia	o__Bacteroidales	f__	g__	s__
720093	8	8	420	288	1	0.100646	9.93577	1	1	-3.22226	-1.851	7.56752	0.00302106	0.00963944	k__Bacteria	p__Firmicutes	c__Clostridia	o__Clostridiales	f__Ruminococcaceae	g__	s__
New.ReferenceOTU12882	1	8	2	48	0.0458803	0.000778864	0.544737	0.0075188	0.0478469	-0.338942	1.84123	0.924273	0.021286	0.0489577	k__Bacteria	p__Bacteroidetes	c__Bacteroidia	o__Bacteroidales	f__Prevotellaceae	g__Prevotella	s__copri
312770	8	4	56	5	4.32144	0.578124	42.0474	0.198381	0.461926	0.153783	-1.83772	2.46147	0.0038333	0.0117554	k__Bacteria	p__Bacteroidetes	c__Bacteroidia	o__Bacteroidales	f__Bacteroidaceae	g__Bacteroides	s__eggerthii
New.CleanUp.ReferenceOTU2868	8	11	112	1284	0	0	2.27239	0.214286	0.466019	-1.04194	1.83322	4.26244	0.00168336	0.00582581	k__Bacteria	p__Firmicutes	c__Clostridia	o__Clostridiales	f__Lachnospiraceae	g__	s__
1112614	6	6	76	13	1	0.138669	7.21144	1	1	-1.35831	-1.83303	3.93435	0.00441494	0.0130873	k__Bacteria	p__Firmicutes	c__Clostridia	o__Clostridiales	f__Ruminococcaceae	g__	s__
527709	9	9	111	33	1	0.059902	16.6939	1	1	2.16644	-1.81967	1.2863	0.00265038	0.00855563	k__Bacteria	p__Firmicutes	c__Clostridia	o__Clostridiales	f__Lachnospiraceae	g__	s__
578207	7	10	462	206	0.18917	0.00324373	2.46461	0.310777	0.636326	-2.01331	-1.81894	6.31544	0.00214275	0.00706149	k__Bacteria	p__Bacteroidetes	c__Bacteroidia	o__Bacteroidales	f__	g__	s__
New.ReferenceOTU15734	8	10	182	98	0.282665	0.0046329	4.3262	0.586466	0.938346	1.45915	-1.81583	2.40919	0.00199431	0.00671256	k__Bacteria	p__Bacteroidetes	c__Bacteroidia	o__Bacteroidales	f__Bacteroidaceae	g__Bacteroides	s__
443620	7	5	74	14	2.02883	0.286707	16.0874	0.669921	0.954595	0.268937	-1.81508	2.90339	0.00419965	0.0126009	k__Bacteria	p__Firmicutes	c__Clostridia	o__Clostridiales	f__Ruminococcaceae	g__Oscillospira	s__
New.ReferenceOTU10031	3	9	5	95	0.0961195	0.00634813	0.840562	0.0299731	0.124333	-0.630991	1.81212	1.52621	0.00721344	0.0197609	k__Bacteria	p__Bacteroidetes	c__Bacteroidia	o__Bacteroidales	f__S24-7	g__	s__
562376	6	6	124	33	1	0.138669	7.21144	1	1	1.06048	-1.8112	2.33288	0.00778744	0.0208673	k__Bacteria	p__Firmicutes	c__Clostridia	o__Clostridiales	f__Lachnospiraceae	g__[Ruminococcus]	s__gnavus
New.ReferenceOTU267	8	11	1046	1159	0	0	2.27239	0.214286	0.466019	9.30907	1.8012	-4.93108	0.00412231	0.0125028	k__Bacteria	p__Bacteroidetes	c__Bacteroidia	o__Bacteroidales	f__Prevotellaceae	g__Prevotella	s__
349680	6	8	126	25	0.466966	0.0505911	3.59385	0.659443	0.954595	-1.4202	-1.79774	4.32131	0.00374983	0.0115961	k__Bacteria	p__Firmicutes	c__Clostridia	o__Clostridiales	f__Ruminococcaceae	g__	s__
New.ReferenceOTU10437	1	7	1	53	0.0666871	0.0011634	0.77182	0.0237358	0.108951	-0.601568	1.79446	0.954088	0.0207288	0.0478757	k__Bacteria	p__Firmicutes	c__Clostridia	o__Clostridiales	f__	g__	s__
New.ReferenceOTU12364	5	1	30	1	7.5535	0.626987	431.301	0.148607	0.395344	1.00891	-1.79129	1.01588	0.016504	0.0395236	k__Bacteria	p__Firmicutes	c__Clostridia	o__Clostridiales	f__	g__	s__
311820	4	10	9	127	0.0666871	0.0011634	0.77182	0.0237358	0.108951	-0.942852	1.7791	2.29298	0.00434655	0.0129692	k__Bacteria	p__Firmicutes	c__Clostridia	o__Clostridiales	f__Lachnospiraceae	g__	s__
New.ReferenceOTU3675	4	10	240	89	0.0666871	0.0011634	0.77182	0.0237358	0.108951	1.38391	-1.7762	2.85165	0.0045794	0.0134112	k__Bacteria	p__Deferribacteres	c__Deferribacteres	o__Deferribacterales	f__Deferribacteraceae	g__Mucispirillum	s__schaedleri
302975	10	10	42	64	1	0.0116023	86.1896	1	1	4.16113	1.77109	-2.86687	0.00592675	0.0166917	k__Bacteria	p__Firmicutes	c__Bacilli	o__Lactobacillales	f__Lactobacillaceae	g__Lactobacillus	s__
291158	11	11	347	1673	0	0	Inf	1	1	0.335296	1.77033	4.2771	0.0014544	0.00519631	k__Bacteria	p__Spirochaetes	c__Spirochaetes	o__Spirochaetales	f__Spirochaetaceae	g__Treponema	s__
525215	2	10	6	100	0.0294323	0.000471721	0.37569	0.00190522	0.0190522	2.31245	1.76924	-1.56307	0.00893777	0.0234936	k__Bacteria	p__Firmicutes	c__Clostridia	o__Clostridiales	f__Ruminococcaceae	g__Faecalibacterium	s__prausnitzii
New.ReferenceOTU17272	8	10	138	42	0.282665	0.0046329	4.3262	0.586466	0.938346	-0.11682	-1.76343	3.57558	0.00218253	0.00715037	k__Bacteria	p__Firmicutes	c__Erysipelotrichi	o__Erysipelotrichales	f__Erysipelotrichaceae	g__RFN20	s__
New.ReferenceOTU5678	11	11	259	767	0	0	Inf	1	1	3.62183	1.75878	0.483056	0.00156221	0.00542352	k__Bacteria	p__Bacteroidetes	c__Bacteroidia	o__Bacteroidales	f__S24-7	g__	s__
1134576	4	8	45	20	0.231405	0.0237827	1.72973	0.198381	0.461926	-0.863042	-1.75627	3.69013	0.00759717	0.020407	k__Bacteria	p__Spirochaetes	c__Spirochaetes	o__Sphaerochaetales	f__Sphaerochaetaceae	g__Sphaerochaeta	s__
New.ReferenceOTU17615	5	4	48	7	1.43338	0.196384	11.1743	1	1	-0.130067	-1.75214	2.4368	0.0147369	0.0361173	k__Bacteria	p__Firmicutes	c__Clostridia	o__Clostridiales	f__Christensenellaceae	g__	s__
314204	10	9	314	44	2.1446	0.0959818	143.849	1	1	4.14677	-1.74128	-0.353074	0.00458466	0.0134112	k__Bacteria	p__Firmicutes	c__Clostridia	o__Clostridiales	f__Clostridiaceae	g__	s__
827702	9	11	388	179	0	0	5.24114	0.47619	0.804424	0.0937905	-1.73719	4.49315	0.00181153	0.00621097	k__Bacteria	p__Firmicutes	c__Clostridia	o__Clostridiales	f__	g__	s__
New.ReferenceOTU16593	5	9	14	294	0.201219	0.0144806	1.69444	0.182663	0.453619	-1.358	1.73086	3.07476	0.00701928	0.0193732	k__Bacteria	p__Bacteroidetes	c__Bacteroidia	o__Bacteroidales	f__	g__	s__
New.ReferenceOTU4891	4	5	44	11	0.697652	0.0894908	5.09207	1	1	0.429207	-1.72597	2.27874	0.0134617	0.0334723	k__Bacteria	p__Firmicutes	c__Clostridia	o__Clostridiales	f__Christensenellaceae	g__	s__
New.ReferenceOTU10713	8	11	18	132	0	0	2.27239	0.214286	0.466019	1.33758	1.7232	0.25159	0.00481288	0.0138731	k__Bacteria	p__Bacteroidetes	c__Bacteroidia	o__Bacteroidales	f__Prevotellaceae	g__Prevotella	s__
New.ReferenceOTU11475	11	4	66	6	Inf	2.36874	Inf	0.00386997	0.0303102	2.01047	-1.71984	0.695386	0.0135349	0.0335786	k__Bacteria	p__Firmicutes	c__Clostridia	o__Clostridiales	f__Clostridiaceae	g__Clostridium	s__
457614	10	11	695	302	0	0	39.0005	1	1	1.12845	-1.71284	4.40802	0.00209347	0.00694193	k__Bacteria	p__Firmicutes	c__Clostridia	o__Clostridiales	f__Lachnospiraceae	g__	s__
1026524	6	8	67	29	0.466966	0.0505911	3.59385	0.659443	0.954595	-1.80438	-1.70694	4.81545	0.00410689	0.0124904	k__Bacteria	p__Firmicutes	c__Clostridia	o__Clostridiales	f__Ruminococcaceae	g__	s__
New.ReferenceOTU11305	3	11	5	93	0	0	0.298425	0.00103199	0.0132854	-0.196587	1.70604	1.30441	0.0174429	0.0411475	k__Bacteria	p__Bacteroidetes	c__Bacteroidia	o__Bacteroidales	f__Prevotellaceae	g__Prevotella	s__copri
New.ReferenceOTU12475	8	3	106	5	6.40687	0.820093	69.2058	0.0861089	0.255829	3.88417	-1.69202	-1.23478	0.0170365	0.0405341	k__Bacteria	p__Bacteroidetes	c__Bacteroidia	o__Bacteroidales	f__Bacteroidaceae	g__Bacteroides	s__
558420	7	10	25	469	0.18917	0.00324373	2.46461	0.310777	0.636326	-1.71044	1.68167	3.90296	0.00616811	0.0172395	k__Bacteria	p__Firmicutes	c__Clostridia	o__Clostridiales	f__Ruminococcaceae	g__	s__
New.ReferenceOTU3624	5	8	76	56	0.330345	0.0354397	2.45991	0.386997	0.704202	-2.14077	-1.68071	5.60836	0.0157501	0.0381319	k__Bacteria	p__Firmicutes	c__Clostridia	o__Clostridiales	f__Lachnospiraceae	g__Dorea	s__
291206	5	6	60	37	0.706131	0.0955538	4.95181	1	1	-2.39616	-1.67378	5.45722	0.0198615	0.0463574	k__Bacteria	p__Firmicutes	c__Clostridia	o__Clostridiales	f__Ruminococcaceae	g__	s__
389566	4	9	170	90	0.141516	0.00994106	1.19202	0.0804954	0.255829	-2.02202	-1.6676	5.70312	0.00987612	0.0254155	k__Bacteria	p__Firmicutes	c__Clostridia	o__Clostridiales	f__Ruminococcaceae	g__	s__
New.ReferenceOTU1423	2	11	3	106	0	0	0.2059	0.000221141	0.00485643	-1.62088	1.66526	2.66583	0.0214631	0.0491603	k__Bacteria	p__Bacteroidetes	c__Bacteroidia	o__Bacteroidales	f__Prevotellaceae	g__Prevotella	s__
368490	6	3	51	9	3.02714	0.406519	28.217	0.386997	0.704202	0.559448	-1.66501	2.01353	0.0170728	0.0405341	k__Bacteria	p__Firmicutes	c__Bacilli	o__Turicibacterales	f__Turicibacteraceae	g__Turicibacter	s__
581014	8	10	15	193	0.282665	0.0046329	4.3262	0.586466	0.938346	-0.604719	1.6588	2.11629	0.00503694	0.0144062	k__Bacteria	p__Firmicutes	c__Clostridia	o__Clostridiales	f__Lachnospiraceae	g__	s__
New.ReferenceOTU1012	3	11	3	52	0	0	0.298425	0.00103199	0.0132854	0.39619	1.65273	0.238368	0.0131927	0.0330267	k__Bacteria	p__Firmicutes	c__Clostridia	o__Clostridiales	f__Lachnospiraceae	g__Roseburia	s__faecis
1029949	8	11	29	362	0	0	2.27239	0.214286	0.466019	-0.259159	1.65101	2.57146	0.00438284	0.0130422	k__Bacteria	p__Firmicutes	c__Clostridia	o__Clostridiales	f__Lachnospiraceae	g__Lachnospira	s__
194373	7	7	215	42	1	0.126361	7.91382	1	1	0.172548	-1.61829	3.5348	0.00669469	0.0185702	k__Bacteria	p__Firmicutes	c__Clostridia	o__Clostridiales	f__Ruminococcaceae	g__Oscillospira	s__
355745	6	9	54	29	0.283801	0.0204779	2.47356	0.361455	0.694391	-1.16168	-1.6159	3.95728	0.00731576	0.0199916	k__Bacteria	p__Spirochaetes	c__Spirochaetes	o__Sphaerochaetales	f__Sphaerochaetaceae	g__Sphaerochaeta	s__
New.ReferenceOTU15555	11	11	922	64	0	0	Inf	1	1	5.77023	-1.61372	-1.5252	0.0037067	0.0115599	k__Bacteria	p__Firmicutes	c__Clostridia	o__Clostridiales	f__Lachnospiraceae	g__	s__
524213	5	11	34	251	0	0	0.597142	0.0123839	0.0648129	-0.100357	1.60328	2.29064	0.00972669	0.0251747	k__Bacteria	p__Bacteroidetes	c__Bacteroidia	o__Bacteroidales	f__[Paraprevotellaceae]	g__[Prevotella]	s__
851323	11	10	513	74	Inf	0.0256407	Inf	1	1	5.96377	-1.59529	-1.60793	0.00462732	0.0134113	k__Bacteria	p__Bacteroidetes	c__Bacteroidia	o__Bacteroidales	f__Porphyromonadaceae	g__Parabacteroides	s__
532203	10	11	63	302	0	0	39.0005	1	1	0.149567	1.59493	2.35374	0.00415459	0.0125662	k__Bacteria	p__Firmicutes	c__Clostridia	o__Clostridiales	f__Lachnospiraceae	g__	s__
4334844	7	11	205	105	0	0	1.32125	0.0902256	0.255829	-0.34792	-1.59036	4.58358	0.00454098	0.0133686	k__Bacteria	p__Firmicutes	c__Clostridia	o__Clostridiales	f__	g__	s__
237438	9	11	299	198	0	0	5.24114	0.47619	0.804424	0.731675	-1.58486	3.35119	0.004523	0.0133513	k__Bacteria	p__Firmicutes	c__Clostridia	o__Clostridiales	f__Ruminococcaceae	g__	s__
2155318	11	8	76141	343	Inf	0.440065	Inf	0.214286	0.466019	17.3445	-1.58358	-9.97729	0.00912374	0.0238123	k__Bacteria	p__Bacteroidetes	c__Bacteroidia	o__Bacteroidales	f__Bacteroidaceae	g__Bacteroides	s__
1871	6	8	181	38	0.466966	0.0505911	3.59385	0.659443	0.954595	0.414249	-1.56409	3.02076	0.0119565	0.0304147	k__Bacteria	p__Deferribacteres	c__Deferribacteres	o__Deferribacterales	f__Deferribacteraceae	g__Mucispirillum	s__schaedleri
New.ReferenceOTU18314	7	11	185	531	0	0	1.32125	0.0902256	0.255829	-0.736802	1.53815	4.02485	0.0123764	0.0312667	k__Bacteria	p__Bacteroidetes	c__Bacteroidia	o__Bacteroidales	f__Prevotellaceae	g__Prevotella	s__
311961	11	6	211	40	Inf	1.15715	Inf	0.0350877	0.135046	3.61363	-1.53693	-0.124748	0.0157333	0.0381319	k__Bacteria	p__Firmicutes	c__Clostridia	o__Clostridiales	f__Ruminococcaceae	g__Anaerotruncus	s__
New.CleanUp.ReferenceOTU105506	8	4	40	5	4.32144	0.578124	42.0474	0.198381	0.461926	3.29488	-1.52842	-0.910211	0.0156074	0.0379529	k__Bacteria	p__Firmicutes	c__Clostridia	o__Clostridiales	f__Lachnospiraceae	g__[Ruminococcus]	s__gnavus
175391	5	9	22	128	0.201219	0.0144806	1.69444	0.182663	0.453619	1.57371	1.52166	0.101513	0.0147871	0.0361173	k__Bacteria	p__Firmicutes	c__Clostridia	o__Clostridiales	f__Lachnospiraceae	g__Blautia	s__
New.ReferenceOTU1542	6	9	15	237	0.283801	0.0204779	2.47356	0.361455	0.694391	-1.10618	1.51244	2.79549	0.014741	0.0361173	k__Bacteria	p__Bacteroidetes	c__Bacteroidia	o__Bacteroidales	f__	g__	s__
581474	11	11	212	618	0	0	Inf	1	1	5.5947	1.51189	-2.88538	0.00654736	0.0182073	k__Bacteria	p__Firmicutes	c__Bacilli	o__Lactobacillales	f__Lactobacillaceae	g__Lactobacillus	s__
New.CleanUp.ReferenceOTU135749	11	7	100	28	Inf	0.756858	Inf	0.0902256	0.255829	1.04283	-1.50658	2.11566	0.0173834	0.0410947	k__Bacteria	p__Firmicutes	c__Clostridia	o__Clostridiales	f__Lachnospiraceae	g__	s__
1111294	11	11	15011	7356	0	0	Inf	1	1	12.7125	-1.48767	-3.20431	0.0074619	0.0201417	k__Bacteria	p__Proteobacteria	c__Gammaproteobacteria	o__Enterobacteriales	f__Enterobacteriaceae	g__	s__
367176	11	10	547	360	Inf	0.0256407	Inf	1	1	4.7646	-1.45435	0.402632	0.00973695	0.0251747	k__Bacteria	p__Firmicutes	c__Clostridia	o__Clostridiales	f__Ruminococcaceae	g__Oscillospira	s__
515074	5	11	83	626	0	0	0.597142	0.0123839	0.0648129	0.13012	1.44704	3.02284	0.0200388	0.0465426	k__Bacteria	p__Bacteroidetes	c__Bacteroidia	o__Bacteroidales	f__[Paraprevotellaceae]	g__[Prevotella]	s__
New.ReferenceOTU17837	11	10	1267	75	Inf	0.0256407	Inf	1	1	6.92011	-1.40288	-2.33267	0.0174969	0.0411867	k__Bacteria	p__Firmicutes	c__Clostridia	o__Clostridiales	f__Lachnospiraceae	g__	s__
304825	8	10	121	46	0.282665	0.0046329	4.3262	0.586466	0.938346	0.811333	-1.3479	2.30877	0.020446	0.0473216	k__Bacteria	p__Firmicutes	c__Clostridia	o__Clostridiales	f__Ruminococcaceae	g__	s__
355450	11	11	1957	1496	0	0	Inf	1	1	-0.269564	-1.32524	7.32223	0.0171518	0.0406343	k__Bacteria	p__Firmicutes	c__Clostridia	o__Clostridiales	f__Ruminococcaceae	g__	s__
644244	9	11	7315	2304	0	0	5.24114	0.47619	0.804424	1.53967	-1.28083	5.96256	0.0214493	0.0491603	k__Bacteria	p__Firmicutes	c__Clostridia	o__Clostridiales	f__Christensenellaceae	g__	s__
