# Supplementary material for: Late weaning is associated with increased microbial diversity and Faecalibacterium prausnitzii abundance in the fecal microbiota of piglets
Source: Anim Microbiome. 2020 Jan 16;2:2. doi: 10.1186/s42523-020-0020-4 (PMC7807523; doi:10.1186/s42523-020-0020-4)
Supplement: Supplementary file 9 — Additional file 9: Table S5. Differentially abundant OTUs before and after weaning in the W28 group. [file 42523_2020_20_MOESM9_ESM.xlsx]

## Sheet: Foglio1
Table S5: Differentially abundant OTUs before and after weaning in the W28 group.
OTU	+samples in group 0	+samples in group 1	counts in group 0	counts in group 1	oddsRatio	lower	upper	fisherP	fisherAdjP	(Intercept)	Day_w28_d28_d35d35	normFactor_w28_d28_d35	pvalues	adjPvalues	Kingdom	Phylum	Class	Order	Family	Genus	Species
568118	12	12	1466	51176	0	0	Inf	1	1	7.01851	7.30568	-2.2099	2.00344e-25	2.23784e-22	k__Bacteria	p__Bacteroidetes	c__Bacteroidia	o__Bacteroidales	f__Prevotellaceae	g__Prevotella	s__copri
644244	12	12	25746	2165	0	0	Inf	1	1	3.20247	-6.83055	8.17896	1.93797e-22	1.08236e-19	k__Bacteria	p__Firmicutes	c__Clostridia	o__Clostridiales	f__Christensenellaceae	g__	s__
551902	0	1	0	106	0	0	39.0005	1	1	-3.06222e-05	6.74138	3.75855e-05	0.000475115	0.00280795	k__Bacteria	p__Firmicutes	c__Clostridia	o__Clostridiales	f__Ruminococcaceae	g__	s__
163857	10	12	1096	39498	0	0	5.24866	0.478261	0.741901	6.70113	6.40005	-2.62234	2.22963e-19	6.22623e-17	k__Bacteria	p__Proteobacteria	c__Gammaproteobacteria	o__Aeromonadales	f__Succinivibrionaceae	g__Succinivibrio	s__
319810	12	12	181	12553	0	0	Inf	1	1	2.37892	6.32255	0.798209	1.83957e-19	6.22623e-17	k__Bacteria	p__Bacteroidetes	c__Bacteroidia	o__Bacteroidales	f__Prevotellaceae	g__Prevotella	s__
351231	12	7	37045	1284	Inf	1.12812	Inf	0.0372671	0.118241	14.9278	-6.31102	-4.38943	9.74621e-13	1.20961e-10	k__Bacteria	p__Bacteroidetes	c__Bacteroidia	o__Bacteroidales	f__Bacteroidaceae	g__Bacteroides	s__fragilis
New.ReferenceOTU19021	2	12	2	1071	0	0	0.166049	6.73038e-05	0.0011597	2.42314	6.18051	-2.36258	3.15352e-12	3.20225e-10	k__Bacteria	p__Bacteroidetes	c__Bacteroidia	o__Bacteroidales	f__Prevotellaceae	g__Prevotella	s__
306124	1	5	1	413	0.138635	0.00247829	1.61737	0.154953	0.346401	7.49837	6.07409	-8.38141	1.15524e-09	4.16259e-08	k__Bacteria	p__Firmicutes	c__Clostridia	o__Clostridiales	f__Veillonellaceae	g__Mitsuokella	s__multacida
New.ReferenceOTU6245	1	6	1	185	0.100902	0.00182254	1.12754	0.0686499	0.192701	4.9637	5.89639	-6.16468	4.55286e-08	1.05949e-06	k__Bacteria	p__Bacteroidetes	c__Bacteroidia	o__Bacteroidales	f__Prevotellaceae	g__Prevotella	s__
589277	12	11	14186	677	Inf	0.0256407	Inf	1	1	11.1468	-5.89449	-1.75409	5.50714e-17	1.2303e-14	k__Bacteria	p__Bacteroidetes	c__Bacteroidia	o__Bacteroidales	f__Bacteroidaceae	g__Bacteroides	s__
345899	11	12	236	5879	0	0	39.0005	1	1	6.25058	5.82688	-4.21347	2.58332e-15	4.80928e-13	k__Bacteria	p__Bacteroidetes	c__Bacteroidia	o__Bacteroidales	f__Prevotellaceae	g__Prevotella	s__copri
533298	7	12	404	13660	0	0	0.886431	0.0372671	0.118241	6.54463	5.79643	-3.47002	4.43466e-14	7.07645e-12	k__Bacteria	p__Proteobacteria	c__Gammaproteobacteria	o__Aeromonadales	f__Succinivibrionaceae	g__Succinivibrio	s__
215963	3	4	5	284	0.678069	0.0747897	5.44837	1	1	3.67905	5.78801	-3.57258	9.90462e-10	3.81498e-08	k__Bacteria	p__Firmicutes	c__Clostridia	o__Clostridiales	f__Clostridiaceae	g__Clostridium	s__
10945	10	10	220	6636	1	0.0610121	16.3902	1	1	3.53268	5.74002	-0.871566	1.54334e-13	2.15489e-11	k__Bacteria	p__Proteobacteria	c__Epsilonproteobacteria	o__Campylobacterales	f__Helicobacteraceae	NA	NA
350121	2	8	19	550	0.112187	0.00810153	0.896925	0.0360748	0.118241	3.90222	5.47001	-3.41494	1.0927e-06	1.62739e-05	k__Bacteria	p__Firmicutes	c__Clostridia	o__Clostridiales	f__Ruminococcaceae	g__Faecalibacterium	s__prausnitzii
522364	6	11	316	5139	0.100902	0.00182254	1.12754	0.0686499	0.192701	5.10354	5.39541	-3.64944	1.71464e-10	9.57624e-09	k__Bacteria	p__Bacteroidetes	c__Bacteroidia	o__Bacteroidales	f__Prevotellaceae	g__Prevotella	s__copri
271602	11	11	7135	1851	1	0.0116978	85.4859	1	1	0.792135	-5.35755	7.47798	1.1645e-12	1.30075e-10	k__Bacteria	p__Firmicutes	c__Clostridia	o__Clostridiales	f__	g__	s__
343443	8	12	63	5602	0	0	1.33988	0.0931677	0.230348	0.615771	5.20404	1.94176	4.64084e-12	4.31985e-10	k__Bacteria	p__Bacteroidetes	c__Bacteroidia	o__Bacteroidales	f__Prevotellaceae	g__Prevotella	s__
335568	4	10	29	798	0.112187	0.00810153	0.896925	0.0360748	0.118241	6.59192	5.2038	-6.01752	1.103e-09	4.10683e-08	k__Bacteria	p__Firmicutes	c__Clostridia	o__Clostridiales	f__Clostridiaceae	g__Clostridium	s__
516159	6	12	136	2687	0	0	0.622037	0.01373	0.0526629	6.60669	5.18057	-5.00121	1.31092e-11	1.04592e-09	k__Bacteria	p__Proteobacteria	c__Gammaproteobacteria	o__Aeromonadales	f__Succinivibrionaceae	g__Succinivibrio	s__
New.ReferenceOTU5260	3	12	3	673	0	0	0.236585	0.000336519	0.0037317	1.71872	5.14564	-1.38385	2.94792e-09	9.17912e-08	k__Bacteria	p__Bacteroidetes	c__Bacteroidia	o__Bacteroidales	f__Prevotellaceae	g__Prevotella	s__copri
215266	1	4	1	118	0.194779	0.00339703	2.47292	0.31677	0.571309	3.30916	5.12909	-3.72619	7.08588e-07	1.18133e-05	k__Bacteria	p__Firmicutes	c__Clostridia	o__Clostridiales	f__Clostridiaceae	g__Clostridium	s__
2272351	5	2	115	5	3.38281	0.404063	45.3797	0.370709	0.649757	-3.50354	-5.11788	8.61037	0.000764815	0.0040667	k__Bacteria	p__Firmicutes	c__Clostridia	o__Clostridiales	f__	g__	s__
New.ReferenceOTU10768	0	6	0	239	0	0	0.622037	0.01373	0.0526629	2.53813	5.08623	-3.0417	9.78195e-05	0.000793259	k__Bacteria	p__Firmicutes	c__Clostridia	o__Clostridiales	f__	g__	s__
New.ReferenceOTU16293	0	10	0	220	0	0	0.166049	6.73038e-05	0.0011597	3.61562	5.02373	-4.32022	5.71943e-07	9.6797e-06	k__Bacteria	p__Bacteroidetes	c__Bacteroidia	o__Bacteroidales	f__[Paraprevotellaceae]	g__CF231	s__
583117	12	3	5003	16	Inf	4.2268	Inf	0.000336519	0.0037317	7.0385	-5.00984	-0.472821	2.32353e-08	5.67094e-07	k__Bacteria	p__Bacteroidetes	c__Bacteroidia	o__Bacteroidales	f__Bacteroidaceae	g__Bacteroides	s__caccae
4369901	8	12	136	4957	0	0	1.33988	0.0931677	0.230348	7.56976	4.9242	-5.01434	1.77836e-11	1.32428e-09	k__Bacteria	p__Bacteroidetes	c__Bacteroidia	o__Bacteroidales	f__[Paraprevotellaceae]	g__CF231	s__
New.ReferenceOTU3697	3	12	3	476	0	0	0.236585	0.000336519	0.0037317	2.20707	4.91338	-1.87811	2.31586e-09	7.83882e-08	k__Bacteria	p__Bacteroidetes	c__Bacteroidia	o__Bacteroidales	f__Prevotellaceae	g__Prevotella	s__
520369	6	12	40	2999	0	0	0.622037	0.01373	0.0526629	0.873191	4.88565	1.59461	5.83826e-10	2.64865e-08	k__Bacteria	p__Firmicutes	c__Clostridia	o__Clostridiales	f__Clostridiaceae	g__	s__
772282	12	11	6034	263	Inf	0.0256407	Inf	1	1	9.87921	-4.88494	-1.24938	2.5555e-10	1.35928e-08	k__Bacteria	p__Bacteroidetes	c__Bacteroidia	o__Bacteroidales	f__Bacteroidaceae	g__Bacteroides	s__
New.ReferenceOTU1138	3	12	3	479	0	0	0.236585	0.000336519	0.0037317	1.96534	4.85859	-1.68816	2.67567e-08	6.35898e-07	k__Bacteria	p__Bacteroidetes	c__Bacteroidia	o__Bacteroidales	f__Prevotellaceae	g__Prevotella	s__
3829957	12	11	8822	895	Inf	0.0256407	Inf	1	1	9.10706	-4.81215	-0.28648	6.72579e-12	5.779e-10	k__Bacteria	p__Proteobacteria	c__Gammaproteobacteria	o__Enterobacteriales	f__Enterobacteriaceae	g__	s__
798164	11	11	1268	186	1	0.0116978	85.4859	1	1	0.265968	-4.76174	6.69934	5.92805e-10	2.64865e-08	k__Bacteria	p__Firmicutes	c__Clostridia	o__Clostridiales	f__	g__	s__
357046	6	0	262	0	Inf	1.60762	Inf	0.01373	0.0526629	3.57645	-4.76143	1.07677	0.000137677	0.00105332	k__Bacteria	p__Bacteroidetes	c__Bacteroidia	o__Bacteroidales	f__Rikenellaceae	g__	s__
300859	5	10	49	1188	0.156384	0.0116726	1.23486	0.0893795	0.230348	4.71693	4.7583	-3.37466	2.03017e-08	5.15387e-07	k__Bacteria	p__Bacteroidetes	c__Bacteroidia	o__Bacteroidales	f__Prevotellaceae	g__Prevotella	s__
New.CleanUp.ReferenceOTU120414	3	1	56	2	3.4803	0.232	209.356	0.590062	0.884698	-5.96806	-4.74342	9.41857	0.00171882	0.00777295	k__Bacteria	p__Firmicutes	c__Clostridia	o__Clostridiales	f__	g__	s__
359750	11	0	308	0	Inf	9.17327	Inf	9.61483e-06	0.000250433	0.901089	-4.7352	3.43644	5.15554e-05	0.000446413	k__Bacteria	p__Firmicutes	c__Clostridia	o__Clostridiales	f__Clostridiaceae	NA	NA
New.ReferenceOTU9136	4	12	10	718	0	0	0.327346	0.00134608	0.0104695	2.98263	4.72942	-2.25375	8.92135e-09	2.49129e-07	k__Bacteria	p__Bacteroidetes	c__Bacteroidia	o__Bacteroidales	f__Prevotellaceae	g__Prevotella	s__copri
518820	2	12	17	1384	0	0	0.166049	6.73038e-05	0.0011597	4.77611	4.71389	-3.98041	1.43854e-08	3.82583e-07	k__Bacteria	p__Bacteroidetes	c__Bacteroidia	o__Bacteroidales	f__Prevotellaceae	g__Prevotella	s__copri
583974	11	3	689	6	26.8578	2.34806	1553.21	0.00275946	0.0173629	1.8936	-4.70929	3.10095	2.7778e-07	5.25898e-06	k__Bacteria	p__Firmicutes	c__Clostridia	o__Clostridiales	f__Lachnospiraceae	g__	s__
578016	12	10	15234	337	Inf	0.190525	Inf	0.478261	0.741901	12.8819	-4.7012	-3.47608	1.59749e-09	5.57623e-08	k__Bacteria	p__Bacteroidetes	c__Bacteroidia	o__Bacteroidales	f__Porphyromonadaceae	g__Parabacteroides	s__distasonis
New.ReferenceOTU732	5	12	6	477	0	0	0.449249	0.00457666	0.0244088	2.08319	4.68929	-1.51176	7.78174e-09	2.22877e-07	k__Bacteria	p__Bacteroidetes	c__Bacteroidia	o__Bacteroidales	f__Prevotellaceae	g__Prevotella	s__copri
312770	7	1	144	1	13.5556	1.23294	751.276	0.0271907	0.0948711	-0.621369	-4.64698	4.68682	1.72832e-05	0.000183861	k__Bacteria	p__Bacteroidetes	c__Bacteroidia	o__Bacteroidales	f__Bacteroidaceae	g__Bacteroides	s__eggerthii
524371	11	12	380	4125	0	0	39.0005	1	1	5.1157	4.62796	-1.3191	4.98125e-11	3.09115e-09	k__Bacteria	p__Bacteroidetes	c__Bacteroidia	o__Bacteroidales	f__Prevotellaceae	g__Prevotella	s__stercorea
357582	11	3	1111	11	26.8578	2.34806	1553.21	0.00275946	0.0173629	2.46592	-4.62242	3.1481	1.85867e-07	3.70739e-06	k__Bacteria	p__Bacteroidetes	c__Bacteroidia	o__Bacteroidales	f__Bacteroidaceae	g__Bacteroides	s__
547854	12	12	818	9430	0	0	Inf	1	1	3.8967	4.61585	0.800148	4.35632e-11	3.04126e-09	k__Bacteria	p__Bacteroidetes	c__Bacteroidia	o__Bacteroidales	f__Prevotellaceae	g__Prevotella	s__
355246	12	9	5400	176	Inf	0.437384	Inf	0.217391	0.424765	9.44198	-4.6149	-1.33108	4.88213e-11	3.09115e-09	k__Bacteria	p__Bacteroidetes	c__Bacteroidia	o__Bacteroidales	f__[Odoribacteraceae]	g__Butyricimonas	s__
584463	5	11	28	3094	0.0737704	0.00133107	0.811072	0.0271907	0.0948711	4.72125	4.61284	-3.4132	2.95835e-09	9.17912e-08	k__Bacteria	p__Firmicutes	c__Clostridia	o__Clostridiales	f__Lachnospiraceae	g__Lachnobacterium	s__
581014	7	12	19	1671	0	0	0.886431	0.0372671	0.118241	1.65281	4.58197	-0.119323	7.08363e-10	3.04324e-08	k__Bacteria	p__Firmicutes	c__Clostridia	o__Clostridiales	f__Lachnospiraceae	g__	s__
336890	6	12	31	1480	0	0	0.622037	0.01373	0.0526629	1.71196	4.57246	-0.147145	7.59704e-10	3.12631e-08	k__Bacteria	p__Firmicutes	c__Clostridia	o__Clostridiales	f__Ruminococcaceae	g__	s__
847728	11	10	2644	181	2.13045	0.096697	141.256	1	1	6.61194	-4.57081	0.690171	7.83677e-10	3.12631e-08	k__Bacteria	p__Firmicutes	c__Clostridia	o__Clostridiales	f__Ruminococcaceae	g__Ruminococcus	s__
844589	7	10	138	1243	0.295613	0.0220363	2.47486	0.370709	0.649757	10.2211	4.55942	-9.15768	2.48493e-09	8.16372e-08	k__Bacteria	p__Bacteroidetes	c__Bacteroidia	o__Bacteroidales	f__S24-7	g__	s__
555945	12	4	567	12	Inf	3.05487	Inf	0.00134608	0.0104695	2.38209	-4.54967	3.30764	9.83927e-09	2.6806e-07	k__Bacteria	p__Firmicutes	c__Clostridia	o__Clostridiales	f__Clostridiaceae	NA	NA
772972	8	9	2256	284	0.678069	0.0747897	5.44837	1	1	0.609145	-4.52289	6.26303	1.71228e-07	3.47748e-06	k__Bacteria	p__Firmicutes	c__Clostridia	o__Clostridiales	f__	g__	s__
359984	9	6	959	40	2.86062	0.407526	25.1308	0.400323	0.670459	-0.76768	-4.51061	5.98347	1.24641e-07	2.57822e-06	k__Bacteria	p__Firmicutes	c__Clostridia	o__Clostridiales	f__Ruminococcaceae	g__	s__
323200	12	12	2863	368	0	0	Inf	1	1	3.76858	-4.49285	4.25323	1.39865e-10	8.2226e-09	k__Bacteria	p__Firmicutes	c__Erysipelotrichi	o__Erysipelotrichales	f__Erysipelotrichaceae	g__p-75-a5	s__
369109	11	12	7222	1026	0	0	39.0005	1	1	5.19393	-4.44645	4.29041	3.76902e-10	1.91363e-08	k__Bacteria	p__Firmicutes	c__Clostridia	o__Clostridiales	f__Ruminococcaceae	g__	s__
583572	10	6	313	7	4.65691	0.581435	62.018	0.193027	0.413366	-2.8948	-4.42528	6.96613	1.18418e-06	1.72865e-05	k__Bacteria	p__Firmicutes	c__Clostridia	o__Clostridiales	f__Ruminococcaceae	g__	s__
New.ReferenceOTU12721	8	12	150	4696	0	0	1.33988	0.0931677	0.230348	2.0942	4.40879	1.19947	8.09994e-08	1.77405e-06	k__Bacteria	p__Bacteroidetes	c__Bacteroidia	o__Bacteroidales	f__S24-7	g__	s__
13811	1	5	4	196	0.138635	0.00247829	1.61737	0.154953	0.346401	8.1905	4.3959	-8.66018	8.48703e-06	9.87501e-05	k__Bacteria	p__Firmicutes	c__Clostridia	o__Clostridiales	f__Veillonellaceae	g__Mitsuokella	s__multacida
591785	12	12	2205	23620	0	0	Inf	1	1	7.54402	4.36882	-1.17102	4.39922e-10	2.13649e-08	k__Bacteria	p__Bacteroidetes	c__Bacteroidia	o__Bacteroidales	f__Prevotellaceae	g__Prevotella	s__stercorea
233549	3	2	242	5	1.63159	0.149316	23.8157	1	1	-3.54283	-4.30897	7.66153	5.48355e-06	6.73091e-05	k__Bacteria	p__Bacteroidetes	c__Bacteroidia	o__Bacteroidales	f__Bacteroidaceae	g__Bacteroides	s__
295180	8	4	578	14	3.75785	0.564531	30.4027	0.220347	0.424765	-0.180971	-4.29662	4.66452	5.1725e-06	6.41965e-05	k__Bacteria	p__Proteobacteria	c__Alphaproteobacteria	o__RF32	f__	g__	s__
527941	2	12	3	308	0	0	0.166049	6.73038e-05	0.0011597	2.00146	4.28345	-1.72911	1.74038e-06	2.46077e-05	k__Bacteria	p__Bacteroidetes	c__Bacteroidia	o__Bacteroidales	f__Prevotellaceae	g__Prevotella	s__copri
1625448	11	6	1827	181	9.91065	0.886883	548.684	0.0686499	0.192701	8.13616	-4.24	-1.57812	1.19164e-06	1.72865e-05	k__Bacteria	p__Firmicutes	c__Clostridia	o__Clostridiales	f__Clostridiaceae	g__	s__
536584	11	6	2150	161	9.91065	0.886883	548.684	0.0686499	0.192701	4.13918	-4.23778	3.07825	7.33783e-08	1.63927e-06	k__Bacteria	p__Firmicutes	c__Clostridia	o__Clostridiales	f__Christensenellaceae	g__	s__
362539	12	4	687	30	Inf	3.05487	Inf	0.00134608	0.0104695	3.71464	-4.21983	2.21363	6.69463e-06	8.04076e-05	k__Bacteria	p__Firmicutes	c__Clostridia	o__Clostridiales	f__Lachnospiraceae	g__	s__
323818	5	12	15	1378	0	0	0.449249	0.00457666	0.0244088	0.0987906	4.21741	1.4	9.59367e-08	2.06079e-06	k__Bacteria	p__Firmicutes	c__Clostridia	o__Clostridiales	f__	g__	s__
583089	12	10	4969	97	Inf	0.190525	Inf	0.478261	0.741901	5.64716	-4.21715	0.964587	1.96744e-08	5.11076e-07	k__Bacteria	p__Firmicutes	c__Clostridia	o__Clostridiales	f__Lachnospiraceae	g__Blautia	s__
303112	1	12	1	334	0	0	0.109012	9.61483e-06	0.000250433	0.20252	4.16152	0.0472074	2.25858e-06	3.11461e-05	k__Bacteria	p__Bacteroidetes	c__Bacteroidia	o__Bacteroidales	f__Prevotellaceae	g__Prevotella	s__
350627	1	11	1	275	0.0131691	0.000187723	0.196589	0.000107242	0.00153989	2.96565	4.15843	-3.17772	4.79092e-06	6.0812e-05	k__Bacteria	p__Bacteroidetes	c__Bacteroidia	o__Bacteroidales	f__Prevotellaceae	g__Prevotella	s__copri
361170	12	5	2029	111	Inf	2.22594	Inf	0.00457666	0.0244088	7.71582	-4.15762	-1.03209	2.72415e-06	3.66612e-05	k__Bacteria	p__Proteobacteria	c__Deltaproteobacteria	o__Desulfovibrionales	f__Desulfovibrionaceae	g__Bilophila	s__
New.ReferenceOTU11151	9	3	197	5	8.05201	1.08438	84.5797	0.0391257	0.120387	-1.04693	-4.13225	5.0149	2.31995e-05	0.000235581	k__Bacteria	p__Firmicutes	c__Clostridia	o__Clostridiales	f__	g__	s__
687245	3	6	3	109	0.349575	0.0397918	2.45383	0.400323	0.670459	4.80769	4.12307	-5.4388	2.68734e-05	0.000261022	k__Bacteria	p__Firmicutes	c__Clostridia	o__Clostridiales	f__Veillonellaceae	g__Mitsuokella	s__
4357657	1	12	1	742	0	0	0.109012	9.61483e-06	0.000250433	0.530708	4.11109	-0.354026	1.35321e-05	0.00014819	k__Bacteria	p__Firmicutes	c__Clostridia	o__Clostridiales	f__Clostridiaceae	g__	s__
187492	11	12	5614	1494	0	0	39.0005	1	1	5.15786	-4.11006	3.61585	6.97653e-09	2.10616e-07	k__Bacteria	p__Firmicutes	c__Clostridia	o__Clostridiales	f__Christensenellaceae	g__	s__
309720	12	11	1309	81	Inf	0.0256407	Inf	1	1	2.08005	-4.08451	3.95201	7.30226e-09	2.14648e-07	k__Bacteria	p__Firmicutes	c__Clostridia	o__Clostridiales	f__Ruminococcaceae	g__	s__
New.ReferenceOTU252	1	3	1	48	0.287331	0.00477656	4.31034	0.590062	0.884698	1.95741	4.06899	-2.27951	0.00683552	0.0236386	k__Bacteria	p__Firmicutes	c__Clostridia	o__Clostridiales	f__Ruminococcaceae	g__	s__
295100	11	6	757	46	9.91065	0.886883	548.684	0.0686499	0.192701	2.74603	-4.05519	2.67655	7.43227e-07	1.22086e-05	k__Bacteria	p__Firmicutes	c__Clostridia	o__Clostridiales	f__Christensenellaceae	g__	s__
325419	12	1	325	1	Inf	9.17327	Inf	9.61483e-06	0.000250433	4.25733	-4.04716	0.143135	4.89745e-05	0.000434162	k__Bacteria	p__Firmicutes	c__Clostridia	o__Clostridiales	f__Clostridiaceae	g__	s__
3407052	7	1	16818	1	13.5556	1.23294	751.276	0.0271907	0.0948711	5.87955	-4.04227	-1.3584	3.78114e-05	0.000350014	k__Bacteria	p__Bacteroidetes	c__Bacteroidia	o__Bacteroidales	f__Bacteroidaceae	g__Bacteroides	s__
New.ReferenceOTU11971	0	8	0	70	0	0	0.327346	0.00134608	0.0104695	3.71979	4.042	-4.44285	0.000118902	0.000928763	k__Bacteria	p__Bacteroidetes	c__Bacteroidia	o__Bacteroidales	f__Prevotellaceae	g__Prevotella	s__stercorea
354854	1	9	1	473	0.0372331	0.000643828	0.425884	0.00275946	0.0173629	-0.448732	4.01374	0.790406	2.34218e-05	0.000235695	k__Bacteria	p__Firmicutes	c__Clostridia	o__Clostridiales	f__	g__	s__
New.ReferenceOTU941	2	11	3	297	0.0241843	0.000394535	0.298983	0.000644194	0.00577197	2.46073	4.0061	-2.16022	1.80948e-06	2.52649e-05	k__Bacteria	p__Bacteroidetes	c__Bacteroidia	o__Bacteroidales	f__Prevotellaceae	g__Prevotella	s__copri
New.CleanUp.ReferenceOTU23337	12	6	2343	56	Inf	1.60762	Inf	0.01373	0.0526629	9.78466	-3.99343	-3.31801	3.35855e-07	5.95476e-06	k__Bacteria	p__Firmicutes	c__Clostridia	o__Clostridiales	f__Lachnospiraceae	g__	s__
530854	5	11	25	733	0.0737704	0.00133107	0.811072	0.0271907	0.0948711	3.78332	3.99084	-2.86159	2.37927e-06	3.24103e-05	k__Bacteria	p__Bacteroidetes	c__Bacteroidia	o__Bacteroidales	f__Prevotellaceae	g__Prevotella	s__
712047	8	12	102	3860	0	0	1.33988	0.0931677	0.230348	0.562542	3.98546	2.73175	2.93529e-07	5.38847e-06	k__Bacteria	p__Firmicutes	c__Clostridia	o__Clostridiales	f__Clostridiaceae	g__	s__
New.ReferenceOTU10713	1	12	4	337	0	0	0.109012	9.61483e-06	0.000250433	2.33348	3.9602	-2.10045	1.99381e-05	0.000206211	k__Bacteria	p__Bacteroidetes	c__Bacteroidia	o__Bacteroidales	f__Prevotellaceae	g__Prevotella	s__
261240	1	10	2	189	0.0241843	0.000394535	0.298983	0.000644194	0.00577197	2.18886	3.94533	-2.10782	3.00718e-05	0.000287096	k__Bacteria	p__Bacteroidetes	c__Bacteroidia	o__Bacteroidales	f__Prevotellaceae	g__Prevotella	s__
780650	12	6	470	21	Inf	1.60762	Inf	0.01373	0.0526629	2.39694	-3.91392	2.87084	3.07395e-07	5.53807e-06	k__Bacteria	p__Firmicutes	c__Clostridia	o__Clostridiales	f__Clostridiaceae	g__	s__
362078	12	12	15825	2379	0	0	Inf	1	1	6.74449	-3.9103	3.22485	2.33539e-08	5.67094e-07	k__Bacteria	p__Firmicutes	c__Clostridia	o__Clostridiales	f__Ruminococcaceae	g__	s__
589329	2	12	6	260	0	0	0.166049	6.73038e-05	0.0011597	2.55459	3.88993	-1.93081	3.25972e-06	4.23385e-05	k__Bacteria	p__Bacteroidetes	c__Bacteroidia	o__Bacteroidales	f__Prevotellaceae	g__Prevotella	s__copri
New.ReferenceOTU18872	0	6	0	61	0	0	0.622037	0.01373	0.0526629	4.53633	3.88813	-5.41507	0.00031928	0.00203792	k__Bacteria	p__Bacteroidetes	c__Bacteroidia	o__Bacteroidales	f__Prevotellaceae	g__Prevotella	s__copri
584951	3	8	7	778	0.18141	0.0192645	1.27807	0.0995327	0.23568	-1.7913	3.88251	3.17078	1.66459e-05	0.000178784	k__Bacteria	p__Firmicutes	c__Clostridia	o__Clostridiales	f__Ruminococcaceae	g__	s__
175298	5	3	116	13	2.0749	0.282838	18.3031	0.666846	0.932427	-2.86116	-3.87183	6.57227	0.000251057	0.00174054	k__Bacteria	p__Firmicutes	c__Clostridia	o__Clostridiales	f__Ruminococcaceae	g__	s__
292921	1	11	1	139	0.0131691	0.000187723	0.196589	0.000107242	0.00153989	2.14571	3.85238	-2.27319	4.22018e-05	0.000383247	k__Bacteria	p__Bacteroidetes	c__Bacteroidia	o__Bacteroidales	f__Prevotellaceae	g__Prevotella	s__copri
567226	11	12	355	3917	0	0	39.0005	1	1	5.54751	3.82083	-1.70574	1.01131e-07	2.13138e-06	k__Bacteria	p__Bacteroidetes	c__Bacteroidia	o__Bacteroidales	f__Prevotellaceae	g__Prevotella	s__
343831	11	12	11635	4112	0	0	39.0005	1	1	0.226319	-3.82059	9.77988	5.20554e-08	1.18665e-06	k__Bacteria	p__Firmicutes	c__Clostridia	o__Clostridiales	f__	g__	s__
New.ReferenceOTU11378	10	2	295	12	20.443	2.20027	352.329	0.00332895	0.0196233	-4.06544	-3.81995	8.73547	0.000136753	0.00105332	k__Bacteria	p__Firmicutes	c__Clostridia	o__Clostridiales	f__	g__	s__
363400	3	11	4	320	0.0372331	0.000643828	0.425884	0.00275946	0.0173629	1.27293	3.8131	-0.785293	2.18515e-05	0.000223927	k__Bacteria	p__Firmicutes	c__Clostridia	o__Clostridiales	f__Lachnospiraceae	g__	s__
358439	8	11	64	2024	0.194779	0.00339703	2.47292	0.31677	0.571309	-0.52985	3.8063	3.01664	2.60711e-07	5.02094e-06	k__Bacteria	p__Firmicutes	c__Clostridia	o__Clostridiales	f__	g__	s__
194373	8	4	615	67	3.75785	0.564531	30.4027	0.220347	0.424765	5.51501	-3.78521	0.138823	7.04578e-06	8.37249e-05	k__Bacteria	p__Firmicutes	c__Clostridia	o__Clostridiales	f__Ruminococcaceae	g__Oscillospira	s__
1061134	8	12	83	4450	0	0	1.33988	0.0931677	0.230348	-1.81844	3.77827	5.346	3.90851e-07	6.82157e-06	k__Bacteria	p__Bacteroidetes	c__Bacteroidia	o__Bacteroidales	f__Prevotellaceae	g__Prevotella	s__
342638	4	10	7	235	0.112187	0.00810153	0.896925	0.0360748	0.118241	3.96811	3.76688	-3.77225	1.74486e-05	0.000183869	k__Bacteria	p__Bacteroidetes	c__Bacteroidia	o__Bacteroidales	f__Prevotellaceae	g__Prevotella	s__copri
New.ReferenceOTU9271	2	11	2	152	0.0241843	0.000394535	0.298983	0.000644194	0.00577197	1.73098	3.75076	-1.7161	0.000335244	0.00210375	k__Bacteria	p__Bacteroidetes	c__Bacteroidia	o__Bacteroidales	f__Prevotellaceae	g__Prevotella	s__copri
303213	2	9	4	327	0.0773694	0.00523983	0.647345	0.0122781	0.0516974	1.24293	3.74623	-0.765603	0.0031846	0.0127957	k__Bacteria	p__Firmicutes	c__Clostridia	o__Clostridiales	f__Ruminococcaceae	g__	s__
581003	3	12	4	925	0	0	0.236585	0.000336519	0.0037317	-1.65266	3.73708	2.84766	3.21451e-05	0.000304289	k__Bacteria	p__Firmicutes	c__Clostridia	o__Clostridiales	f__	g__	s__
New.ReferenceOTU13705	1	12	3	353	0	0	0.109012	9.61483e-06	0.000250433	-0.937148	3.72594	1.67496	2.76011e-05	0.000265779	k__Bacteria	p__Bacteroidetes	c__Bacteroidia	o__Bacteroidales	f__Prevotellaceae	g__Prevotella	s__
324283	9	12	748	3850	0	0	2.28632	0.217391	0.424765	4.21974	3.69988	-0.425908	9.6048e-07	1.44981e-05	k__Bacteria	p__Bacteroidetes	c__Bacteroidia	o__Bacteroidales	f__Prevotellaceae	g__Prevotella	s__
New.ReferenceOTU6513	2	11	2	198	0.0241843	0.000394535	0.298983	0.000644194	0.00577197	1.32016	3.69247	-1.05971	3.79155e-05	0.000350014	k__Bacteria	p__Bacteroidetes	c__Bacteroidia	o__Bacteroidales	f__Prevotellaceae	g__Prevotella	s__
New.ReferenceOTU12472	4	2	179	7	2.40592	0.262839	33.1769	0.640405	0.930291	13.0401	3.69085	-11.9898	0.0150008	0.0444454	k__Bacteria	p__Bacteroidetes	c__Bacteroidia	o__Bacteroidales	f__Bacteroidaceae	g__Bacteroides	s__
New.ReferenceOTU1847	0	9	0	53	0	0	0.236585	0.000336519	0.0037317	3.61926	3.6885	-4.32208	0.000464614	0.0027605	k__Bacteria	p__Bacteroidetes	c__Bacteroidia	o__Bacteroidales	f__Prevotellaceae	g__Prevotella	s__copri
New.ReferenceOTU7755	2	10	2	156	0.0489164	0.00283826	0.45449	0.00332895	0.0196233	2.67891	3.68245	-2.65428	6.51562e-05	0.000555568	k__Bacteria	p__Bacteroidetes	c__Bacteroidia	o__Bacteroidales	f__Prevotellaceae	g__Prevotella	s__
New.ReferenceOTU12882	0	10	0	85	0	0	0.166049	6.73038e-05	0.0011597	2.23937	3.65543	-2.68019	0.000312855	0.00201999	k__Bacteria	p__Bacteroidetes	c__Bacteroidia	o__Bacteroidales	f__Prevotellaceae	g__Prevotella	s__copri
753891	9	2	94	9	12.925	1.54477	190.846	0.0122781	0.0516974	-3.70539	-3.65501	7.73912	0.000997902	0.00502098	k__Bacteria	p__Firmicutes	c__Clostridia	o__Clostridiales	f__Lachnospiraceae	g__	s__
956050	8	12	22	1110	0	0	1.33988	0.0931677	0.230348	0.602283	3.64131	1.1636	3.57089e-06	4.58469e-05	k__Bacteria	p__Bacteroidetes	c__Bacteroidia	o__Bacteroidales	f__Prevotellaceae	g__Prevotella	s__
New.ReferenceOTU12144	4	11	4	313	0.0532867	0.000949093	0.589744	0.00942253	0.0445284	1.60603	3.63548	-1.16317	8.95512e-06	0.000103122	k__Bacteria	p__Bacteroidetes	c__Bacteroidia	o__Bacteroidales	f__Prevotellaceae	g__Prevotella	s__copri
New.ReferenceOTU6175	4	12	21	607	0	0	0.327346	0.00134608	0.0104695	2.80394	3.63509	-1.08073	9.92309e-06	0.000111961	k__Bacteria	p__Bacteroidetes	c__Bacteroidia	o__Bacteroidales	f__Prevotellaceae	g__Prevotella	s__stercorea
702414	9	12	34	1258	0	0	2.28632	0.217391	0.424765	0.263043	3.62769	1.38834	2.94267e-07	5.38847e-06	k__Bacteria	p__Firmicutes	c__Clostridia	o__Clostridiales	f__Lachnospiraceae	NA	NA
New.ReferenceOTU2273	1	11	1	152	0.0131691	0.000187723	0.196589	0.000107242	0.00153989	1.03949	3.62731	-0.946216	9.80033e-05	0.000793259	k__Bacteria	p__Bacteroidetes	c__Bacteroidia	o__Bacteroidales	f__Prevotellaceae	g__Prevotella	s__stercorea
516366	12	12	186	3714	0	0	Inf	1	1	2.01944	3.60796	1.62516	2.55369e-07	5.00434e-06	k__Bacteria	p__Bacteroidetes	c__Bacteroidia	o__Bacteroidales	f__	g__	s__
805066	12	9	1478	49	Inf	0.437384	Inf	0.217391	0.424765	8.63842	-3.60575	-2.99053	2.92892e-06	3.89476e-05	k__Bacteria	p__Firmicutes	c__Clostridia	o__Clostridiales	f__Lachnospiraceae	g__	s__
New.ReferenceOTU2743	0	12	0	251	0	0	0.0603698	7.39602e-07	9.20394e-05	-0.768516	3.60238	0.920845	0.000189133	0.00138079	k__Bacteria	p__Bacteroidetes	c__Bacteroidia	o__Bacteroidales	f__Prevotellaceae	g__Prevotella	s__
772398	10	12	31	786	0	0	5.24866	0.478261	0.741901	1.61388	3.59869	0.185807	8.72512e-07	1.38211e-05	k__Bacteria	p__Firmicutes	c__Clostridia	o__Clostridiales	f__Lachnospiraceae	g__	s__
310886	4	8	11	204	0.26611	0.0328919	1.77138	0.220347	0.424765	1.79161	3.55563	-0.878469	9.6922e-05	0.000793259	k__Bacteria	p__Firmicutes	c__Clostridia	o__Clostridiales	f__Ruminococcaceae	g__Oscillospira	s__
New.ReferenceOTU19035	2	9	2	112	0.0773694	0.00523983	0.647345	0.0122781	0.0516974	2.6643	3.55169	-2.65267	0.000163837	0.00121196	k__Bacteria	p__Bacteroidetes	c__Bacteroidia	o__Bacteroidales	f__Prevotellaceae	g__Prevotella	s__stercorea
New.ReferenceOTU4891	8	6	174	14	1.94206	0.29404	14.2995	0.680172	0.932427	0.777538	-3.54015	3.42046	0.000122012	0.000946443	k__Bacteria	p__Firmicutes	c__Clostridia	o__Clostridiales	f__Christensenellaceae	g__	s__
New.ReferenceOTU8989	5	1	339	6	7.21316	0.618286	403.505	0.154953	0.346401	14.7693	3.53769	-14.3375	0.0155475	0.0455816	k__Bacteria	p__Bacteroidetes	c__Bacteroidia	o__Bacteroidales	f__Bacteroidaceae	g__Bacteroides	s__fragilis
New.ReferenceOTU17307	0	12	0	161	0	0	0.0603698	7.39602e-07	9.20394e-05	1.39151	3.53484	-1.66666	0.00025961	0.00176768	k__Bacteria	p__Bacteroidetes	c__Bacteroidia	o__Bacteroidales	f__Prevotellaceae	g__Prevotella	s__copri
511908	7	1	263	1	13.5556	1.23294	751.276	0.0271907	0.0948711	1.16219	-3.52592	2.44896	0.00126597	0.00620215	k__Bacteria	p__Proteobacteria	c__Gammaproteobacteria	o__Enterobacteriales	f__Enterobacteriaceae	g__Klebsiella	s__
New.ReferenceOTU17037	0	12	0	181	0	0	0.0603698	7.39602e-07	9.20394e-05	0.646555	3.52541	-0.774772	0.000256715	0.0017592	k__Bacteria	p__Bacteroidetes	c__Bacteroidia	o__Bacteroidales	f__Prevotellaceae	g__Prevotella	s__
758482	10	8	1219	29	2.40592	0.262839	33.1769	0.640405	0.930291	3.31226	-3.5223	1.69735	5.14318e-06	6.41965e-05	k__Bacteria	p__Firmicutes	c__Clostridia	o__Clostridiales	f__Ruminococcaceae	g__	s__
New.ReferenceOTU10610	2	11	2	134	0.0241843	0.000394535	0.298983	0.000644194	0.00577197	2.0136	3.51776	-1.94397	0.000100842	0.000805008	k__Bacteria	p__Bacteroidetes	c__Bacteroidia	o__Bacteroidales	f__Prevotellaceae	g__Prevotella	s__copri
365965	12	12	7751	730	0	0	Inf	1	1	8.64965	-3.51443	-0.229232	5.16087e-07	8.86875e-06	k__Bacteria	p__Firmicutes	c__Clostridia	o__Clostridiales	f__Ruminococcaceae	g__	s__
New.ReferenceOTU6639	4	12	5	367	0	0	0.327346	0.00134608	0.0104695	0.148987	3.5143	0.763673	2.56384e-05	0.000253435	k__Bacteria	p__Bacteroidetes	c__Bacteroidia	o__Bacteroidales	f__Prevotellaceae	g__Prevotella	s__
325850	4	6	213	51	0.514917	0.0699325	3.4009	0.680172	0.932427	-1.70927	-3.49987	6.28324	0.000629356	0.00349747	k__Bacteria	p__Proteobacteria	c__Alphaproteobacteria	o__RF32	f__	g__	s__
560535	11	12	11255	2044	0	0	39.0005	1	1	5.61138	-3.48351	4.03511	9.18245e-07	1.42456e-05	k__Bacteria	p__Firmicutes	c__Clostridia	o__Clostridiales	f__Ruminococcaceae	g__	s__
572751	11	11	845	74	1	0.0116978	85.4859	1	1	1.62152	-3.47518	3.64499	9.37539e-07	1.43456e-05	k__Bacteria	p__Firmicutes	c__Clostridia	o__Clostridiales	f__Ruminococcaceae	g__	s__
New.CleanUp.ReferenceOTU32361	0	7	0	57	0	0	0.449249	0.00457666	0.0244088	2.87353	3.47507	-3.43394	0.000861877	0.00443648	k__Bacteria	p__Bacteroidetes	c__Bacteroidia	o__Bacteroidales	f__Prevotellaceae	g__Prevotella	s__copri
530928	1	6	1	114	0.100902	0.00182254	1.12754	0.0686499	0.192701	3.02915	3.46516	-3.17736	0.000819206	0.00425939	k__Bacteria	p__Firmicutes	c__Clostridia	o__Clostridiales	f__Ruminococcaceae	g__Ruminococcus	s__
New.ReferenceOTU11305	0	12	0	177	0	0	0.0603698	7.39602e-07	9.20394e-05	-0.326856	3.46138	0.391707	0.000329148	0.00208897	k__Bacteria	p__Bacteroidetes	c__Bacteroidia	o__Bacteroidales	f__Prevotellaceae	g__Prevotella	s__copri
350071	12	12	30365	2400	0	0	Inf	1	1	10.719	-3.45988	-0.628548	7.71705e-07	1.24927e-05	k__Bacteria	p__Bacteroidetes	c__Bacteroidia	o__Bacteroidales	f__	g__	s__
New.ReferenceOTU14178	6	12	10	1489	0	0	0.622037	0.01373	0.0526629	-2.67244	3.45981	4.5122	2.66194e-05	0.000260824	k__Bacteria	p__Bacteroidetes	c__Bacteroidia	o__Bacteroidales	f__Prevotellaceae	g__Prevotella	s__
312347	4	7	7	275	0.373481	0.0493644	2.44003	0.413649	0.670459	1.03754	3.45666	-0.202315	0.000613838	0.00346644	k__Bacteria	p__Firmicutes	c__Clostridia	o__Clostridiales	f__Ruminococcaceae	g__	s__
New.CleanUp.ReferenceOTU28630	11	6	230	11	9.91065	0.886883	548.684	0.0686499	0.192701	0.696952	-3.44299	3.43803	5.0282e-05	0.000438789	k__Bacteria	p__Firmicutes	c__Clostridia	o__Clostridiales	f__	g__	s__
525142	12	12	1374	247	0	0	Inf	1	1	2.26447	-3.44214	4.18631	8.78514e-07	1.38211e-05	k__Bacteria	p__Firmicutes	c__Clostridia	o__Clostridiales	f__Lachnospiraceae	g__	s__
153187	4	8	190	909	0.26611	0.0328919	1.77138	0.220347	0.424765	2.31307	3.4357	0.101399	0.00244002	0.0103239	k__Bacteria	p__Firmicutes	c__Clostridia	o__Clostridiales	f__	g__	s__
341885	11	10	2895	228	2.13045	0.096697	141.256	1	1	7.07615	-3.42859	-0.343283	1.08173e-05	0.000119633	k__Bacteria	p__Firmicutes	c__Clostridia	o__Clostridiales	f__Christensenellaceae	g__	s__
New.ReferenceOTU7965	3	8	4	156	0.18141	0.0192645	1.27807	0.0995327	0.23568	1.46114	3.42441	-0.918752	7.54072e-05	0.000638105	k__Bacteria	p__Proteobacteria	c__Gammaproteobacteria	o__Aeromonadales	f__Succinivibrionaceae	g__Succinivibrio	s__
158836	7	2	141	3	6.3945	0.809809	85.671	0.0893795	0.230348	-1.59776	-3.42133	4.75405	0.000995045	0.00502098	k__Bacteria	p__Firmicutes	c__Clostridia	o__Clostridiales	f__Ruminococcaceae	g__	s__
535601	12	4	383	9	Inf	3.05487	Inf	0.00134608	0.0104695	4.57169	-3.40306	-0.0148198	0.000305471	0.00201578	k__Bacteria	p__Firmicutes	c__Clostridia	o__Clostridiales	f__Lachnospiraceae	g__	s__
New.ReferenceOTU1556	0	10	0	135	0	0	0.166049	6.73038e-05	0.0011597	-0.131729	3.39942	0.157756	0.00162329	0.0074312	k__Bacteria	p__Bacteroidetes	c__Bacteroidia	o__Bacteroidales	f__Prevotellaceae	g__Prevotella	s__copri
New.ReferenceOTU10468	1	11	1	152	0.0131691	0.000187723	0.196589	0.000107242	0.00153989	0.442493	3.39939	-0.225853	8.99761e-05	0.000744469	k__Bacteria	p__Bacteroidetes	c__Bacteroidia	o__Bacteroidales	f__Prevotellaceae	g__Prevotella	s__copri
355187	7	7	34	1596	1	0.14859	6.72995	1	1	-1.23468	3.38932	3.4452	1.46223e-05	0.000158574	k__Bacteria	p__Firmicutes	c__Clostridia	o__Clostridiales	f__	g__	s__
276149	6	2	341	2	4.65691	0.581435	62.018	0.193027	0.413366	3.75438	-3.38541	0.226732	0.000241321	0.00169532	k__Bacteria	p__Bacteroidetes	c__Bacteroidia	o__Bacteroidales	f__Porphyromonadaceae	g__Parabacteroides	s__
577228	12	12	1678	11278	0	0	Inf	1	1	6.36612	3.37652	-0.0709284	1.41126e-06	2.021e-05	k__Bacteria	p__Bacteroidetes	c__Bacteroidia	o__Bacteroidales	f__S24-7	g__	s__
553228	2	11	2	248	0.0241843	0.000394535	0.298983	0.000644194	0.00577197	-0.0117662	3.36252	0.504906	0.000110008	0.000871479	k__Bacteria	p__Firmicutes	c__Erysipelotrichi	o__Erysipelotrichales	f__Erysipelotrichaceae	g__Bulleidia	s__p-1630-c5
31249	0	4	0	25	0	0	1.33988	0.0931677	0.230348	1.95054	3.35854	-2.38038	0.00612205	0.0215549	k__Bacteria	p__Firmicutes	c__Clostridia	o__Clostridiales	f__Lachnospiraceae	g__Anaerostipes	s__
New.CleanUp.ReferenceOTU51128	2	11	3	243	0.0241843	0.000394535	0.298983	0.000644194	0.00577197	0.522521	3.35613	0.0301376	0.000431449	0.00260502	k__Bacteria	p__Firmicutes	c__Clostridia	o__Clostridiales	f__Lachnospiraceae	g__	s__
New.ReferenceOTU12364	10	3	241	7	12.925	1.54477	190.846	0.0122781	0.0516974	3.88377	-3.34357	0.270689	0.00042371	0.00257219	k__Bacteria	p__Firmicutes	c__Clostridia	o__Clostridiales	f__	g__	s__
4338990	0	7	0	74	0	0	0.449249	0.00457666	0.0244088	2.79948	3.3426	-3.34655	0.00135983	0.00654712	k__Bacteria	p__Firmicutes	c__Clostridia	o__Clostridiales	f__Ruminococcaceae	g__	s__
New.ReferenceOTU10241	12	1	491	6	Inf	9.17327	Inf	9.61483e-06	0.000250433	4.86301	-3.33615	-0.179787	0.00206638	0.00901621	k__Bacteria	p__Firmicutes	c__Clostridia	o__Clostridiales	f__Lachnospiraceae	g__	s__
325254	7	4	2329	17	2.67751	0.40983	20.2575	0.413649	0.670459	1.97855	-3.31743	2.2701	0.000156008	0.00116174	k__Bacteria	p__Firmicutes	c__Clostridia	o__Clostridiales	f__Christensenellaceae	g__	s__
799443	10	11	1946	413	0.469384	0.00707932	10.3416	1	1	5.56254	-3.31656	1.25623	1.88976e-05	0.000197277	k__Bacteria	p__Firmicutes	c__Clostridia	o__Clostridiales	f__	g__	s__
237438	11	11	1007	54	1	0.0116978	85.4859	1	1	4.9903	-3.31399	0.293665	3.12649e-06	4.10858e-05	k__Bacteria	p__Firmicutes	c__Clostridia	o__Clostridiales	f__Ruminococcaceae	g__	s__
New.ReferenceOTU2082	0	12	0	119	0	0	0.0603698	7.39602e-07	9.20394e-05	0.261362	3.29683	-0.313216	0.000625336	0.0034925	k__Bacteria	p__Bacteroidetes	c__Bacteroidia	o__Bacteroidales	f__Prevotellaceae	g__Prevotella	s__
510295	3	0	279	0	Inf	0.437384	Inf	0.217391	0.424765	0.980793	-3.29182	1.99944	0.0065199	0.0226172	k__Bacteria	p__Firmicutes	c__Clostridia	o__Clostridiales	f__Ruminococcaceae	g__	s__
New.ReferenceOTU2913	3	6	19	428	0.349575	0.0397918	2.45383	0.400323	0.670459	-0.925659	3.28695	2.37886	0.00350561	0.0139078	k__Bacteria	p__Bacteroidetes	c__Bacteroidia	o__Bacteroidales	f__	g__	s__
New.ReferenceOTU4946	2	12	4	241	0	0	0.166049	6.73038e-05	0.0011597	0.346669	3.25218	0.400113	0.000770463	0.0040667	k__Bacteria	p__Bacteroidetes	c__Bacteroidia	o__Bacteroidales	f__Prevotellaceae	g__Prevotella	s__stercorea
New.ReferenceOTU15086	3	9	4	113	0.124187	0.0118232	0.922188	0.0391257	0.120387	4.39129	3.25137	-4.1705	0.000147739	0.00111503	k__Bacteria	p__Bacteroidetes	c__Bacteroidia	o__Bacteroidales	f__Prevotellaceae	g__Prevotella	s__
New.ReferenceOTU15503	3	4	91	91	0.678069	0.0747897	5.44837	1	1	-4.19429	-3.24907	7.65309	0.0112405	0.035468	k__Bacteria	p__Firmicutes	c__Clostridia	o__Clostridiales	f__	g__	s__
New.ReferenceOTU14894	0	6	0	73	0	0	0.622037	0.01373	0.0526629	1.45742	3.24687	-1.74428	0.0015615	0.00723732	k__Bacteria	p__Bacteroidetes	c__Bacteroidia	o__Bacteroidales	f__Prevotellaceae	g__Prevotella	s__copri
304825	11	8	394	81	5.13401	0.40438	294.375	0.31677	0.571309	-0.545022	-3.24617	5.42336	4.18558e-05	0.000383221	k__Bacteria	p__Firmicutes	c__Clostridia	o__Clostridiales	f__Ruminococcaceae	g__	s__
New.ReferenceOTU4144	1	12	1	179	0	0	0.109012	9.61483e-06	0.000250433	-0.323104	3.24304	0.698004	0.000633736	0.00350437	k__Bacteria	p__Bacteroidetes	c__Bacteroidia	o__Bacteroidales	f__Prevotellaceae	g__Prevotella	s__copri
New.ReferenceOTU18096	0	4	0	26	0	0	1.33988	0.0931677	0.230348	4.81793	3.23696	-5.75974	0.00400089	0.0154103	k__Bacteria	p__Bacteroidetes	c__Bacteroidia	o__Bacteroidales	f__S24-7	g__	s__
181539	0	12	0	60	0	0	0.0603698	7.39602e-07	9.20394e-05	2.46187	3.23295	-2.93904	0.00129723	0.00630004	k__Bacteria	p__Bacteroidetes	c__Bacteroidia	o__Bacteroidales	f__Prevotellaceae	g__Prevotella	s__copri
New.ReferenceOTU17651	0	11	0	129	0	0	0.109012	9.61483e-06	0.000250433	-0.51652	3.2306	0.619035	0.000819846	0.00425939	k__Bacteria	p__Bacteroidetes	c__Bacteroidia	o__Bacteroidales	f__Prevotellaceae	g__Prevotella	s__stercorea
New.ReferenceOTU2411	11	4	600	10	18.7664	1.69565	1053.64	0.00942253	0.0445284	1.50837	-3.21757	2.69751	0.000147651	0.00111503	k__Bacteria	p__Firmicutes	c__Clostridia	o__Clostridiales	f__Lachnospiraceae	g__[Ruminococcus]	s__gnavus
518933	2	10	10	447	0.0489164	0.00283826	0.45449	0.00332895	0.0196233	0.947089	3.21131	0.137067	0.00011751	0.000924357	k__Bacteria	p__Proteobacteria	c__Gammaproteobacteria	o__Aeromonadales	f__Succinivibrionaceae	g__Succinivibrio	s__
New.CleanUp.ReferenceOTU14002	0	9	0	92	0	0	0.236585	0.000336519	0.0037317	0.844807	3.21103	-1.01187	0.00101914	0.00510483	k__Bacteria	p__Bacteroidetes	c__Bacteroidia	o__Bacteroidales	f__Prevotellaceae	g__Prevotella	s__copri
561312	1	9	1	576	0.0372331	0.000643828	0.425884	0.00275946	0.0173629	0.386064	3.19576	-0.164809	0.000718304	0.00387606	k__Bacteria	p__Firmicutes	c__Clostridia	o__Clostridiales	f__	g__	s__
184464	0	11	0	75	0	0	0.109012	9.61483e-06	0.000250433	1.14963	3.19388	-1.3755	0.00106367	0.00528051	k__Bacteria	p__Bacteroidetes	c__Bacteroidia	o__Bacteroidales	f__Prevotellaceae	g__Prevotella	s__copri
619919	3	8	3	414	0.18141	0.0192645	1.27807	0.0995327	0.23568	-0.413561	3.1934	1.05734	0.000993327	0.00502098	k__Bacteria	p__Firmicutes	c__Clostridia	o__Clostridiales	f__	g__	s__
530653	1	11	2	77	0.0131691	0.000187723	0.196589	0.000107242	0.00153989	3.09803	3.19314	-3.08526	0.000538886	0.00314916	k__Bacteria	p__Bacteroidetes	c__Bacteroidia	o__Bacteroidales	f__Prevotellaceae	g__Prevotella	s__copri
263546	11	11	1323	71	1	0.0116978	85.4859	1	1	4.74755	-3.1894	0.772632	7.45145e-06	8.76133e-05	k__Bacteria	p__Firmicutes	c__Clostridia	o__Clostridiales	f__Ruminococcaceae	g__Oscillospira	s__
553080	12	12	847	218	0	0	Inf	1	1	2.36119	-3.17535	3.82437	5.72621e-06	6.95236e-05	k__Bacteria	p__Firmicutes	c__Clostridia	o__Clostridiales	f__	g__	s__
187841	10	0	67	0	Inf	6.02232	Inf	6.73038e-05	0.0011597	0.139407	-3.15505	2.69655	0.00632204	0.0219991	k__Bacteria	p__Bacteroidetes	c__Bacteroidia	o__Bacteroidales	f__Bacteroidaceae	g__Bacteroides	s__
New.CleanUp.ReferenceOTU140087	2	11	2	269	0.0241843	0.000394535	0.298983	0.000644194	0.00577197	-1.41901	3.14746	2.15163	0.000245741	0.00171558	k__Bacteria	p__Bacteroidetes	c__Bacteroidia	o__Bacteroidales	f__Prevotellaceae	g__Prevotella	s__stercorea
New.ReferenceOTU18275	11	0	124	0	Inf	9.17327	Inf	9.61483e-06	0.000250433	2.54363	-3.13494	0.537124	0.00395675	0.0153279	k__Bacteria	p__Bacteroidetes	c__Bacteroidia	o__Bacteroidales	f__	g__	s__
1111582	7	1	562	1	13.5556	1.23294	751.276	0.0271907	0.0948711	-0.862217	-3.1344	3.79649	0.00356681	0.0140782	k__Bacteria	p__Firmicutes	c__Bacilli	o__Lactobacillales	f__Enterococcaceae	g__Enterococcus	s__
New.ReferenceOTU6382	1	9	1	115	0.0372331	0.000643828	0.425884	0.00275946	0.0173629	0.278627	3.12347	-0.0408826	0.000657223	0.00361635	k__Bacteria	p__Bacteroidetes	c__Bacteroidia	o__Bacteroidales	f__Prevotellaceae	g__Prevotella	s__
New.ReferenceOTU6393	9	1	158	2	26.8578	2.34806	1553.21	0.00275946	0.0173629	3.94276	-3.10865	-0.388543	0.00140152	0.00669015	k__Bacteria	p__Bacteroidetes	c__Bacteroidia	o__Bacteroidales	f__Porphyromonadaceae	g__Parabacteroides	s__
New.ReferenceOTU14967	1	12	1	175	0	0	0.109012	9.61483e-06	0.000250433	-0.158856	3.10345	0.488181	0.000922287	0.00472566	k__Bacteria	p__Bacteroidetes	c__Bacteroidia	o__Bacteroidales	f__[Paraprevotellaceae]	g__[Prevotella]	s__
366352	4	7	52	12	0.373481	0.0493644	2.44003	0.413649	0.670459	-3.26541	-3.10006	6.22201	0.00417065	0.0159542	k__Bacteria	p__Firmicutes	c__Clostridia	o__Clostridiales	f__Ruminococcaceae	g__Ruminococcus	s__
294196	1	10	2	95	0.0241843	0.000394535	0.298983	0.000644194	0.00577197	2.9703	3.0971	-2.96301	0.000701434	0.00384069	k__Bacteria	p__Bacteroidetes	c__Bacteroidia	o__Bacteroidales	f__Prevotellaceae	g__Prevotella	s__copri
323135	5	11	9	225	0.0737704	0.00133107	0.811072	0.0271907	0.0948711	2.47494	3.09462	-1.68136	0.000148811	0.00111559	k__Bacteria	p__Firmicutes	c__Clostridia	o__Clostridiales	f__Ruminococcaceae	g__Ruminococcus	s__
759751	12	12	22529	2343	0	0	Inf	1	1	10.3016	-3.09437	-0.182258	9.84092e-06	0.000111961	k__Bacteria	p__Firmicutes	c__Clostridia	o__Clostridiales	f__Lachnospiraceae	g__	s__
New.ReferenceOTU2912	9	1	119	3	26.8578	2.34806	1553.21	0.00275946	0.0173629	2.65924	-3.08855	0.803167	0.00147416	0.00695345	k__Bacteria	p__Bacteroidetes	c__Bacteroidia	o__Bacteroidales	f__[Odoribacteraceae]	g__Butyricimonas	s__
New.ReferenceOTU18294	4	5	6	156	0.710537	0.0965304	4.89978	1	1	-0.819716	3.08324	1.80397	0.00031199	0.00201999	k__Bacteria	p__Bacteroidetes	c__Bacteroidia	o__Bacteroidales	f__[Paraprevotellaceae]	g__[Prevotella]	s__
703741	12	12	5726	3148	0	0	Inf	1	1	3.39242	-3.08016	4.55407	1.08068e-05	0.000119633	k__Bacteria	p__Firmicutes	c__Bacilli	o__Lactobacillales	f__Lactobacillaceae	g__Lactobacillus	s__
New.ReferenceOTU17760	3	8	12	89	0.18141	0.0192645	1.27807	0.0995327	0.23568	3.64547	3.07694	-2.96183	0.00774164	0.0260464	k__Bacteria	p__Firmicutes	c__Clostridia	o__Clostridiales	f__Ruminococcaceae	g__	s__
277916	2	9	2	211	0.0773694	0.00523983	0.647345	0.0122781	0.0516974	-1.01316	3.07268	1.69669	0.00311376	0.0125562	k__Bacteria	p__Firmicutes	c__Erysipelotrichi	o__Erysipelotrichales	f__Erysipelotrichaceae	g__RFN20	s__
339076	0	12	0	83	0	0	0.0603698	7.39602e-07	9.20394e-05	1.04234	3.06178	-1.24822	0.00157801	0.00728362	k__Bacteria	p__Firmicutes	c__Clostridia	o__Clostridiales	f__Clostridiaceae	g__Clostridium	s__
New.ReferenceOTU15058	12	10	839	194	Inf	0.190525	Inf	0.478261	0.741901	1.91254	-3.05991	3.67249	5.01391e-05	0.000438789	k__Bacteria	p__Firmicutes	c__Clostridia	o__Clostridiales	f__Lachnospiraceae	g__	s__
New.ReferenceOTU10137	1	8	1	112	0.0532867	0.000949093	0.589744	0.00942253	0.0445284	-0.0982094	3.05421	0.399757	0.00819533	0.02749	k__Bacteria	p__Firmicutes	c__Clostridia	o__Clostridiales	f__Lachnospiraceae	g__	s__
370217	10	4	167	17	8.91367	1.11492	123.434	0.0360748	0.118241	3.20737	-3.03977	0.903086	0.001634	0.00744971	k__Bacteria	p__Firmicutes	c__Clostridia	o__Clostridiales	f__	g__	s__
183662	11	0	188	0	Inf	9.17327	Inf	9.61483e-06	0.000250433	4.24226	-3.03773	-1.09322	0.00538828	0.0197082	k__Bacteria	p__Bacteroidetes	c__Bacteroidia	o__Bacteroidales	f__Bacteroidaceae	g__Bacteroides	s__
New.ReferenceOTU15862	0	7	0	135	0	0	0.449249	0.00457666	0.0244088	-0.267172	3.03437	0.320019	0.0153063	0.0451111	k__Bacteria	p__Firmicutes	c__Clostridia	o__Clostridiales	f__Ruminococcaceae	g__	s__
766768	2	7	21	290	0.156384	0.0116726	1.23486	0.0893795	0.230348	0.565908	3.02996	0.737333	0.00203347	0.00890738	k__Bacteria	p__Firmicutes	c__Bacilli	o__Lactobacillales	f__Enterococcaceae	g__Enterococcus	s__
308786	1	11	4	356	0.0131691	0.000187723	0.196589	0.000107242	0.00153989	-1.57397	3.02831	2.47669	0.00151166	0.00706496	k__Bacteria	p__Firmicutes	c__Clostridia	o__Clostridiales	f__Ruminococcaceae	g__Ruminococcus	s__
520657	4	11	8	112	0.0532867	0.000949093	0.589744	0.00942253	0.0445284	2.76878	3.02665	-2.20708	0.0004377	0.00262855	k__Bacteria	p__Bacteroidetes	c__Bacteroidia	o__Bacteroidales	f__Prevotellaceae	g__Prevotella	s__stercorea
New.ReferenceOTU9408	6	7	142	68	0.72443	0.107162	4.67825	1	1	-4.3358	-3.02303	8.46069	0.000750442	0.00401074	k__Bacteria	p__Firmicutes	c__Clostridia	o__Clostridiales	f__Ruminococcaceae	g__	s__
New.ReferenceOTU1089	2	9	6	143	0.0773694	0.00523983	0.647345	0.0122781	0.0516974	1.54896	3.01452	-0.923626	0.00250418	0.0105154	k__Bacteria	p__Bacteroidetes	c__Bacteroidia	o__Bacteroidales	f__Prevotellaceae	g__Prevotella	s__stercorea
New.ReferenceOTU11475	10	7	263	14	3.38281	0.404063	45.3797	0.370709	0.649757	2.71193	-3.01048	1.34566	0.000252432	0.00174054	k__Bacteria	p__Firmicutes	c__Clostridia	o__Clostridiales	f__Clostridiaceae	g__Clostridium	s__
301678	1	9	1	175	0.0372331	0.000643828	0.425884	0.00275946	0.0173629	-1.76059	3.0089	2.29647	0.00954946	0.0308789	k__Bacteria	p__Firmicutes	c__Clostridia	o__Clostridiales	f__Ruminococcaceae	NA	NA
311718	6	10	23	522	0.214737	0.0161244	1.71988	0.193027	0.413366	1.00223	2.99587	0.702004	0.00199478	0.0087723	k__Bacteria	p__Firmicutes	c__Clostridia	o__Clostridiales	f__Ruminococcaceae	g__Oscillospira	s__
New.ReferenceOTU11788	8	11	256	116	0.194779	0.00339703	2.47292	0.31677	0.571309	0.387968	-2.9853	4.87971	4.89373e-05	0.000434162	k__Bacteria	p__Firmicutes	c__Clostridia	o__Clostridiales	f__	g__	s__
578147	3	5	51	32	0.48195	0.0546356	3.5356	0.666846	0.932427	-3.07929	-2.96889	6.55635	0.00929601	0.030273	k__Bacteria	p__Firmicutes	c__Clostridia	o__Clostridiales	f__Ruminococcaceae	g__	s__
3035308	3	12	3	99	0	0	0.236585	0.000336519	0.0037317	2.37362	2.96497	-2.02916	0.000345101	0.00214155	k__Bacteria	p__Bacteroidetes	c__Bacteroidia	o__Bacteroidales	f__Prevotellaceae	g__Prevotella	s__copri
New.ReferenceOTU15557	2	11	2	237	0.0241843	0.000394535	0.298983	0.000644194	0.00577197	-1.04805	2.96395	1.70944	0.000572986	0.00328218	k__Bacteria	p__Bacteroidetes	c__Bacteroidia	o__Bacteroidales	f__Prevotellaceae	g__Prevotella	s__
701221	12	12	324	3556	0	0	Inf	1	1	-0.129053	2.95534	3.64578	2.41978e-05	0.00024133	k__Bacteria	p__Firmicutes	c__Clostridia	o__Clostridiales	f__Lachnospiraceae	g__	s__
152612	3	7	16	374	0.25396	0.0283729	1.76041	0.213757	0.424765	2.36205	2.94982	-1.45655	0.00435297	0.0165383	k__Bacteria	p__Firmicutes	c__Clostridia	o__Clostridiales	f__	g__	s__
329693	1	12	2	97	0	0	0.109012	9.61483e-06	0.000250433	2.14979	2.94565	-1.97536	0.00071121	0.00385641	k__Bacteria	p__Bacteroidetes	c__Bacteroidia	o__Bacteroidales	f__Prevotellaceae	g__Prevotella	s__copri
333426	6	12	22	1785	0	0	0.622037	0.01373	0.0526629	-0.0406114	2.94024	1.9513	0.000207669	0.00150627	k__Bacteria	p__Firmicutes	c__Clostridia	o__Clostridiales	f__	g__	s__
324244	11	12	752	246	0	0	39.0005	1	1	2.74617	-2.93368	3.32107	3.54029e-05	0.000332312	k__Bacteria	p__Firmicutes	c__Clostridia	o__Clostridiales	f__Ruminococcaceae	g__	s__
New.ReferenceOTU3732	1	7	2	196	0.0737704	0.00133107	0.811072	0.0271907	0.0948711	0.787141	2.92703	-0.459315	0.0062041	0.0217241	k__Bacteria	p__Firmicutes	c__Clostridia	o__Clostridiales	f__Ruminococcaceae	g__	s__
587530	3	0	124	0	Inf	0.437384	Inf	0.217391	0.424765	-0.757752	-2.9243	3.18185	0.0161498	0.0470322	k__Bacteria	p__Firmicutes	c__Erysipelotrichi	o__Erysipelotrichales	f__Erysipelotrichaceae	g__[Eubacterium]	s__dolichum
New.ReferenceOTU10762	6	12	37	3939	0	0	0.622037	0.01373	0.0526629	-1.26055	2.92419	3.7102	0.000100896	0.000805008	k__Bacteria	p__Bacteroidetes	c__Bacteroidia	o__Bacteroidales	f__RF16	g__	s__
362997	11	5	373	37	13.5556	1.23294	751.276	0.0271907	0.0948711	1.4478	-2.91742	3.06483	0.000267511	0.00178928	k__Bacteria	p__Bacteroidetes	c__Bacteroidia	o__Bacteroidales	f__Bacteroidaceae	g__Bacteroides	s__uniformis
New.CleanUp.ReferenceOTU71641	10	0	142	0	Inf	6.02232	Inf	6.73038e-05	0.0011597	5.00758	-2.90716	-1.89541	0.009565	0.0308789	k__Bacteria	p__Bacteroidetes	c__Bacteroidia	o__Bacteroidales	f__Porphyromonadaceae	g__Parabacteroides	NA
214036	10	5	110	11	6.3945	0.809809	85.671	0.0893795	0.230348	-0.264993	-2.89946	3.86593	0.000742998	0.00399004	k__Bacteria	p__Firmicutes	c__Clostridia	o__Clostridiales	f__[Mogibacteriaceae]	g__	s__
New.ReferenceOTU12337	0	9	0	50	0	0	0.236585	0.000336519	0.0037317	0.776462	2.89696	-0.930577	0.00513059	0.0189764	Unassigned	NA	NA	NA	NA	NA	NA
New.ReferenceOTU3733	0	12	0	77	0	0	0.0603698	7.39602e-07	9.20394e-05	0.715041	2.89693	-0.856582	0.00272095	0.0112151	k__Bacteria	p__Bacteroidetes	c__Bacteroidia	o__Bacteroidales	f__Prevotellaceae	g__Prevotella	s__
New.CleanUp.ReferenceOTU21145	0	10	0	72	0	0	0.166049	6.73038e-05	0.0011597	0.123618	2.89568	-0.148141	0.00294899	0.0119783	k__Bacteria	p__Bacteroidetes	c__Bacteroidia	o__Bacteroidales	f__S24-7	g__	s__
4303850	2	11	3	228	0.0241843	0.000394535	0.298983	0.000644194	0.00577197	-0.443992	2.88878	1.24493	0.00572837	0.0205083	k__Bacteria	p__Firmicutes	c__Clostridia	o__Clostridiales	f__Ruminococcaceae	g__	s__
New.ReferenceOTU12485	2	9	2	318	0.0773694	0.00523983	0.647345	0.0122781	0.0516974	0.645267	2.88415	-0.271833	0.00142768	0.00678602	k__Bacteria	p__Bacteroidetes	c__Bacteroidia	o__Bacteroidales	f__[Paraprevotellaceae]	g__[Prevotella]	s__
New.ReferenceOTU12490	9	5	120	18	3.93763	0.568048	35.2448	0.213757	0.424765	-0.123537	-2.8752	3.81554	0.00177388	0.00798959	k__Bacteria	p__Firmicutes	c__Clostridia	o__Clostridiales	f__	g__	s__
New.ReferenceOTU6266	9	12	1420	416	0	0	2.28632	0.217391	0.424765	-1.04738	-2.86337	7.17878	5.41904e-05	0.000465621	k__Bacteria	p__Spirochaetes	c__Spirochaetes	o__Spirochaetales	f__Spirochaetaceae	g__Treponema	s__
291158	12	12	277	2499	0	0	Inf	1	1	0.878706	2.84276	3.27464	4.87755e-05	0.000434162	k__Bacteria	p__Spirochaetes	c__Spirochaetes	o__Spirochaetales	f__Spirochaetaceae	g__Treponema	s__
New.CleanUp.ReferenceOTU127680	1	12	2	125	0	0	0.109012	9.61483e-06	0.000250433	1.05782	2.84198	-0.817865	0.00267304	0.011141	k__Bacteria	p__Bacteroidetes	c__Bacteroidia	o__Bacteroidales	f__Prevotellaceae	g__Prevotella	s__copri
New.ReferenceOTU13394	0	7	0	72	0	0	0.449249	0.00457666	0.0244088	0.708384	2.83777	-0.848983	0.0134885	0.0413921	k__Bacteria	p__Bacteroidetes	c__Bacteroidia	o__Bacteroidales	f__Prevotellaceae	g__Prevotella	s__copri
360730	9	6	272	10	2.86062	0.407526	25.1308	0.400323	0.670459	2.84953	-2.8377	0.933846	0.00078975	0.00414156	k__Bacteria	p__Bacteroidetes	c__Bacteroidia	o__Bacteroidales	f__[Odoribacteraceae]	g__Butyricimonas	s__
New.ReferenceOTU507	11	7	288	40	7.21316	0.618286	403.505	0.154953	0.346401	3.18365	-2.83701	1.5791	0.000319247	0.00203792	k__Bacteria	p__Firmicutes	c__Clostridia	o__Clostridiales	f__Christensenellaceae	g__	s__
228748	11	3	264	19	26.8578	2.34806	1553.21	0.00275946	0.0173629	-2.46539	-2.83156	7.14691	0.00107765	0.00530278	k__Bacteria	p__Firmicutes	c__Clostridia	o__Clostridiales	f__Christensenellaceae	g__	s__
4402610	7	3	169	9	3.93763	0.568048	35.2448	0.213757	0.424765	2.57128	-2.83091	1.41137	0.00539904	0.0197082	k__Bacteria	p__Bacteroidetes	c__Bacteroidia	o__Bacteroidales	f__[Odoribacteraceae]	g__Butyricimonas	s__
New.ReferenceOTU11942	1	10	1	69	0.0241843	0.000394535	0.298983	0.000644194	0.00577197	1.21673	2.82609	-1.14044	0.00278821	0.0113665	k__Bacteria	p__Bacteroidetes	c__Bacteroidia	o__Bacteroidales	f__Prevotellaceae	g__Prevotella	s__stercorea
524117	2	8	5	100	0.112187	0.00810153	0.896925	0.0360748	0.118241	2.97911	2.82395	-2.61557	0.00155621	0.00723732	k__Bacteria	p__Proteobacteria	c__Gammaproteobacteria	o__Aeromonadales	f__Succinivibrionaceae	g__Succinivibrio	s__
New.ReferenceOTU7715	3	8	12	1993	0.18141	0.0192645	1.27807	0.0995327	0.23568	-1.19308	2.82352	2.50171	0.000602384	0.00343297	k__Bacteria	p__Bacteroidetes	c__Bacteroidia	o__Bacteroidales	f__Porphyromonadaceae	g__Paludibacter	s__
342025	8	0	127	0	Inf	3.05487	Inf	0.00134608	0.0104695	5.06317	-2.81826	-2.02623	0.0154659	0.0454616	k__Bacteria	p__Fusobacteria	c__Fusobacteriia	o__Fusobacteriales	f__Fusobacteriaceae	g__Fusobacterium	s__
1110668	10	6	203	9	4.65691	0.581435	62.018	0.193027	0.413366	1.14469	-2.80706	2.39106	0.000261116	0.00176768	k__Bacteria	p__Firmicutes	c__Clostridia	o__Clostridiales	f__Clostridiaceae	g__Clostridium	s__
New.ReferenceOTU9469	0	6	0	34	0	0	0.622037	0.01373	0.0526629	1.80939	2.80362	-2.16284	0.00560757	0.0203365	k__Bacteria	p__Bacteroidetes	c__Bacteroidia	o__Bacteroidales	f__Prevotellaceae	g__Prevotella	s__copri
New.ReferenceOTU1476	0	11	0	130	0	0	0.109012	9.61483e-06	0.000250433	-0.696616	2.80151	0.834043	0.00833664	0.0277144	k__Bacteria	p__Bacteroidetes	c__Bacteroidia	o__Bacteroidales	f__Prevotellaceae	g__Prevotella	s__
New.ReferenceOTU11012	4	5	11	214	0.710537	0.0965304	4.89978	1	1	0.949124	2.7912	-0.0549334	0.00881409	0.0290423	k__Bacteria	p__Firmicutes	c__Clostridia	o__Clostridiales	f__Ruminococcaceae	g__	s__
297160	9	11	105	96	0.287331	0.00477656	4.31034	0.590062	0.884698	-2.39301	-2.78838	6.5036	0.000621442	0.00348819	k__Bacteria	p__Firmicutes	c__Clostridia	o__Clostridiales	f__Ruminococcaceae	g__Ruminococcus	s__
335550	6	1	50	1	9.91065	0.886883	548.684	0.0686499	0.192701	-1.02338	-2.77766	3.53689	0.00709889	0.0242491	k__Bacteria	p__Firmicutes	c__Clostridia	o__Clostridiales	f__Ruminococcaceae	g__Oscillospira	s__
New.ReferenceOTU16544	0	8	0	28	0	0	0.327346	0.00134608	0.0104695	3.42801	2.77309	-4.09652	0.008921	0.0292222	k__Bacteria	p__Bacteroidetes	c__Bacteroidia	o__Bacteroidales	f__[Paraprevotellaceae]	g__	s__
338992	11	9	53	822	3.4803	0.232	209.356	0.590062	0.884698	2.25161	2.7719	-0.186242	0.000213036	0.00153524	k__Bacteria	p__Firmicutes	c__Clostridia	o__Clostridiales	f__Lachnospiraceae	g__	s__
New.ReferenceOTU16843	10	12	469	431	0	0	5.24866	0.478261	0.741901	-2.48598	-2.77009	7.51385	8.87916e-05	0.000740151	k__Bacteria	p__Firmicutes	c__Clostridia	o__Clostridiales	f__Ruminococcaceae	g__Oscillospira	s__
532203	12	12	122	1008	0	0	Inf	1	1	2.24345	2.76177	0.798064	7.95429e-05	0.000668041	k__Bacteria	p__Firmicutes	c__Clostridia	o__Clostridiales	f__Lachnospiraceae	g__	s__
New.ReferenceOTU9432	4	11	4	107	0.0532867	0.000949093	0.589744	0.00942253	0.0445284	1.15787	2.76137	-0.587318	0.000771835	0.0040667	k__Bacteria	p__Bacteroidetes	c__Bacteroidia	o__Bacteroidales	f__Prevotellaceae	g__Prevotella	s__
295683	9	8	258	18	1.47478	0.183541	13.3708	1	1	3.75469	-2.7594	0.216555	0.000343551	0.00214155	k__Bacteria	p__Firmicutes	c__Clostridia	o__Clostridiales	f__Lachnospiraceae	g__	s__
40149	12	8	575	89	Inf	0.746337	Inf	0.0931677	0.230348	0.85141	-2.75609	3.33738	0.000332137	0.00209603	k__Bacteria	p__Firmicutes	c__Clostridia	o__Clostridiales	f__Ruminococcaceae	g__Oscillospira	s__
350681	10	11	165	60	0.469384	0.00707932	10.3416	1	1	-0.864708	-2.74178	5.07723	0.000706622	0.00385023	k__Bacteria	p__Firmicutes	c__Clostridia	o__Clostridiales	f__Ruminococcaceae	g__	s__
New.ReferenceOTU6257	1	11	1	114	0.0131691	0.000187723	0.196589	0.000107242	0.00153989	-0.592316	2.7416	0.95825	0.00161163	0.00740819	k__Bacteria	p__Firmicutes	c__Clostridia	o__Clostridiales	f__Clostridiaceae	g__	s__
1105328	11	11	1326	86	1	0.0116978	85.4859	1	1	2.33415	-2.71783	2.84971	0.000379591	0.00232969	k__Bacteria	p__Firmicutes	c__Clostridia	o__Clostridiales	f__Lachnospiraceae	g__Coprococcus	s__
New.ReferenceOTU18510	2	11	2	84	0.0241843	0.000394535	0.298983	0.000644194	0.00577197	2.41227	2.70732	-2.27325	0.00147708	0.00695345	k__Bacteria	p__Firmicutes	c__Clostridia	o__Clostridiales	f__Ruminococcaceae	g__Ruminococcus	s__
850841	4	11	15	209	0.0532867	0.000949093	0.589744	0.00942253	0.0445284	2.62266	2.7049	-1.63834	0.00443096	0.0167209	k__Bacteria	p__Firmicutes	c__Clostridia	o__Clostridiales	f__Ruminococcaceae	g__	s__
New.ReferenceOTU1545	1	11	1	89	0.0131691	0.000187723	0.196589	0.000107242	0.00153989	0.0226049	2.68749	0.266945	0.00381272	0.014839	k__Bacteria	p__Bacteroidetes	c__Bacteroidia	o__Bacteroidales	f__Prevotellaceae	g__Prevotella	s__copri
198848	1	6	1	78	0.100902	0.00182254	1.12754	0.0686499	0.192701	1.15951	2.67588	-1.04998	0.00969281	0.0311117	k__Bacteria	p__Firmicutes	c__Clostridia	o__Clostridiales	f__Ruminococcaceae	g__Ruminococcus	s__
New.ReferenceOTU18153	2	11	4	115	0.0241843	0.000394535	0.298983	0.000644194	0.00577197	1.2101	2.66447	-0.685361	0.00737581	0.024966	k__Bacteria	p__Bacteroidetes	c__Bacteroidia	o__Bacteroidales	f__Prevotellaceae	g__Prevotella	s__stercorea
355940	3	10	17	1406	0.0773694	0.00523983	0.647345	0.0122781	0.0516974	0.691984	2.66393	0.634105	0.00535842	0.0196887	k__Bacteria	p__Firmicutes	c__Clostridia	o__Clostridiales	f__	g__	s__
622256	6	11	22	459	0.100902	0.00182254	1.12754	0.0686499	0.192701	0.162848	2.66367	1.28594	0.000443702	0.00265035	k__Bacteria	p__Firmicutes	c__Clostridia	o__Clostridiales	f__Ruminococcaceae	g__Ruminococcus	s__
355697	3	10	19	1226	0.0773694	0.00523983	0.647345	0.0122781	0.0516974	-4.2744	2.6521	6.7726	0.00212239	0.00918879	k__Bacteria	p__Firmicutes	c__Clostridia	o__Clostridiales	f__Lachnospiraceae	g__	s__
368490	10	4	76	5	8.91367	1.11492	123.434	0.0360748	0.118241	0.0699979	-2.64981	2.93185	0.00187662	0.00838472	k__Bacteria	p__Firmicutes	c__Bacilli	o__Turicibacterales	f__Turicibacteraceae	g__Turicibacter	s__
578960	11	11	484	151	1	0.0116978	85.4859	1	1	-0.481201	-2.64899	5.35519	0.000559191	0.00321967	k__Bacteria	p__Firmicutes	c__Clostridia	o__Clostridiales	f__Lachnospiraceae	g__	s__
New.CleanUp.ReferenceOTU105506	12	3	401	5	Inf	4.2268	Inf	0.000336519	0.0037317	1.80242	-2.64527	1.65723	0.00197021	0.00869853	k__Bacteria	p__Firmicutes	c__Clostridia	o__Clostridiales	f__Lachnospiraceae	g__[Ruminococcus]	s__gnavus
263895	4	6	109	31	0.514917	0.0699325	3.4009	0.680172	0.932427	-2.21608	-2.63861	5.53557	0.0136238	0.0416827	k__Bacteria	p__Firmicutes	c__Clostridia	o__Clostridiales	f__Peptococcaceae	g__rc4-4	s__
581474	11	9	113	2065	3.4803	0.232	209.356	0.590062	0.884698	3.59535	2.6334	-0.724221	0.000234852	0.00166031	k__Bacteria	p__Firmicutes	c__Bacilli	o__Lactobacillales	f__Lactobacillaceae	g__Lactobacillus	s__
851323	12	7	858	43	Inf	1.12812	Inf	0.0372671	0.118241	6.15815	-2.63219	-1.00497	0.000223972	0.0016037	k__Bacteria	p__Bacteroidetes	c__Bacteroidia	o__Bacteroidales	f__Porphyromonadaceae	g__Parabacteroides	s__
173654	12	12	20556	3915	0	0	Inf	1	1	11.786	-2.62616	-1.61504	0.000175343	0.00128854	k__Bacteria	p__Proteobacteria	c__Gammaproteobacteria	o__Enterobacteriales	f__Enterobacteriaceae	g__	s__
338487	9	1	77	1	26.8578	2.34806	1553.21	0.00275946	0.0173629	1.08594	-2.62245	1.6126	0.0157447	0.0460387	k__Bacteria	p__Firmicutes	c__Clostridia	o__Clostridiales	f__Lachnospiraceae	g__	s__
346686	12	10	488	140	Inf	0.190525	Inf	0.478261	0.741901	-0.48387	-2.62232	5.48078	0.000543556	0.00314916	k__Bacteria	p__Firmicutes	c__Clostridia	o__Clostridiales	f__Ruminococcaceae	g__Oscillospira	s__
New.ReferenceOTU4716	11	1	427	7	75.9354	5.08677	5327	0.000107242	0.00153989	5.3986	-2.61839	-1.27785	0.0168374	0.0480999	k__Bacteria	p__Bacteroidetes	c__Bacteroidia	o__Bacteroidales	f__Bacteroidaceae	g__Bacteroides	s__
301251	1	12	1	241	0	0	0.109012	9.61483e-06	0.000250433	-1.86142	2.61828	2.57857	0.00613649	0.0215549	k__Bacteria	p__Bacteroidetes	c__Bacteroidia	o__Bacteroidales	f__Prevotellaceae	g__Prevotella	s__
New.ReferenceOTU18568	0	4	0	40	0	0	1.33988	0.0931677	0.230348	2.06297	2.6169	-2.46902	0.0172222	0.0489496	k__Bacteria	p__Bacteroidetes	c__Bacteroidia	o__Bacteroidales	f__Prevotellaceae	g__Prevotella	s__copri
4377150	9	12	7623	2935	0	0	2.28632	0.217391	0.424765	5.24276	-2.61654	3.69635	0.000232291	0.00165267	k__Bacteria	p__Firmicutes	c__Clostridia	o__Clostridiales	f__	g__	s__
347085	7	9	3021	556	0.48195	0.0546356	3.5356	0.666846	0.932427	1.91557	-2.60877	3.18522	0.00251352	0.0105154	k__Bacteria	p__Firmicutes	c__Clostridia	o__Clostridiales	f__Ruminococcaceae	g__	s__
298468	11	6	330	18	9.91065	0.886883	548.684	0.0686499	0.192701	5.47194	-2.60795	-1.25715	0.0029955	0.0121231	k__Bacteria	p__Firmicutes	c__Clostridia	o__Clostridiales	f__Lachnospiraceae	g__	s__
New.ReferenceOTU1043	10	1	133	1	41.3492	3.34467	2534.63	0.000644194	0.00577197	3.84623	-2.6043	-0.808544	0.00900883	0.0294236	k__Bacteria	p__Bacteroidetes	c__Bacteroidia	o__Bacteroidales	f__	g__	s__
New.ReferenceOTU1542	1	12	5	385	0	0	0.109012	9.61483e-06	0.000250433	0.368594	2.60428	0.30632	0.00272	0.0112151	k__Bacteria	p__Bacteroidetes	c__Bacteroidia	o__Bacteroidales	f__	g__	s__
New.ReferenceOTU19261	3	10	6	107	0.0773694	0.00523983	0.647345	0.0122781	0.0516974	1.16614	2.59475	-0.367669	0.00962895	0.0309958	k__Bacteria	p__Bacteroidetes	c__Bacteroidia	o__Bacteroidales	f__Prevotellaceae	g__Prevotella	s__
564941	11	12	2915	1488	0	0	39.0005	1	1	3.79559	-2.57391	4.4927	0.000286416	0.00190433	k__Bacteria	p__Firmicutes	c__Clostridia	o__Clostridiales	f__Ruminococcaceae	g__	s__
New.ReferenceOTU13096	8	6	90	23	1.94206	0.29404	14.2995	0.680172	0.932427	-0.448575	-2.56494	4.01404	0.0037573	0.0147778	k__Bacteria	p__Firmicutes	c__Clostridia	o__Clostridiales	f__Ruminococcaceae	g__	s__
827702	12	11	781	175	Inf	0.0256407	Inf	1	1	2.12722	-2.56363	3.37791	0.000308804	0.00201716	k__Bacteria	p__Firmicutes	c__Clostridia	o__Clostridiales	f__	g__	s__
289454	10	6	236	12	4.65691	0.581435	62.018	0.193027	0.413366	1.17095	-2.55451	2.14148	0.00396576	0.0153279	k__Bacteria	p__Firmicutes	c__Clostridia	o__Clostridiales	f__Christensenellaceae	g__	s__
334839	12	12	2624	909	0	0	Inf	1	1	5.69467	-2.55251	1.47595	0.000265378	0.00178571	k__Bacteria	p__Firmicutes	c__Clostridia	o__Clostridiales	f__Ruminococcaceae	g__	s__
577170	12	4	1056	32	Inf	3.05487	Inf	0.00134608	0.0104695	9.2567	-2.55019	-4.24149	0.0058911	0.02089	k__Bacteria	p__Bacteroidetes	c__Bacteroidia	o__Bacteroidales	f__Bacteroidaceae	g__Bacteroides	s__
367217	11	11	221	65	1	0.0116978	85.4859	1	1	2.22823	-2.53811	2.19367	0.00107548	0.00530278	k__Bacteria	p__Firmicutes	c__Clostridia	o__Clostridiales	f__Ruminococcaceae	g__	s__
364341	8	8	526	55	1	0.132386	7.55366	1	1	1.17378	-2.53279	3.28085	0.000614464	0.00346644	k__Bacteria	p__Firmicutes	c__Clostridia	o__Clostridiales	f__Ruminococcaceae	g__Oscillospira	s__
3566949	0	5	0	96	0	0	0.886431	0.0372671	0.118241	-2.09966	2.5322	2.51597	0.0136579	0.0416827	k__Bacteria	p__Proteobacteria	c__Epsilonproteobacteria	o__Campylobacterales	f__Campylobacteraceae	g__Campylobacter	s__
New.ReferenceOTU2477	2	4	6	24	0.415641	0.0301414	3.80461	0.640405	0.930291	5.8441	2.53138	-6.37163	0.0163744	0.0475071	k__Bacteria	p__Bacteroidetes	c__Bacteroidia	o__Bacteroidales	f__[Paraprevotellaceae]	g__	s__
583266	1	12	2	220	0	0	0.109012	9.61483e-06	0.000250433	-0.292649	2.53033	0.776557	0.00351118	0.0139078	k__Bacteria	p__Firmicutes	c__Clostridia	o__Clostridiales	f__	g__	s__
721569	12	12	537	167	0	0	Inf	1	1	0.553325	-2.52629	4.42033	0.000306788	0.00201578	k__Bacteria	p__Firmicutes	c__Clostridia	o__Clostridiales	f__Ruminococcaceae	g__	s__
New.ReferenceOTU10419	11	5	159	10	13.5556	1.23294	751.276	0.0271907	0.0948711	0.837829	-2.51349	2.78991	0.00133853	0.00647248	k__Bacteria	p__Firmicutes	c__Clostridia	o__Clostridiales	f__	g__	s__
New.ReferenceOTU11668	0	7	0	32	0	0	0.449249	0.00457666	0.0244088	1.79106	2.51179	-2.14128	0.0130946	0.0405172	k__Bacteria	p__Bacteroidetes	c__Bacteroidia	o__Bacteroidales	f__Prevotellaceae	g__Prevotella	s__copri
531596	5	11	29	716	0.0737704	0.00133107	0.811072	0.0271907	0.0948711	1.37506	2.50589	0.658636	0.00230862	0.00984248	k__Bacteria	p__Bacteroidetes	c__Bacteroidia	o__Bacteroidales	f__[Paraprevotellaceae]	g__[Prevotella]	s__
210262	2	10	4	273	0.0489164	0.00283826	0.45449	0.00332895	0.0196233	-0.831091	2.50031	1.70709	0.00582523	0.0207222	k__Bacteria	p__Firmicutes	c__Clostridia	o__Clostridiales	f__	g__	s__
262563	12	12	6945	2187	0	0	Inf	1	1	2.48697	-2.50001	5.78932	0.00035431	0.00218654	k__Bacteria	p__Firmicutes	c__Clostridia	o__Clostridiales	f__Ruminococcaceae	g__	s__
525763	8	5	80	8	2.67751	0.40983	20.2575	0.413649	0.670459	1.78541	-2.49141	1.4918	0.00427173	0.016285	k__Bacteria	p__Firmicutes	c__Clostridia	o__Clostridiales	f__Ruminococcaceae	g__	s__
545061	4	12	10	165	0	0	0.327346	0.00134608	0.0104695	1.85088	2.48141	-0.872219	0.00246442	0.0103878	k__Bacteria	p__Bacteroidetes	c__Bacteroidia	o__Bacteroidales	f__Prevotellaceae	g__Prevotella	s__copri
330294	12	12	643	3372	0	0	Inf	1	1	4.34999	2.47819	0.608841	0.000398903	0.00243483	k__Bacteria	p__Firmicutes	c__Erysipelotrichi	o__Erysipelotrichales	f__Erysipelotrichaceae	g__Catenibacterium	s__
28970	8	12	33	710	0	0	1.33988	0.0931677	0.230348	-1.12478	2.47399	3.20906	0.000827293	0.00427818	k__Bacteria	p__Bacteroidetes	c__Bacteroidia	o__Bacteroidales	f__Prevotellaceae	g__Prevotella	s__
212532	10	8	162	22	2.40592	0.262839	33.1769	0.640405	0.930291	0.400997	-2.46656	3.33027	0.000544081	0.00314916	k__Bacteria	p__Firmicutes	c__Clostridia	o__Clostridiales	f__Ruminococcaceae	g__	s__
565625	4	7	93	297	0.373481	0.0493644	2.44003	0.413649	0.670459	-6.66824	-2.46267	11.1341	0.0167243	0.0480999	k__Bacteria	p__Bacteroidetes	c__Bacteroidia	o__Bacteroidales	f__S24-7	g__	s__
New.ReferenceOTU17615	11	4	227	25	18.7664	1.69565	1053.64	0.00942253	0.0445284	0.962256	-2.45968	2.7917	0.00955554	0.0308789	k__Bacteria	p__Firmicutes	c__Clostridia	o__Clostridiales	f__Christensenellaceae	g__	s__
New.ReferenceOTU4871	1	11	1	53	0.0131691	0.000187723	0.196589	0.000107242	0.00153989	1.05291	2.44572	-0.93278	0.00699327	0.0239663	k__Bacteria	p__Bacteroidetes	c__Bacteroidia	o__Bacteroidales	f__Prevotellaceae	g__Prevotella	s__copri
330285	11	8	757	246	5.13401	0.40438	294.375	0.31677	0.571309	2.67273	-2.44441	3.09983	0.00526254	0.0194002	k__Bacteria	p__Firmicutes	c__Clostridia	o__Clostridiales	f__Ruminococcaceae	g__	s__
178387	1	4	1	16	0.194779	0.00339703	2.47292	0.31677	0.571309	1.92659	2.4365	-2.06847	0.0146991	0.0437838	k__Bacteria	p__Bacteroidetes	c__Bacteroidia	o__Bacteroidales	f__Prevotellaceae	g__Prevotella	s__copri
515074	7	12	45	1278	0	0	0.886431	0.0372671	0.118241	0.306176	2.43404	2.56605	0.00196946	0.00869853	k__Bacteria	p__Bacteroidetes	c__Bacteroidia	o__Bacteroidales	f__[Paraprevotellaceae]	g__[Prevotella]	s__
New.ReferenceOTU7315	10	7	106	17	3.38281	0.404063	45.3797	0.370709	0.649757	1.00355	-2.43004	2.35434	0.00320307	0.0128238	k__Bacteria	p__Firmicutes	c__Clostridia	o__Clostridiales	f__Ruminococcaceae	g__	s__
188348	6	7	336	60	0.72443	0.107162	4.67825	1	1	-0.988742	-2.42605	4.69087	0.00270671	0.0112151	k__Bacteria	p__Firmicutes	c__Clostridia	o__Clostridiales	f__Ruminococcaceae	g__	s__
New.ReferenceOTU18252	7	8	69	118	0.710537	0.0965304	4.89978	1	1	4.67725	2.42137	-3.1313	0.00871133	0.0287886	k__Bacteria	p__Bacteroidetes	c__Bacteroidia	o__Bacteroidales	f__Prevotellaceae	g__Prevotella	s__
369027	12	12	6561	1658	0	0	Inf	1	1	5.9153	-2.42023	2.79337	0.000544125	0.00314916	k__Bacteria	p__Firmicutes	c__Clostridia	o__Clostridiales	f__Lachnospiraceae	g__[Ruminococcus]	s__gnavus
314582	10	10	105	681	1	0.0610121	16.3902	1	1	1.79746	2.41242	0.752817	0.00103898	0.00518101	k__Bacteria	p__Firmicutes	c__Clostridia	o__Clostridiales	f__Ruminococcaceae	g__Oscillospira	s__
185961	11	8	162	13	5.13401	0.40438	294.375	0.31677	0.571309	3.2687	-2.40064	0.279366	0.0037815	0.0148208	k__Bacteria	p__Firmicutes	c__Clostridia	o__Clostridiales	f__	g__	s__
521200	6	12	35	639	0	0	0.622037	0.01373	0.0526629	-1.35278	2.39638	3.48588	0.00274368	0.0112672	k__Bacteria	p__Firmicutes	c__Clostridia	o__Clostridiales	f__Veillonellaceae	g__Anaerovibrio	s__
New.ReferenceOTU12849	9	6	167	25	2.86062	0.407526	25.1308	0.400323	0.670459	3.47555	-2.38444	0.583458	0.00582177	0.0207222	k__Bacteria	p__Firmicutes	c__Clostridia	o__Clostridiales	f__	g__	s__
925131	5	8	87	239	0.373481	0.0493644	2.44003	0.413649	0.670459	5.03021	2.37526	-2.72724	0.00380815	0.014839	k__Bacteria	p__Bacteroidetes	c__Bacteroidia	o__Bacteroidales	f__Prevotellaceae	g__Prevotella	s__copri
New.ReferenceOTU16948	0	11	0	89	0	0	0.109012	9.61483e-06	0.000250433	-0.818468	2.37525	0.980882	0.0138993	0.0422152	k__Bacteria	p__Bacteroidetes	c__Bacteroidia	o__Bacteroidales	f__Prevotellaceae	g__Prevotella	s__
New.ReferenceOTU18314	6	12	28	756	0	0	0.622037	0.01373	0.0526629	-0.471786	2.3694	3.17453	0.00472324	0.0177638	k__Bacteria	p__Bacteroidetes	c__Bacteroidia	o__Bacteroidales	f__Prevotellaceae	g__Prevotella	s__
591731	5	11	33	442	0.0737704	0.00133107	0.811072	0.0271907	0.0948711	1.88072	2.369	-0.013645	0.00194168	0.00864088	k__Bacteria	p__Proteobacteria	c__Gammaproteobacteria	o__Aeromonadales	f__Succinivibrionaceae	g__Succinivibrio	s__
113542	9	5	172	8	3.93763	0.568048	35.2448	0.213757	0.424765	3.56296	-2.36736	-0.181049	0.00327478	0.013064	k__Bacteria	p__Proteobacteria	c__Deltaproteobacteria	o__Desulfovibrionales	f__Desulfovibrionaceae	g__Desulfovibrio	s__
New.ReferenceOTU13668	11	3	153	12	26.8578	2.34806	1553.21	0.00275946	0.0173629	2.19375	-2.35465	1.52941	0.016861	0.0480999	k__Bacteria	p__Firmicutes	c__Clostridia	o__Clostridiales	f__Christensenellaceae	g__	s__
314402	8	7	221	75	1.40739	0.204091	10.3594	1	1	-0.591091	-2.32917	4.53359	0.00699463	0.0239663	k__Bacteria	p__Firmicutes	c__Clostridia	o__Clostridiales	f__Ruminococcaceae	g__	s__
349862	3	9	10	844	0.124187	0.0118232	0.922188	0.0391257	0.120387	-0.989701	2.32486	2.3392	0.00567549	0.0204501	k__Bacteria	p__Firmicutes	c__Clostridia	o__Clostridiales	f__	g__	s__
307154	1	10	2	55	0.0241843	0.000394535	0.298983	0.000644194	0.00577197	1.09113	2.32167	-0.812986	0.0113338	0.0355614	k__Bacteria	p__Bacteroidetes	c__Bacteroidia	o__Bacteroidales	f__Prevotellaceae	g__Prevotella	s__copri
184845	3	8	10	87	0.18141	0.0192645	1.27807	0.0995327	0.23568	2.17878	2.32144	-1.41103	0.013908	0.0422152	k__Bacteria	p__Firmicutes	c__Clostridia	o__Clostridiales	f__Ruminococcaceae	g__Ruminococcus	s__
189820	9	7	77	22	2.0749	0.282838	18.3031	0.666846	0.932427	-0.860426	-2.32054	3.99397	0.0143471	0.0430798	k__Bacteria	p__Firmicutes	c__Clostridia	o__Clostridiales	f__Ruminococcaceae	g__Ruminococcus	s__
New.ReferenceOTU14249	4	11	5	86	0.0532867	0.000949093	0.589744	0.00942253	0.0445284	1.36592	2.31639	-0.733008	0.00511033	0.0189642	k__Bacteria	p__Bacteroidetes	c__Bacteroidia	o__Bacteroidales	f__Prevotellaceae	g__Prevotella	s__
1111294	12	12	20718	4739	0	0	Inf	1	1	12.2661	-2.30716	-2.23297	0.000978821	0.00499243	k__Bacteria	p__Proteobacteria	c__Gammaproteobacteria	o__Enterobacteriales	f__Enterobacteriaceae	g__	s__
New.ReferenceOTU14619	1	6	1	29	0.100902	0.00182254	1.12754	0.0686499	0.192701	3.53796	2.29898	-3.62628	0.0109839	0.0347564	k__Bacteria	p__Bacteroidetes	c__Bacteroidia	o__Bacteroidales	f__Prevotellaceae	g__Prevotella	s__copri
New.ReferenceOTU1423	2	12	3	118	0	0	0.166049	6.73038e-05	0.0011597	-0.0360594	2.29429	0.753038	0.0129019	0.0401432	k__Bacteria	p__Bacteroidetes	c__Bacteroidia	o__Bacteroidales	f__Prevotellaceae	g__Prevotella	s__
198151	10	10	3082	540	1	0.0610121	16.3902	1	1	10.241	2.29397	-6.79198	0.00128364	0.00626127	k__Bacteria	p__Firmicutes	c__Clostridia	o__Clostridiales	f__Ruminococcaceae	g__	s__
797229	12	7	206	16	Inf	1.12812	Inf	0.0372671	0.118241	1.73739	-2.29235	1.86508	0.0018475	0.00828776	k__Bacteria	p__Proteobacteria	c__Gammaproteobacteria	o__Enterobacteriales	f__Enterobacteriaceae	g__	s__
410242	12	10	497	374	Inf	0.190525	Inf	0.478261	0.741901	1.14611	-2.28579	4.25507	0.00275643	0.0112781	k__Bacteria	p__Firmicutes	c__Clostridia	o__Clostridiales	f__Christensenellaceae	g__	s__
231028	8	7	129	12	1.40739	0.204091	10.3594	1	1	3.38258	-2.28226	0.0584028	0.00689482	0.0237701	k__Bacteria	p__Firmicutes	c__Clostridia	o__Clostridiales	f__Ruminococcaceae	g__Oscillospira	s__
314406	12	7	564	30	Inf	1.12812	Inf	0.0372671	0.118241	4.14971	-2.27644	0.0605208	0.00139088	0.00666786	k__Bacteria	p__Bacteroidetes	c__Bacteroidia	o__Bacteroidales	f__Porphyromonadaceae	g__Parabacteroides	s__
349246	9	8	94	19	1.47478	0.183541	13.3708	1	1	-0.363452	-2.26337	3.58446	0.00209953	0.00912518	k__Bacteria	p__Firmicutes	c__Clostridia	o__Clostridiales	f__Ruminococcaceae	g__Oscillospira	s__
124470	11	3	374	15	26.8578	2.34806	1553.21	0.00275946	0.0173629	5.16046	-2.25634	-1.24152	0.0147856	0.0439241	k__Bacteria	p__Bacteroidetes	c__Bacteroidia	o__Bacteroidales	f__[Odoribacteraceae]	g__Butyricimonas	s__
113756	9	10	64	462	0.612898	0.0419892	6.69719	1	1	2.4858	2.2479	-0.132784	0.00487216	0.0182624	k__Bacteria	p__Proteobacteria	c__Epsilonproteobacteria	o__Campylobacterales	f__Campylobacteraceae	g__Campylobacter	s__
308157	11	9	505	117	3.4803	0.232	209.356	0.590062	0.884698	2.43945	-2.24267	2.5549	0.00439562	0.0166438	k__Bacteria	p__Firmicutes	c__Clostridia	o__Clostridiales	f__Ruminococcaceae	g__	s__
1106614	7	8	302	95	0.710537	0.0965304	4.89978	1	1	2.07646	-2.23966	1.73047	0.0101266	0.032411	k__Bacteria	p__Firmicutes	c__Clostridia	o__Clostridiales	f__	g__	s__
843553	4	12	25	436	0	0	0.327346	0.00134608	0.0104695	-0.21163	2.22997	2.08411	0.00405348	0.0155592	k__Bacteria	p__Firmicutes	c__Clostridia	o__Clostridiales	f__Lachnospiraceae	g__Lachnospira	s__
213885	8	6	100	6	1.94206	0.29404	14.2995	0.680172	0.932427	1.73395	-2.2299	1.07073	0.0141585	0.0427433	k__Bacteria	p__Firmicutes	c__Clostridia	o__Clostridiales	f__Ruminococcaceae	g__Oscillospira	s__
New.ReferenceOTU12893	2	9	2	50	0.0773694	0.00523983	0.647345	0.0122781	0.0516974	1.83583	2.22805	-1.72606	0.0150484	0.0444685	k__Bacteria	p__Bacteroidetes	c__Bacteroidia	o__Bacteroidales	f__Prevotellaceae	g__Prevotella	s__stercorea
New.ReferenceOTU10832	12	11	565	202	Inf	0.0256407	Inf	1	1	2.41398	-2.22465	3.07514	0.00148158	0.00695345	k__Bacteria	p__Proteobacteria	c__Betaproteobacteria	o__Burkholderiales	f__Alcaligenaceae	g__Sutterella	s__
15368	8	4	78	5	3.75785	0.564531	30.4027	0.220347	0.424765	2.04476	-2.19954	0.777825	0.0130731	0.0405172	k__Bacteria	p__Firmicutes	c__Bacilli	o__Lactobacillales	f__Streptococcaceae	g__Streptococcus	s__
New.ReferenceOTU5678	12	12	186	1141	0	0	Inf	1	1	2.35343	2.19405	1.41155	0.00171865	0.00777295	k__Bacteria	p__Bacteroidetes	c__Bacteroidia	o__Bacteroidales	f__S24-7	g__	s__
189083	6	12	30	213	0	0	0.622037	0.01373	0.0526629	2.33616	2.17684	-0.361461	0.00753857	0.0254398	k__Bacteria	p__Bacteroidetes	c__Bacteroidia	o__Bacteroidales	f__Prevotellaceae	g__Prevotella	s__copri
519836	4	7	33	213	0.373481	0.0493644	2.44003	0.413649	0.670459	3.72732	2.17397	-2.87276	0.017517	0.0496612	k__Bacteria	p__Bacteroidetes	c__Bacteroidia	o__Bacteroidales	f__Prevotellaceae	g__Prevotella	s__
585914	12	7	409	77	Inf	1.12812	Inf	0.0372671	0.118241	5.69155	-2.17131	-1.03146	0.00230745	0.00984248	k__Bacteria	p__Bacteroidetes	c__Bacteroidia	o__Bacteroidales	f__Porphyromonadaceae	g__Parabacteroides	s__distasonis
584765	5	12	9	453	0	0	0.449249	0.00457666	0.0244088	-0.546463	2.15745	1.98425	0.00840935	0.0278731	k__Bacteria	p__Firmicutes	c__Clostridia	o__Clostridiales	f__Ruminococcaceae	g__	s__
294270	2	12	5	71	0	0	0.166049	6.73038e-05	0.0011597	2.34647	2.14922	-1.67792	0.0103606	0.0330651	k__Bacteria	p__Bacteroidetes	c__Bacteroidia	o__Bacteroidales	f__Prevotellaceae	g__Prevotella	s__copri
782953	12	9	239	49	Inf	0.437384	Inf	0.217391	0.424765	3.11318	-2.14605	1.30309	0.00229983	0.00984248	k__Bacteria	p__Proteobacteria	c__Gammaproteobacteria	o__Enterobacteriales	f__Enterobacteriaceae	g__	s__
New.CleanUp.ReferenceOTU73741	11	8	104	21	5.13401	0.40438	294.375	0.31677	0.571309	0.920123	-2.14513	2.2714	0.0133128	0.0410784	k__Bacteria	p__Firmicutes	c__Clostridia	o__Clostridiales	f__Ruminococcaceae	g__	s__
199430	12	12	178	1330	0	0	Inf	1	1	1.13065	2.14147	2.03187	0.0022142	0.00954925	k__Bacteria	p__Firmicutes	c__Clostridia	o__Clostridiales	f__Ruminococcaceae	g__	s__
938672	11	12	87	819	0	0	39.0005	1	1	0.571648	2.13032	2.25173	0.00235769	0.0100135	k__Bacteria	p__Bacteroidetes	c__Bacteroidia	o__Bacteroidales	f__Prevotellaceae	g__Prevotella	s__
291890	3	12	3	308	0	0	0.236585	0.000336519	0.0037317	-3.33676	2.10422	4.69277	0.0167977	0.0480999	k__Bacteria	p__Firmicutes	c__Clostridia	o__Clostridiales	f__Lachnospiraceae	g__Coprococcus	s__
199534	12	8	187	25	Inf	0.746337	Inf	0.0931677	0.230348	2.81155	-2.09384	0.920841	0.00627776	0.0219133	k__Bacteria	p__Bacteroidetes	c__Bacteroidia	o__Bacteroidales	f__Bacteroidaceae	g__Bacteroides	s__
New.ReferenceOTU11441	9	10	318	88	0.612898	0.0419892	6.69719	1	1	3.00494	-2.0933	1.30227	0.00733498	0.0249033	k__Bacteria	p__Firmicutes	c__Clostridia	o__Clostridiales	f__Ruminococcaceae	g__	s__
443620	9	8	79	13	1.47478	0.183541	13.3708	1	1	0.0020242	-2.09066	2.81358	0.0104321	0.0331985	k__Bacteria	p__Firmicutes	c__Clostridia	o__Clostridiales	f__Ruminococcaceae	g__Oscillospira	s__
546456	9	7	165	81	2.0749	0.282838	18.3031	0.666846	0.932427	-0.857319	-2.08987	5.09624	0.0166121	0.0479475	k__Bacteria	p__Firmicutes	c__Clostridia	o__Clostridiales	f__Ruminococcaceae	g__	s__
405780	3	9	4	231	0.124187	0.0118232	0.922188	0.0391257	0.120387	-2.19223	2.07702	3.32009	0.0125281	0.039089	k__Bacteria	p__Firmicutes	c__Clostridia	o__Clostridiales	f__Ruminococcaceae	g__Ruminococcus	s__
New.ReferenceOTU10015	7	12	22	1410	0	0	0.886431	0.0372671	0.118241	-1.99501	2.06867	4.176	0.00603304	0.0213256	k__Bacteria	p__Firmicutes	c__Clostridia	o__Clostridiales	f__	g__	s__
846464	10	7	135	26	3.38281	0.404063	45.3797	0.370709	0.649757	1.99663	-2.0588	1.49782	0.0145335	0.0434063	k__Bacteria	p__Firmicutes	c__Clostridia	o__Clostridiales	f__Ruminococcaceae	g__	s__
New.ReferenceOTU11249	9	8	237	194	1.47478	0.183541	13.3708	1	1	0.359325	-2.05242	3.7126	0.0055814	0.0203076	k__Bacteria	p__Bacteroidetes	c__Bacteroidia	o__Bacteroidales	f__S24-7	g__	s__
178759	3	12	3	211	0	0	0.236585	0.000336519	0.0037317	-2.82588	2.03672	3.66598	0.00722118	0.0245916	k__Bacteria	p__Tenericutes	c__RF3	o__ML615J-28	f__	g__	s__
544896	9	11	97	149	0.287331	0.00477656	4.31034	0.590062	0.884698	-2.83552	-1.99987	6.42883	0.00833592	0.0277144	k__Bacteria	p__Firmicutes	c__Clostridia	o__Clostridiales	f__Lachnospiraceae	g__Blautia	s__
349024	9	9	245	46	1	0.103774	9.63628	1	1	1.59782	-1.9967	2.36503	0.00828672	0.0277134	k__Bacteria	p__Firmicutes	c__Bacilli	o__Lactobacillales	f__Streptococcaceae	g__Streptococcus	s__
918187	10	10	58	465	1	0.0610121	16.3902	1	1	-1.23699	1.99347	3.8602	0.00565405	0.0204388	k__Bacteria	p__Bacteroidetes	c__Bacteroidia	o__Bacteroidales	f__Porphyromonadaceae	g__Parabacteroides	s__
372348	6	12	26	617	0	0	0.622037	0.01373	0.0526629	-1.68707	1.9909	3.86289	0.011315	0.0355614	k__Bacteria	p__Firmicutes	c__Clostridia	o__Clostridiales	f__Ruminococcaceae	g__Ruminococcus	s__
New.CleanUp.ReferenceOTU102218	9	12	770	244	0	0	2.28632	0.217391	0.424765	1.98885	-1.98811	3.03702	0.00509471	0.0189642	k__Bacteria	p__Firmicutes	c__Clostridia	o__Clostridiales	f__Lachnospiraceae	g__	s__
New.ReferenceOTU13682	7	7	64	11	1	0.14859	6.72995	1	1	1.85777	-1.98367	1.09002	0.0133675	0.0411337	k__Bacteria	p__Firmicutes	c__Clostridia	o__Clostridiales	f__Ruminococcaceae	g__Oscillospira	s__
641783	11	12	123	3989	0	0	39.0005	1	1	-3.99648	1.97064	7.60249	0.004942	0.0184622	k__Bacteria	p__Firmicutes	c__Clostridia	o__Clostridiales	f__Ruminococcaceae	g__	s__
New.CleanUp.ReferenceOTU16008	12	11	684	82	Inf	0.0256407	Inf	1	1	1.89018	-1.96092	2.3835	0.00571245	0.0205083	k__Bacteria	p__Firmicutes	c__Clostridia	o__Clostridiales	f__Lachnospiraceae	g__	s__
New.ReferenceOTU10616	10	10	102	65	1	0.0610121	16.3902	1	1	0.737185	-1.89988	2.89112	0.0141417	0.0427433	k__Bacteria	p__Firmicutes	c__Clostridia	o__Clostridiales	f__Ruminococcaceae	g__	s__
348839	10	10	551	349	1	0.0610121	16.3902	1	1	1.61976	-1.83509	3.56515	0.0175756	0.0497012	k__Bacteria	p__Firmicutes	c__Clostridia	o__Clostridiales	f__	g__	s__
851865	12	12	321	2154	0	0	Inf	1	1	0.881384	1.83045	3.22138	0.00890732	0.0292222	k__Bacteria	p__Firmicutes	c__Clostridia	o__Clostridiales	f__Ruminococcaceae	g__Faecalibacterium	s__prausnitzii
588216	11	10	81	19	2.13045	0.096697	141.256	1	1	1.58971	-1.79431	1.45499	0.0106185	0.0336957	k__Bacteria	p__Proteobacteria	c__Gammaproteobacteria	o__Enterobacteriales	f__Enterobacteriaceae	g__	s__
New.ReferenceOTU17139	8	12	360	200	0	0	1.33988	0.0931677	0.230348	-1.58394	-1.75605	5.67578	0.0142633	0.0429437	k__Bacteria	p__Firmicutes	c__Clostridia	o__Clostridiales	f__Peptococcaceae	g__rc4-4	s__
New.ReferenceOTU10302	12	12	350	3696	0	0	Inf	1	1	-1.8243	1.75267	6.46958	0.0122632	0.0383696	k__Bacteria	p__Firmicutes	c__Clostridia	o__Clostridiales	f__Lachnospiraceae	g__Roseburia	s__
196191	10	11	225	131	0.469384	0.00707932	10.3416	1	1	-0.888206	-1.745	5.00997	0.0165532	0.0479014	k__Bacteria	p__Firmicutes	c__Clostridia	o__Clostridiales	f__Ruminococcaceae	g__Oscillospira	s__
302809	12	11	131	35	Inf	0.0256407	Inf	1	1	2.457	-1.71372	0.998698	0.0144539	0.0432841	k__Bacteria	p__Firmicutes	c__Clostridia	o__Clostridiales	f__Ruminococcaceae	g__	s__
New.ReferenceOTU15988	11	11	804	223	1	0.0116978	85.4859	1	1	4.33059	-1.70529	0.997454	0.0161686	0.0470322	k__Bacteria	p__Firmicutes	c__Clostridia	o__Clostridiales	f__Ruminococcaceae	g__	s__
1111191	12	12	139	90	0	0	Inf	1	1	1.78733	-1.67206	2.01612	0.0168802	0.0480999	k__Bacteria	p__Firmicutes	c__Clostridia	o__Clostridiales	f__Lachnospiraceae	g__[Ruminococcus]	s__gnavus
