# Supplementary material for: Late weaning is associated with increased microbial diversity and Faecalibacterium prausnitzii abundance in the fecal microbiota of piglets
Source: Anim Microbiome. 2020 Jan 16;2:2. doi: 10.1186/s42523-020-0020-4 (PMC7807523; doi:10.1186/s42523-020-0020-4)
Supplement: Supplementary file 10 — Additional file 10: Table S6. Differentially abundant OTUs before and after weaning in the W42 group. [file 42523_2020_20_MOESM10_ESM.xlsx]

## Sheet: Foglio1
Table S6: Differentially abundant OTUs before and after weaning in the W42 group.
OTU	+samples in group 0	+samples in group 1	counts in group 0	counts in group 1	oddsRatio	lower	upper	fisherP	fisherAdjP	(Intercept)	Day_w42_d42_d49d49	normFactor_w42_d42_d49	pvalues	adjPvalues	Kingdom	Phylum	Class	Order	Family	Genus	Species
847728	10	5	4900	15	10.6165	0.912843	603.043	0.0634675	0.275518	6.07958	-6.53253	1.5972	2.12668e-23	1.17393e-20	k__Bacteria	p__Firmicutes	c__Clostridia	o__Clostridiales	f__Ruminococcaceae	g__Ruminococcus	s__
522364	9	9	131	6977	1	0.059902	16.6939	1	1	4.99563	6.27526	-2.39436	4.16416e-26	4.59723e-23	k__Bacteria	p__Bacteroidetes	c__Bacteroidia	o__Bacteroidales	f__Prevotellaceae	g__Prevotella	s__copri
New.CleanUp.ReferenceOTU36093	11	2	2383	3	Inf	4.85672	Inf	0.000221141	0.0165119	7.28671	-5.82424	-0.834337	9.67257e-16	8.21424e-14	k__Bacteria	p__Firmicutes	c__Clostridia	o__Clostridiales	f__	g__	s__
4377150	8	5	7075	299	3.02714	0.406519	28.217	0.386997	0.830338	-0.53185	-5.68183	9.2967	5.37508e-17	6.59343e-15	k__Bacteria	p__Firmicutes	c__Clostridia	o__Clostridiales	f__	g__	s__
1625448	11	6	5552	23	Inf	1.15715	Inf	0.0350877	0.167941	9.19199	-5.67033	-2.03621	3.03087e-20	6.69216e-18	k__Bacteria	p__Firmicutes	c__Clostridia	o__Clostridiales	f__Clostridiaceae	g__	s__
351231	10	8	6112	59	3.53774	0.23115	215.848	0.586466	1	8.03155	-5.3721	-0.550588	1.68569e-19	3.10168e-17	k__Bacteria	p__Bacteroidetes	c__Bacteroidia	o__Bacteroidales	f__Bacteroidaceae	g__Bacteroides	s__fragilis
345899	10	11	470	10492	0	0	39.0005	1	1	6.44181	5.33467	-2.62435	2.38306e-21	6.57724e-19	k__Bacteria	p__Bacteroidetes	c__Bacteroidia	o__Bacteroidales	f__Prevotellaceae	g__Prevotella	s__copri
589277	11	7	9732	86	Inf	0.756858	Inf	0.0902256	0.309977	14.244	-5.24653	-6.68894	1.54237e-18	2.43254e-16	k__Bacteria	p__Bacteroidetes	c__Bacteroidia	o__Bacteroidales	f__Bacteroidaceae	g__Bacteroides	s__
644244	11	11	20738	585	0	0	Inf	1	1	7.29946	-5.22123	2.04232	1.23753e-21	4.55412e-19	k__Bacteria	p__Firmicutes	c__Clostridia	o__Clostridiales	f__Christensenellaceae	g__	s__
325254	10	5	7608	29	10.6165	0.912843	603.043	0.0634675	0.275518	-2.54881	-5.18726	8.54226	1.41542e-14	1.04175e-12	k__Bacteria	p__Firmicutes	c__Clostridia	o__Clostridiales	f__Christensenellaceae	g__	s__
518820	7	10	58	2685	0.18917	0.00324373	2.46461	0.310777	0.72818	7.32406	5.02906	-5.11654	3.70552e-16	3.40908e-14	k__Bacteria	p__Bacteroidetes	c__Bacteroidia	o__Bacteroidales	f__Prevotellaceae	g__Prevotella	s__copri
310886	2	8	3	386	0.0961195	0.00634813	0.840562	0.0299731	0.167941	4.06741	4.92326	-3.74226	2.25029e-10	7.52824e-09	k__Bacteria	p__Firmicutes	c__Clostridia	o__Clostridiales	f__Ruminococcaceae	g__Oscillospira	s__
4435655	10	3	688	6	21.7958	1.83575	1283.92	0.0075188	0.0850611	1.36804	-4.86503	4.12296	6.32557e-12	2.49408e-10	k__Bacteria	p__Proteobacteria	c__Alphaproteobacteria	o__RF32	f__	g__	s__
555945	11	6	3337	74	Inf	1.15715	Inf	0.0350877	0.167941	4.5921	-4.85956	3.21301	2.53582e-14	1.74971e-12	k__Bacteria	p__Firmicutes	c__Clostridia	o__Clostridiales	f__Clostridiaceae	NA	NA
188348	10	5	1329	14	10.6165	0.912843	603.043	0.0634675	0.275518	6.3211	-4.70962	-0.37617	1.08564e-13	6.6586e-12	k__Bacteria	p__Firmicutes	c__Clostridia	o__Clostridiales	f__Ruminococcaceae	g__	s__
701221	11	11	378	6432	0	0	Inf	1	1	4.72899	4.62865	-0.798581	2.38453e-17	3.29065e-15	k__Bacteria	p__Firmicutes	c__Clostridia	o__Clostridiales	f__Lachnospiraceae	g__	s__
New.ReferenceOTU11274	11	10	3311	87	Inf	0.0256407	Inf	1	1	2.95195	-4.58523	3.8783	2.80784e-16	3.09985e-14	k__Bacteria	p__Firmicutes	c__Clostridia	o__Clostridiales	f__Clostridiaceae	g__	s__
568118	11	11	7068	75954	0	0	Inf	1	1	6.76	4.45961	1.26148	3.2239e-16	3.23562e-14	k__Bacteria	p__Bacteroidetes	c__Bacteroidia	o__Bacteroidales	f__Prevotellaceae	g__Prevotella	s__copri
536584	10	0	1098	0	Inf	7.50109	Inf	3.40217e-05	0.00544347	2.33417	-4.40945	2.00047	1.05677e-07	1.82293e-06	k__Bacteria	p__Firmicutes	c__Clostridia	o__Clostridiales	f__Christensenellaceae	g__	s__
319810	11	11	522	7307	0	0	Inf	1	1	2.08374	4.35976	2.39962	1.43698e-15	1.13316e-13	k__Bacteria	p__Bacteroidetes	c__Bacteroidia	o__Bacteroidales	f__Prevotellaceae	g__Prevotella	s__
772282	9	8	2002	24	1.64781	0.147005	24.5907	1	1	9.30754	-4.31603	-3.22647	1.11332e-12	5.58684e-11	k__Bacteria	p__Bacteroidetes	c__Bacteroidia	o__Bacteroidales	f__Bacteroidaceae	g__Bacteroides	s__
3829957	10	7	990	24	5.28626	0.405744	308.287	0.310777	0.72818	5.16734	-4.3089	0.975112	1.92618e-12	9.24567e-11	k__Bacteria	p__Proteobacteria	c__Gammaproteobacteria	o__Enterobacteriales	f__Enterobacteriaceae	g__	s__
323200	11	9	3113	123	Inf	0.190798	Inf	0.47619	0.913242	5.20144	-4.28656	1.60173	1.00792e-13	6.54558e-12	k__Bacteria	p__Firmicutes	c__Erysipelotrichi	o__Erysipelotrichales	f__Erysipelotrichaceae	g__p-75-a5	s__
New.ReferenceOTU10419	6	2	203	2	4.96992	0.590167	69.0579	0.182663	0.542658	1.36631	-4.23787	3.04842	4.0528e-07	5.73627e-06	k__Bacteria	p__Firmicutes	c__Clostridia	o__Clostridiales	f__	g__	s__
341885	10	8	2660	84	3.53774	0.23115	215.848	0.586466	1	3.62049	-4.2071	3.27247	1.15105e-11	4.23585e-10	k__Bacteria	p__Firmicutes	c__Clostridia	o__Clostridiales	f__Christensenellaceae	g__	s__
548503	11	9	2642	111	Inf	0.190798	Inf	0.47619	0.913242	4.19081	-4.1729	2.55108	1.00075e-12	5.26106e-11	k__Bacteria	p__Firmicutes	c__Clostridia	o__Clostridiales	f__Lachnospiraceae	g__	s__
New.ReferenceOTU15058	11	7	1740	37	Inf	0.756858	Inf	0.0902256	0.309977	6.63145	-4.16717	-0.238472	5.61157e-12	2.29451e-10	k__Bacteria	p__Firmicutes	c__Clostridia	o__Clostridiales	f__Lachnospiraceae	g__	s__
325850	8	1	161	1	21.7958	1.83575	1283.92	0.0075188	0.0850611	1.45053	-4.12364	2.75348	3.5676e-07	5.1151e-06	k__Bacteria	p__Proteobacteria	c__Alphaproteobacteria	o__RF32	f__	g__	s__
815422	1	0	16	0	Inf	0.0256407	Inf	1	1	4.08745	-4.08742	-3.05531e-05	0.00499646	0.0162238	k__Bacteria	p__Firmicutes	c__Erysipelotrichi	o__Erysipelotrichales	f__Erysipelotrichaceae	g__[Eubacterium]	s__
45921	11	10	5983	428	Inf	0.0256407	Inf	1	1	-2.76401	-4.07706	10.4756	1.97868e-13	1.14972e-11	k__Bacteria	p__Bacteroidetes	c__Bacteroidia	o__Bacteroidales	f__Bacteroidaceae	g__Bacteroides	s__
330285	9	6	1119	74	3.5236	0.404275	48.8332	0.361455	0.808043	-1.04596	-4.06605	7.13871	3.5452e-09	8.15397e-08	k__Bacteria	p__Firmicutes	c__Clostridia	o__Clostridiales	f__Ruminococcaceae	g__	s__
343443	9	10	280	3839	0.466287	0.00695174	10.4186	1	1	-1.84572	4.05793	5.02833	2.65853e-12	1.22292e-10	k__Bacteria	p__Bacteroidetes	c__Bacteroidia	o__Bacteroidales	f__Prevotellaceae	g__Prevotella	s__
New.ReferenceOTU6639	3	11	21	675	0	0	0.298425	0.00103199	0.0296367	-1.98238	4.00401	3.34862	6.50511e-09	1.43633e-07	k__Bacteria	p__Bacteroidetes	c__Bacteroidia	o__Bacteroidales	f__Prevotellaceae	g__Prevotella	s__
300859	10	11	185	1931	0	0	39.0005	1	1	3.57483	3.99919	-0.782239	4.99273e-13	2.75599e-11	k__Bacteria	p__Bacteroidetes	c__Bacteroidia	o__Bacteroidales	f__Prevotellaceae	g__Prevotella	s__
510295	2	0	148	0	Inf	0.190798	Inf	0.47619	0.913242	3.02958	-3.99169	0.93976	0.000551686	0.00265966	k__Bacteria	p__Firmicutes	c__Clostridia	o__Clostridiales	f__Ruminococcaceae	g__	s__
New.CleanUp.ReferenceOTU84163	10	1	342	1	63.0128	4.10712	4517.63	0.000345887	0.0176088	3.80551	-3.94546	0.375415	5.40712e-07	7.19213e-06	k__Bacteria	p__Firmicutes	c__Clostridia	o__Clostridiales	f__	g__	s__
373928	11	9	2617	159	Inf	0.190798	Inf	0.47619	0.913242	6.34743	-3.94169	0.990536	1.04068e-11	3.96177e-10	k__Bacteria	p__Firmicutes	c__Clostridia	o__Clostridiales	f__	g__	s__
4402610	2	0	35	0	Inf	0.190798	Inf	0.47619	0.913242	4.81184	-3.90711	-0.879568	0.00698838	0.0210054	k__Bacteria	p__Bacteroidetes	c__Bacteroidia	o__Bacteroidales	f__[Odoribacteraceae]	g__Butyricimonas	s__
702414	10	11	120	1227	0	0	39.0005	1	1	3.4849	3.8752	-0.844454	3.25771e-12	1.43861e-10	k__Bacteria	p__Firmicutes	c__Clostridia	o__Clostridiales	f__Lachnospiraceae	NA	NA
New.ReferenceOTU282	9	2	289	2	16.649	1.72532	293.149	0.00892219	0.0908441	2.13188	-3.87142	2.10704	1.96353e-07	3.18784e-06	k__Bacteria	p__Firmicutes	c__Clostridia	o__Clostridiales	f__Ruminococcaceae	g__	s__
567226	10	11	561	4883	0	0	39.0005	1	1	3.68985	3.86138	0.760772	4.09588e-12	1.73918e-10	k__Bacteria	p__Bacteroidetes	c__Bacteroidia	o__Bacteroidales	f__Prevotellaceae	g__Prevotella	s__
New.ReferenceOTU19021	5	11	29	863	0	0	0.597142	0.0123839	0.0924665	1.95885	3.83436	-0.07428	2.53377e-09	6.21618e-08	k__Bacteria	p__Bacteroidetes	c__Bacteroidia	o__Bacteroidales	f__Prevotellaceae	g__Prevotella	s__
519836	6	9	64	1487	0.283801	0.0204779	2.47356	0.361455	0.808043	2.97564	3.81896	-0.577815	2.77482e-09	6.65956e-08	k__Bacteria	p__Bacteroidetes	c__Bacteroidia	o__Bacteroidales	f__Prevotellaceae	g__Prevotella	s__
551902	1	5	1	125	0.132389	0.00231856	1.59493	0.148607	0.474187	-1.50153	3.80983	2.05726	5.84169e-05	0.000395658	k__Bacteria	p__Firmicutes	c__Clostridia	o__Clostridiales	f__Ruminococcaceae	g__	s__
New.ReferenceOTU12505	8	9	997	60	0.606866	0.0406658	6.80248	1	1	0.468957	-3.78721	5.32956	7.60166e-10	1.99815e-08	k__Bacteria	p__Firmicutes	c__Clostridia	o__Clostridiales	f__Ruminococcaceae	g__	s__
33112	1	10	3	344	0.0158698	0.000221355	0.24348	0.000345887	0.0176088	2.24191	3.76088	-1.5685	3.06013e-05	0.000229822	k__Bacteria	p__Firmicutes	c__Clostridia	o__Clostridiales	f__Ruminococcaceae	g__	s__
577170	7	0	134	0	Inf	2.36874	Inf	0.00386997	0.0562905	1.92255	-3.75637	1.76765	2.4978e-05	0.000194195	k__Bacteria	p__Bacteroidetes	c__Bacteroidia	o__Bacteroidales	f__Bacteroidaceae	g__Bacteroides	s__
New.CleanUp.ReferenceOTU28630	8	0	274	0	Inf	3.35093	Inf	0.00103199	0.0296367	2.92988	-3.72045	0.762062	1.05751e-05	9.64871e-05	k__Bacteria	p__Firmicutes	c__Clostridia	o__Clostridiales	f__	g__	s__
343831	11	9	14645	1315	Inf	0.190798	Inf	0.47619	0.913242	6.68655	-3.68249	3.18877	4.87339e-10	1.45411e-08	k__Bacteria	p__Firmicutes	c__Clostridia	o__Clostridiales	f__	g__	s__
531614	2	8	3	725	0.0961195	0.00634813	0.840562	0.0299731	0.167941	7.87856	3.64739	-7.73719	1.52566e-05	0.000131588	k__Bacteria	p__Bacteroidetes	c__Bacteroidia	o__Bacteroidales	f__Prevotellaceae	g__Prevotella	s__copri
152612	9	7	2436	275	2.4623	0.260377	34.8984	0.635117	1	4.89457	-3.61625	2.36767	1.03717e-08	2.24517e-07	k__Bacteria	p__Firmicutes	c__Clostridia	o__Clostridiales	f__	g__	s__
338992	9	11	13	465	0	0	5.24114	0.47619	0.913242	5.12135	3.59885	-4.2125	1.83599e-09	4.71381e-08	k__Bacteria	p__Firmicutes	c__Clostridia	o__Clostridiales	f__Lachnospiraceae	g__	s__
199534	7	1	176	3	14.9954	1.29564	859.552	0.0237358	0.151046	3.85271	-3.59883	0.25355	1.74945e-05	0.000146317	k__Bacteria	p__Bacteroidetes	c__Bacteroidia	o__Bacteroidales	f__Bacteroidaceae	g__Bacteroides	s__
312770	6	1	709	2	10.6165	0.912843	603.043	0.0634675	0.275518	8.90182	-3.59568	-4.80769	1.34713e-05	0.000119938	k__Bacteria	p__Bacteroidetes	c__Bacteroidia	o__Bacteroidales	f__Bacteroidaceae	g__Bacteroides	s__eggerthii
584951	11	11	178	1992	0	0	Inf	1	1	4.3335	3.57104	-0.956464	6.12768e-11	2.18224e-09	k__Bacteria	p__Firmicutes	c__Clostridia	o__Clostridiales	f__Ruminococcaceae	g__	s__
181084	9	2	193	2	16.649	1.72532	293.149	0.00892219	0.0908441	2.19378	-3.56205	1.65986	5.70948e-06	5.43385e-05	k__Bacteria	p__Firmicutes	c__Clostridia	o__Clostridiales	f__Ruminococcaceae	g__Oscillospira	s__
292921	5	11	10	363	0	0	0.597142	0.0123839	0.0924665	5.05663	3.55973	-4.07032	2.20549e-07	3.42938e-06	k__Bacteria	p__Bacteroidetes	c__Bacteroidia	o__Bacteroidales	f__Prevotellaceae	g__Prevotella	s__copri
1111582	1	1	11	1	1	0.0116023	86.1896	1	1	2.26146	-3.55737	1.41832	0.0142874	0.0365122	k__Bacteria	p__Firmicutes	c__Bacilli	o__Lactobacillales	f__Enterococcaceae	g__Enterococcus	s__
564581	11	1	227	1	Inf	7.50109	Inf	3.40217e-05	0.00544347	0.223444	-3.5513	3.43231	4.06266e-06	4.0407e-05	k__Bacteria	p__Firmicutes	c__Clostridia	o__Clostridiales	f__Peptostreptococcaceae	g__	s__
New.ReferenceOTU5423	7	1	217	1	14.9954	1.29564	859.552	0.0237358	0.151046	-3.79281	-3.54647	7.10848	1.76746e-05	0.000146712	k__Bacteria	p__Firmicutes	c__Clostridia	o__Clostridiales	f__	g__	s__
851865	11	11	670	7315	0	0	Inf	1	1	2.85292	3.53086	2.27572	9.98893e-11	3.44618e-09	k__Bacteria	p__Firmicutes	c__Clostridia	o__Clostridiales	f__Ruminococcaceae	g__Faecalibacterium	s__prausnitzii
530854	9	11	125	1306	0	0	5.24114	0.47619	0.913242	4.15541	3.51892	-1.39066	4.85142e-10	1.45411e-08	k__Bacteria	p__Bacteroidetes	c__Bacteroidia	o__Bacteroidales	f__Prevotellaceae	g__Prevotella	s__
342638	3	10	18	522	0.0458803	0.000778864	0.544737	0.0075188	0.0850611	4.80718	3.5163	-3.2964	5.00355e-07	6.7488e-06	k__Bacteria	p__Bacteroidetes	c__Bacteroidia	o__Bacteroidales	f__Prevotellaceae	g__Prevotella	s__copri
581003	10	11	41	658	0	0	39.0005	1	1	3.56749	3.49968	-1.48411	3.11868e-10	1.01265e-08	k__Bacteria	p__Firmicutes	c__Clostridia	o__Clostridiales	f__	g__	s__
271602	11	10	5248	480	Inf	0.0256407	Inf	1	1	5.9667	-3.49028	2.09981	5.07868e-10	1.47549e-08	k__Bacteria	p__Firmicutes	c__Clostridia	o__Clostridiales	f__	g__	s__
338487	11	1	353	2	Inf	7.50109	Inf	3.40217e-05	0.00544347	2.71483	-3.48228	1.17018	3.66451e-06	3.67783e-05	k__Bacteria	p__Firmicutes	c__Clostridia	o__Clostridiales	f__Lachnospiraceae	g__	s__
New.ReferenceOTU10713	6	11	30	529	0	0	0.864193	0.0350877	0.167941	4.03497	3.47826	-2.48256	1.5875e-08	3.18655e-07	k__Bacteria	p__Bacteroidetes	c__Bacteroidia	o__Bacteroidales	f__Prevotellaceae	g__Prevotella	s__
New.ReferenceOTU11714	11	4	409	8	Inf	2.36874	Inf	0.00386997	0.0562905	2.77358	-3.44358	1.62833	2.42017e-07	3.66009e-06	k__Bacteria	p__Firmicutes	c__Clostridia	o__Clostridiales	f__Lachnospiraceae	g__	s__
199430	11	11	459	4839	0	0	Inf	1	1	2.66481	3.42685	1.96521	3.45438e-10	1.08961e-08	k__Bacteria	p__Firmicutes	c__Clostridia	o__Clostridiales	f__Ruminococcaceae	g__	s__
New.ReferenceOTU6890	9	3	172	3	10.4037	1.18968	157.527	0.0299731	0.167941	0.335232	-3.42296	3.54927	1.49056e-06	1.64558e-05	k__Bacteria	p__Bacteroidetes	c__Bacteroidia	o__Bacteroidales	f__Bacteroidaceae	g__Bacteroides	s__
173654	11	10	3154	586	Inf	0.0256407	Inf	1	1	7.79882	-3.41767	-0.520843	6.91452e-10	1.86186e-08	k__Bacteria	p__Proteobacteria	c__Gammaproteobacteria	o__Enterobacteriales	f__Enterobacteriaceae	g__	s__
New.ReferenceOTU5260	4	11	17	534	0	0	0.422165	0.00386997	0.0562905	2.78188	3.41382	-1.03534	3.08566e-07	4.48232e-06	k__Bacteria	p__Bacteroidetes	c__Bacteroidia	o__Bacteroidales	f__Prevotellaceae	g__Prevotella	s__copri
New.ReferenceOTU6175	7	11	106	1209	0	0	1.32125	0.0902256	0.309977	7.55611	3.40463	-4.67935	1.32632e-08	2.71158e-07	k__Bacteria	p__Bacteroidetes	c__Bacteroidia	o__Bacteroidales	f__Prevotellaceae	g__Prevotella	s__stercorea
342543	5	7	15	493	0.492895	0.0621606	3.48788	0.669921	1	3.40393	3.39919	-2.11161	1.58758e-06	1.71832e-05	k__Bacteria	p__Firmicutes	c__Clostridia	o__Clostridiales	f__Ruminococcaceae	g__	s__
291493	11	11	206	1576	0	0	Inf	1	1	6.23599	3.38697	-3.04779	5.5075e-10	1.55905e-08	k__Bacteria	p__Firmicutes	c__Clostridia	o__Clostridiales	f__Lachnospiraceae	g__	s__
New.ReferenceOTU11378	8	2	158	4	10.4037	1.18968	157.527	0.0299731	0.167941	3.20456	-3.38272	0.787235	2.54991e-05	0.00019686	k__Bacteria	p__Firmicutes	c__Clostridia	o__Clostridiales	f__	g__	s__
870421	11	11	8783	1868	0	0	Inf	1	1	5.98241	-3.37873	3.46532	6.06031e-10	1.67265e-08	k__Bacteria	p__Firmicutes	c__Clostridia	o__Clostridiales	f__Ruminococcaceae	g__	s__
368490	11	5	448	16	Inf	1.67464	Inf	0.0123839	0.0924665	1.01122	-3.36456	3.68112	2.07791e-07	3.27715e-06	k__Bacteria	p__Firmicutes	c__Bacilli	o__Turicibacterales	f__Turicibacteraceae	g__Turicibacter	s__
New.ReferenceOTU4891	10	1	199	1	63.0128	4.10712	4517.63	0.000345887	0.0176088	2.25428	-3.35296	1.27121	2.04885e-05	0.000165105	k__Bacteria	p__Firmicutes	c__Clostridia	o__Clostridiales	f__Christensenellaceae	g__	s__
335488	11	5	599	19	Inf	1.67464	Inf	0.0123839	0.0924665	3.33515	-3.30368	1.36525	2.2698e-07	3.48037e-06	k__Bacteria	p__Firmicutes	c__Clostridia	o__Clostridiales	f__	g__	s__
583089	10	3	595	17	21.7958	1.83575	1283.92	0.0075188	0.0850611	5.5005	-3.29783	-0.870794	3.13543e-06	3.20511e-05	k__Bacteria	p__Firmicutes	c__Clostridia	o__Clostridiales	f__Lachnospiraceae	g__Blautia	s__
300853	10	11	650	3567	0	0	39.0005	1	1	-0.757354	3.29192	5.39315	3.39683e-09	7.97893e-08	k__Bacteria	p__Bacteroidetes	c__Bacteroidia	o__Bacteroidales	f__[Paraprevotellaceae]	g__CF231	s__
302158	2	6	2	634	0.201219	0.0144806	1.69444	0.182663	0.542658	5.02066	3.28609	-4.85836	0.000186098	0.00103764	k__Bacteria	p__Proteobacteria	c__Epsilonproteobacteria	o__Campylobacterales	f__Campylobacteraceae	g__Campylobacter	s__
588197	11	11	271	2219	0	0	Inf	1	1	5.42204	3.27939	-1.27109	1.8884e-09	4.73817e-08	k__Bacteria	p__Firmicutes	c__Bacilli	o__Lactobacillales	f__Lactobacillaceae	g__Lactobacillus	s__reuteri
New.ReferenceOTU12849	10	3	167	3	21.7958	1.83575	1283.92	0.0075188	0.0850611	1.8855	-3.27247	1.82825	5.34996e-06	5.22686e-05	k__Bacteria	p__Firmicutes	c__Clostridia	o__Clostridiales	f__	g__	s__
New.CleanUp.ReferenceOTU77325	9	2	218	2	16.649	1.72532	293.149	0.00892219	0.0908441	3.34241	-3.26675	0.335085	1.6088e-05	0.000136624	k__Bacteria	p__Firmicutes	c__Clostridia	o__Clostridiales	f__Ruminococcaceae	g__	s__
New.ReferenceOTU941	6	11	32	447	0	0	0.864193	0.0350877	0.167941	3.42179	3.26516	-1.89874	1.05142e-07	1.82293e-06	k__Bacteria	p__Bacteroidetes	c__Bacteroidia	o__Bacteroidales	f__Prevotellaceae	g__Prevotella	s__copri
335644	10	4	1810	57	14.9954	1.29564	859.552	0.0237358	0.151046	0.107089	-3.25808	5.43449	1.24811e-06	1.4423e-05	k__Bacteria	p__Firmicutes	c__Clostridia	o__Clostridiales	f__	g__	s__
228748	6	0	84	0	Inf	1.67464	Inf	0.0123839	0.0924665	5.30535	-3.257	-1.97454	0.000197098	0.00107721	k__Bacteria	p__Firmicutes	c__Clostridia	o__Clostridiales	f__Christensenellaceae	g__	s__
589071	8	1	690	1	21.7958	1.83575	1283.92	0.0075188	0.0850611	12.1552	-3.24353	-8.09833	6.68876e-05	0.000450268	k__Bacteria	p__Bacteroidetes	c__Bacteroidia	o__Bacteroidales	f__Bacteroidaceae	g__Bacteroides	s__uniformis
New.CleanUp.ReferenceOTU16008	9	6	1094	20	3.5236	0.404275	48.8332	0.361455	0.808043	7.98264	-3.23324	-2.93016	5.83272e-07	7.66586e-06	k__Bacteria	p__Firmicutes	c__Clostridia	o__Clostridiales	f__Lachnospiraceae	g__	s__
347636	11	8	864	38	Inf	0.440065	Inf	0.214286	0.542986	3.30019	-3.23297	1.89395	5.43982e-08	1.00093e-06	k__Bacteria	p__Firmicutes	c__Clostridia	o__Clostridiales	f__[Mogibacteriaceae]	g__	s__
324283	11	11	277	4091	0	0	Inf	1	1	5.33523	3.19674	-1.08414	4.74424e-09	1.06891e-07	k__Bacteria	p__Bacteroidetes	c__Bacteroidia	o__Bacteroidales	f__Prevotellaceae	g__Prevotella	s__
New.ReferenceOTU11151	8	1	104	1	21.7958	1.83575	1283.92	0.0075188	0.0850611	3.49782	-3.19201	-0.040108	8.63199e-05	0.000547685	k__Bacteria	p__Firmicutes	c__Clostridia	o__Clostridiales	f__	g__	s__
3512153	7	2	152	2	7.06635	0.838913	100.593	0.0804954	0.309977	3.0773	-3.1865	0.519119	7.52064e-05	0.000494214	k__Bacteria	p__Firmicutes	c__Clostridia	o__Clostridiales	f__Christensenellaceae	g__	s__
New.ReferenceOTU9136	7	11	131	971	0	0	1.32125	0.0902256	0.309977	5.18071	3.18645	-2.45147	8.42896e-08	1.5009e-06	k__Bacteria	p__Bacteroidetes	c__Bacteroidia	o__Bacteroidales	f__Prevotellaceae	g__Prevotella	s__copri
New.CleanUp.ReferenceOTU21145	0	11	0	80	0	0	0.0729136	2.83514e-06	0.00317536	6.02347	3.16726	-6.41807	0.0102671	0.0281262	k__Bacteria	p__Bacteroidetes	c__Bacteroidia	o__Bacteroidales	f__S24-7	g__	s__
528157	11	5	765	30	Inf	1.67464	Inf	0.0123839	0.0924665	-0.635771	-3.16024	5.30789	1.31655e-06	1.48313e-05	k__Bacteria	p__Firmicutes	c__Clostridia	o__Clostridiales	f__Lachnospiraceae	g__Coprococcus	s__
59913	10	6	1148	11	7.5535	0.626987	431.301	0.148607	0.474187	5.12976	-3.15611	-0.703458	1.808e-06	1.93789e-05	k__Bacteria	p__Firmicutes	c__Clostridia	o__Clostridiales	f__Christensenellaceae	g__	s__
4369901	4	4	9	737	1	0.126361	7.91382	1	1	8.73383	3.1454	-7.63419	4.34175e-05	0.000307262	k__Bacteria	p__Bacteroidetes	c__Bacteroidia	o__Bacteroidales	f__[Paraprevotellaceae]	g__CF231	s__
New.ReferenceOTU15022	11	7	772	63	Inf	0.756858	Inf	0.0902256	0.309977	3.40312	-3.12512	1.87166	4.47719e-07	6.25674e-06	k__Bacteria	p__Firmicutes	c__Clostridia	o__Clostridiales	f__Ruminococcaceae	g__Ruminococcus	s__
1061134	11	11	881	6040	0	0	Inf	1	1	-0.162571	3.11611	5.50319	1.14061e-08	2.4216e-07	k__Bacteria	p__Bacteroidetes	c__Bacteroidia	o__Bacteroidales	f__Prevotellaceae	g__Prevotella	s__
591785	11	11	5383	26424	0	0	Inf	1	1	6.22494	3.10922	1.37439	1.22818e-08	2.55832e-07	k__Bacteria	p__Bacteroidetes	c__Bacteroidia	o__Bacteroidales	f__Prevotellaceae	g__Prevotella	s__stercorea
New.ReferenceOTU1556	6	10	15	291	0.132389	0.00231856	1.59493	0.148607	0.474187	-2.65724	3.10016	3.90693	5.0127e-07	6.7488e-06	k__Bacteria	p__Bacteroidetes	c__Bacteroidia	o__Bacteroidales	f__Prevotellaceae	g__Prevotella	s__copri
16915	11	10	7865	2380	Inf	0.0256407	Inf	1	1	4.02454	-3.09989	5.16422	3.4681e-08	6.71716e-07	k__Bacteria	p__Bacteroidetes	c__Bacteroidia	o__Bacteroidales	f__p-2534-18B5	g__	s__
589329	8	11	53	440	0	0	2.27239	0.214286	0.542986	2.71471	3.08192	-0.646441	1.2709e-07	2.12588e-06	k__Bacteria	p__Bacteroidetes	c__Bacteroidia	o__Bacteroidales	f__Prevotellaceae	g__Prevotella	s__copri
1013234	10	11	985	4104	0	0	39.0005	1	1	2.5087	3.07854	2.30305	3.17921e-08	6.26758e-07	k__Bacteria	p__Bacteroidetes	c__Bacteroidia	o__Bacteroidales	f__Prevotellaceae	g__Prevotella	s__
4435235	7	11	78	617	0	0	1.32125	0.0902256	0.309977	2.19202	3.07286	0.34611	2.69645e-07	3.96918e-06	k__Bacteria	p__Bacteroidetes	c__Bacteroidia	o__Bacteroidales	f__[Paraprevotellaceae]	g__YRC22	s__
356454	11	8	1137	106	Inf	0.440065	Inf	0.214286	0.542986	4.00329	-3.06503	1.74971	2.58002e-07	3.84911e-06	k__Bacteria	p__Firmicutes	c__Clostridia	o__Clostridiales	f__Ruminococcaceae	g__Ruminococcus	s__
314402	10	7	1006	23	5.28626	0.405744	308.287	0.310777	0.72818	11.1072	-3.06378	-6.0262	1.22264e-06	1.43595e-05	k__Bacteria	p__Firmicutes	c__Clostridia	o__Clostridiales	f__Ruminococcaceae	g__	s__
346686	10	7	807	40	5.28626	0.405744	308.287	0.310777	0.72818	-0.528877	-3.0618	5.60025	8.29855e-07	1.04109e-05	k__Bacteria	p__Firmicutes	c__Clostridia	o__Clostridiales	f__Ruminococcaceae	g__Oscillospira	s__
New.ReferenceOTU1519	3	5	206	23	0.466966	0.0505911	3.59385	0.659443	1	-0.922554	-3.06063	5.36777	0.000250181	0.00132789	k__Bacteria	p__Proteobacteria	c__Alphaproteobacteria	o__RF32	f__	g__	s__
325419	11	6	494	22	Inf	1.15715	Inf	0.0350877	0.167941	0.789136	-3.05917	3.75412	9.82085e-07	1.19145e-05	k__Bacteria	p__Firmicutes	c__Clostridia	o__Clostridiales	f__Clostridiaceae	g__	s__
570052	10	7	2384	123	5.28626	0.405744	308.287	0.310777	0.72818	2.20757	-3.05633	3.5431	1.16208e-06	1.3795e-05	k__Bacteria	p__Firmicutes	c__Clostridia	o__Clostridiales	f__Christensenellaceae	g__	s__
New.ReferenceOTU7755	3	9	7	257	0.0961195	0.00634813	0.840562	0.0299731	0.167941	5.068	3.05206	-4.03661	1.5931e-05	0.000136339	k__Bacteria	p__Bacteroidetes	c__Bacteroidia	o__Bacteroidales	f__Prevotellaceae	g__Prevotella	s__
322962	9	2	142	2	16.649	1.72532	293.149	0.00892219	0.0908441	1.54589	-3.05181	1.84578	5.53358e-05	0.000380912	k__Bacteria	p__Firmicutes	c__Clostridia	o__Clostridiales	f__Christensenellaceae	g__	s__
348839	8	6	805	52	2.14148	0.278254	19.7663	0.659443	1	1.70297	-3.03351	3.30869	5.16677e-06	5.09296e-05	k__Bacteria	p__Firmicutes	c__Clostridia	o__Clostridiales	f__	g__	s__
350627	6	11	20	459	0	0	0.864193	0.0350877	0.167941	5.22645	3.02948	-3.62467	7.2853e-07	9.35229e-06	k__Bacteria	p__Bacteroidetes	c__Bacteroidia	o__Bacteroidales	f__Prevotellaceae	g__Prevotella	s__copri
308157	11	8	633	61	Inf	0.440065	Inf	0.214286	0.542986	2.83513	-3.01951	2.31073	4.94238e-07	6.7488e-06	k__Bacteria	p__Firmicutes	c__Clostridia	o__Clostridiales	f__Ruminococcaceae	g__	s__
294196	3	9	7	196	0.0961195	0.00634813	0.840562	0.0299731	0.167941	3.28287	3.01764	-2.22363	1.95341e-05	0.000158571	k__Bacteria	p__Bacteroidetes	c__Bacteroidia	o__Bacteroidales	f__Prevotellaceae	g__Prevotella	s__copri
1033345	6	10	30	839	0.132389	0.00231856	1.59493	0.148607	0.474187	-1.63398	3.017	3.61331	1.08116e-06	1.29739e-05	k__Bacteria	p__Bacteroidetes	c__Bacteroidia	o__Bacteroidales	f__[Paraprevotellaceae]	g__[Prevotella]	s__
1112614	10	2	218	2	33.9762	2.66177	2119.9	0.00190522	0.0395156	-0.824793	-3.00695	4.24852	3.38313e-05	0.000250669	k__Bacteria	p__Firmicutes	c__Clostridia	o__Clostridiales	f__Ruminococcaceae	g__	s__
1111294	11	11	3628	885	0	0	Inf	1	1	9.85794	-3.00426	-2.61091	3.71889e-08	7.07871e-07	k__Bacteria	p__Proteobacteria	c__Gammaproteobacteria	o__Enterobacteriales	f__Enterobacteriaceae	g__	s__
28970	10	11	286	2396	0	0	39.0005	1	1	-1.09323	2.99137	4.86922	7.61192e-08	1.37763e-06	k__Bacteria	p__Bacteroidetes	c__Bacteroidia	o__Bacteroidales	f__Prevotellaceae	g__Prevotella	s__
112842	10	1	88	1	63.0128	4.10712	4517.63	0.000345887	0.0176088	1.56154	-2.9873	1.59715	0.000141993	0.000829421	k__Bacteria	p__Bacteroidetes	c__Bacteroidia	o__Bacteroidales	f__[Odoribacteraceae]	g__Butyricimonas	s__
524371	11	11	865	3917	0	0	Inf	1	1	2.85362	2.98186	2.4257	4.68905e-08	8.77409e-07	k__Bacteria	p__Bacteroidetes	c__Bacteroidia	o__Bacteroidales	f__Prevotellaceae	g__Prevotella	s__stercorea
New.ReferenceOTU15734	11	6	457	28	Inf	1.15715	Inf	0.0350877	0.167941	-0.870543	-2.95621	5.37079	1.57419e-06	1.71832e-05	k__Bacteria	p__Bacteroidetes	c__Bacteroidia	o__Bacteroidales	f__Bacteroidaceae	g__Bacteroides	s__
28974	10	10	729	92	1	0.0116023	86.1896	1	1	0.634449	-2.95166	4.58753	2.03824e-07	3.26118e-06	k__Bacteria	p__Bacteroidetes	c__Bacteroidia	o__Bacteroidales	f__Porphyromonadaceae	g__Parabacteroides	s__
New.ReferenceOTU12738	3	8	5	145	0.156082	0.0144496	1.21937	0.0861089	0.309977	1.18504	2.94802	-0.410769	5.70404e-05	0.00038872	k__Bacteria	p__Firmicutes	c__Clostridia	o__Clostridiales	f__	g__	s__
627473	9	6	781	12	3.5236	0.404275	48.8332	0.361455	0.808043	4.82025	-2.94582	-0.567061	1.6293e-05	0.000137309	k__Bacteria	p__Firmicutes	c__Clostridia	o__Clostridiales	f__Christensenellaceae	g__	s__
New.ReferenceOTU17037	3	9	3	146	0.0961195	0.00634813	0.840562	0.0299731	0.167941	-3.95369	2.94499	4.55554	3.01675e-05	0.000228116	k__Bacteria	p__Bacteroidetes	c__Bacteroidia	o__Bacteroidales	f__Prevotellaceae	g__Prevotella	s__
New.ReferenceOTU9271	8	10	47	412	0.282665	0.0046329	4.3262	0.586466	1	-1.48	2.93898	3.46872	8.61862e-07	1.0691e-05	k__Bacteria	p__Bacteroidetes	c__Bacteroidia	o__Bacteroidales	f__Prevotellaceae	g__Prevotella	s__copri
295683	8	2	131	2	10.4037	1.18968	157.527	0.0299731	0.167941	0.809834	-2.91677	2.49323	9.47111e-05	0.000594097	k__Bacteria	p__Firmicutes	c__Clostridia	o__Clostridiales	f__Lachnospiraceae	g__	s__
New.ReferenceOTU6245	4	10	14	331	0.0666871	0.0011634	0.77182	0.0237358	0.151046	4.74784	2.90319	-3.26707	1.46065e-05	0.000126973	k__Bacteria	p__Bacteroidetes	c__Bacteroidia	o__Bacteroidales	f__Prevotellaceae	g__Prevotella	s__
635495	11	8	1757	590	Inf	0.440065	Inf	0.214286	0.542986	5.31584	-2.8952	0.30003	1.36915e-06	1.52681e-05	k__Bacteria	p__Firmicutes	c__Clostridia	o__Clostridiales	f__Ruminococcaceae	g__	s__
525142	11	10	1814	147	Inf	0.0256407	Inf	1	1	6.23224	-2.89333	0.0620813	1.86805e-07	3.0781e-06	k__Bacteria	p__Firmicutes	c__Clostridia	o__Clostridiales	f__Lachnospiraceae	g__	s__
368698	5	11	12	225	0	0	0.597142	0.0123839	0.0924665	3.09436	2.89053	-1.87577	5.45175e-06	5.27959e-05	k__Bacteria	p__Firmicutes	c__Clostridia	o__Clostridiales	f__Lachnospiraceae	g__	s__
577228	11	11	884	5662	0	0	Inf	1	1	4.23911	2.88646	1.28376	1.23583e-07	2.099e-06	k__Bacteria	p__Bacteroidetes	c__Bacteroidia	o__Bacteroidales	f__S24-7	g__	s__
New.ReferenceOTU13394	2	9	2	108	0.0600635	0.00341124	0.579601	0.00892219	0.0908441	3.34845	2.86995	-2.89964	0.000107651	0.00066768	k__Bacteria	p__Bacteroidetes	c__Bacteroidia	o__Bacteroidales	f__Prevotellaceae	g__Prevotella	s__copri
113756	6	8	14	1264	0.466966	0.0505911	3.59385	0.659443	1	6.32493	2.84372	-4.85904	1.04579e-05	9.6213e-05	k__Bacteria	p__Proteobacteria	c__Epsilonproteobacteria	o__Campylobacterales	f__Campylobacteraceae	g__Campylobacter	s__
187492	10	9	3032	82	2.1446	0.0959818	143.849	1	1	7.0062	-2.83931	-1.20974	2.61041e-06	2.69336e-05	k__Bacteria	p__Firmicutes	c__Clostridia	o__Clostridiales	f__Christensenellaceae	g__	s__
New.ReferenceOTU12490	10	0	110	0	Inf	7.50109	Inf	3.40217e-05	0.00544347	4.07343	-2.83804	-1.19089	0.00052454	0.00256235	k__Bacteria	p__Firmicutes	c__Clostridia	o__Clostridiales	f__	g__	s__
New.ReferenceOTU14894	1	9	1	115	0.0294323	0.000471721	0.37569	0.00190522	0.0395156	3.56304	2.83573	-3.22254	0.000297936	0.00155887	k__Bacteria	p__Bacteroidetes	c__Bacteroidia	o__Bacteroidales	f__Prevotellaceae	g__Prevotella	s__copri
New.ReferenceOTU15597	2	0	13	0	Inf	0.190798	Inf	0.47619	0.913242	2.71802	-2.83197	0.111317	0.0117563	0.0314259	Unassigned	NA	NA	NA	NA	NA	NA
187841	8	0	74	0	Inf	3.35093	Inf	0.00103199	0.0296367	4.01167	-2.83173	-1.13646	0.00116497	0.00494664	k__Bacteria	p__Bacteroidetes	c__Bacteroidia	o__Bacteroidales	f__Bacteroidaceae	g__Bacteroides	s__
216599	4	1	140	1	5.28626	0.405744	308.287	0.310777	0.72818	9.95422	-2.8297	-6.73872	0.00216856	0.00834179	k__Bacteria	p__Bacteroidetes	c__Bacteroidia	o__Bacteroidales	f__Rikenellaceae	g__	s__
New.ReferenceOTU1138	5	11	19	327	0	0	0.597142	0.0123839	0.0924665	3.33771	2.82726	-1.57677	1.16665e-05	0.000105573	k__Bacteria	p__Bacteroidetes	c__Bacteroidia	o__Bacteroidales	f__Prevotellaceae	g__Prevotella	s__
New.ReferenceOTU18568	3	7	10	120	0.231405	0.0237827	1.72973	0.198381	0.542986	-1.46996	2.82531	2.3767	0.000116068	0.00070795	k__Bacteria	p__Bacteroidetes	c__Bacteroidia	o__Bacteroidales	f__Prevotellaceae	g__Prevotella	s__copri
New.ReferenceOTU18681	4	9	72	268	0.141516	0.00994106	1.19202	0.0804954	0.309977	9.44753	2.80243	-7.50065	9.95755e-05	0.000621081	k__Bacteria	p__Firmicutes	c__Clostridia	o__Clostridiales	f__	g__	s__
361170	8	1	93	1	21.7958	1.83575	1283.92	0.0075188	0.0850611	6.42208	-2.78017	-3.28922	0.000451483	0.00223515	k__Bacteria	p__Proteobacteria	c__Deltaproteobacteria	o__Desulfovibrionales	f__Desulfovibrionaceae	g__Bilophila	s__
550814	7	0	93	0	Inf	2.36874	Inf	0.00386997	0.0562905	3.85333	-2.77215	-1.04133	0.00199185	0.00775772	k__Bacteria	p__Bacteroidetes	c__Bacteroidia	o__Bacteroidales	f__Bacteroidaceae	g__Bacteroides	s__
355187	9	10	187	3321	0.466287	0.00695174	10.4186	1	1	0.414232	2.76749	3.16975	2.12014e-06	2.22918e-05	k__Bacteria	p__Firmicutes	c__Clostridia	o__Clostridiales	f__	g__	s__
619919	11	9	608	95	Inf	0.190798	Inf	0.47619	0.913242	4.314	-2.75513	0.975948	2.4764e-06	2.57919e-05	k__Bacteria	p__Firmicutes	c__Clostridia	o__Clostridiales	f__	g__	s__
New.CleanUp.ReferenceOTU102218	11	10	1448	135	Inf	0.0256407	Inf	1	1	4.33433	-2.75381	1.72563	9.04711e-07	1.10978e-05	k__Bacteria	p__Firmicutes	c__Clostridia	o__Clostridiales	f__Lachnospiraceae	g__	s__
987581	10	11	125	997	0	0	39.0005	1	1	-0.00278909	2.74639	3.07283	6.98045e-07	9.06638e-06	k__Bacteria	p__Bacteroidetes	c__Bacteroidia	o__Bacteroidales	f__Prevotellaceae	g__Prevotella	s__
193336	2	5	3	69	0.283801	0.0204779	2.47356	0.361455	0.808043	2.34889	2.73583	-1.64547	0.00223962	0.00858519	k__Bacteria	p__Firmicutes	c__Clostridia	o__Clostridiales	f__Ruminococcaceae	g__Ruminococcus	s__
New.ReferenceOTU19057	6	6	152	11	1	0.138669	7.21144	1	1	0.530439	-2.73317	3.12707	7.10353e-05	0.000475291	k__Bacteria	p__Firmicutes	c__Clostridia	o__Clostridiales	f__Ruminococcaceae	g__Ruminococcus	s__
525215	5	11	11	235	0	0	0.597142	0.0123839	0.0924665	5.88659	2.73136	-4.66653	1.91487e-05	0.000156594	k__Bacteria	p__Firmicutes	c__Clostridia	o__Clostridiales	f__Ruminococcaceae	g__Faecalibacterium	s__prausnitzii
New.ReferenceOTU12144	4	11	11	387	0	0	0.422165	0.00386997	0.0562905	5.63139	2.7282	-3.93668	0.000117157	0.00071067	k__Bacteria	p__Bacteroidetes	c__Bacteroidia	o__Bacteroidales	f__Prevotellaceae	g__Prevotella	s__copri
1522739	8	2	91	3	10.4037	1.18968	157.527	0.0299731	0.167941	-2.04874	-2.72704	5.14333	0.00040961	0.0020555	k__Bacteria	p__Firmicutes	c__Clostridia	o__Clostridiales	f__Clostridiaceae	g__	s__
315271	11	10	1412	175	Inf	0.0256407	Inf	1	1	0.450222	-2.71642	5.6278	1.26724e-06	1.4423e-05	k__Bacteria	p__Bacteroidetes	c__Bacteroidia	o__Bacteroidales	f__[Paraprevotellaceae]	g__YRC22	s__
799034	8	6	523	10	2.14148	0.278254	19.7663	0.659443	1	-0.840759	-2.71405	4.5481	2.15285e-05	0.000172228	k__Bacteria	p__Firmicutes	c__Clostridia	o__Clostridiales	f__	g__	s__
304825	11	8	539	50	Inf	0.440065	Inf	0.214286	0.542986	4.35345	-2.7	0.816803	7.46512e-06	6.98431e-05	k__Bacteria	p__Firmicutes	c__Clostridia	o__Clostridiales	f__Ruminococcaceae	g__	s__
621649	11	11	813	105	0	0	Inf	1	1	3.52726	-2.6971	2.04428	7.75191e-07	9.83691e-06	k__Bacteria	p__Firmicutes	c__Clostridia	o__Clostridiales	f__	g__	s__
584765	10	11	136	905	0	0	39.0005	1	1	5.04484	2.67885	-2.05951	1.26491e-06	1.4423e-05	k__Bacteria	p__Firmicutes	c__Clostridia	o__Clostridiales	f__Ruminococcaceae	g__	s__
190844	11	2	259	16	Inf	4.85672	Inf	0.000221141	0.0165119	-5.28384	-2.67154	8.95357	0.00062437	0.00294575	k__Bacteria	p__Bacteroidetes	c__Bacteroidia	o__Bacteroidales	f__Rikenellaceae	g__	s__
360015	3	2	49	7	1.64781	0.147005	24.5907	1	1	5.13077	-2.64849	-1.63392	0.00584328	0.0184314	k__Bacteria	p__Firmicutes	c__Clostridia	o__Clostridiales	f__Lachnospiraceae	g__[Ruminococcus]	s__gnavus
304156	5	0	56	0	Inf	1.15715	Inf	0.0350877	0.167941	-2.43132	-2.64333	4.87759	0.00414257	0.0138951	k__Bacteria	p__Firmicutes	c__Clostridia	o__Clostridiales	f__	g__	s__
New.CleanUp.ReferenceOTU56207	8	0	64	0	Inf	3.35093	Inf	0.00103199	0.0296367	2.46269	-2.63272	0.16387	0.00243337	0.00923778	k__Bacteria	p__Bacteroidetes	c__Bacteroidia	o__Bacteroidales	f__Bacteroidaceae	g__Bacteroides	s__fragilis
1106614	10	5	553	17	10.6165	0.912843	603.043	0.0634675	0.275518	2.5035	-2.629	1.49617	8.56439e-05	0.000546537	k__Bacteria	p__Firmicutes	c__Clostridia	o__Clostridiales	f__	g__	s__
342518	8	8	772	179	1	0.100646	9.93577	1	1	1.30303	-2.62732	4.28774	3.09666e-05	0.000230994	k__Bacteria	p__Firmicutes	c__Clostridia	o__Clostridiales	f__Ruminococcaceae	g__	s__
752354	5	11	44	877	0	0	0.597142	0.0123839	0.0924665	1.40347	2.62534	1.23782	0.000211294	0.00114347	k__Bacteria	p__Firmicutes	c__Clostridia	o__Clostridiales	f__Lachnospiraceae	g__Coprococcus	s__
1112190	9	7	413	11	2.4623	0.260377	34.8984	0.635117	1	3.73166	-2.61627	-0.00970288	3.46271e-05	0.000254855	k__Bacteria	p__Firmicutes	c__Clostridia	o__Clostridiales	f__Lachnospiraceae	g__	s__
4406814	0	7	0	88	0	0	0.422165	0.00386997	0.0562905	-2.73379	2.61484	2.78764	0.00263423	0.0097229	k__Bacteria	p__Firmicutes	c__Clostridia	o__Clostridiales	f__	g__	s__
New.ReferenceOTU17615	6	0	42	0	Inf	1.67464	Inf	0.0123839	0.0924665	3.01179	-2.60315	-0.39391	0.00316825	0.0114547	k__Bacteria	p__Firmicutes	c__Clostridia	o__Clostridiales	f__Christensenellaceae	g__	s__
408513	11	11	5169	465	0	0	Inf	1	1	6.08002	-2.59999	1.4848	1.90045e-06	2.01741e-05	k__Bacteria	p__Firmicutes	c__Clostridia	o__Clostridiales	f__Ruminococcaceae	g__Oscillospira	s__
New.ReferenceOTU8965	0	10	0	80	0	0	0.133314	3.40217e-05	0.00544347	-1.75126	2.58527	1.92402	0.0112879	0.0303207	k__Bacteria	p__Bacteroidetes	c__Bacteroidia	o__Bacteroidales	f__Prevotellaceae	g__Prevotella	s__copri
210262	5	11	64	1359	0	0	0.597142	0.0123839	0.0924665	0.202329	2.58338	1.77699	4.29711e-05	0.000306065	k__Bacteria	p__Firmicutes	c__Clostridia	o__Clostridiales	f__	g__	s__
581474	11	7	948	55	Inf	0.756858	Inf	0.0902256	0.309977	-2.52668	-2.57203	6.79394	2.33493e-05	0.000184126	k__Bacteria	p__Firmicutes	c__Bacilli	o__Lactobacillales	f__Lactobacillaceae	g__Lactobacillus	s__
233549	5	2	167	6	3.5236	0.404275	48.8332	0.361455	0.808043	6.31223	-2.55477	-2.89519	0.00140553	0.00587766	k__Bacteria	p__Bacteroidetes	c__Bacteroidia	o__Bacteroidales	f__Bacteroidaceae	g__Bacteroides	s__
294270	5	11	7	135	0	0	0.597142	0.0123839	0.0924665	2.31347	2.54589	-1.33438	7.39877e-05	0.000492062	k__Bacteria	p__Bacteroidetes	c__Bacteroidia	o__Bacteroidales	f__Prevotellaceae	g__Prevotella	s__copri
513010	4	9	6	133	0.141516	0.00994106	1.19202	0.0804954	0.309977	1.53573	2.54408	-0.629189	0.000161747	0.000915736	k__Bacteria	p__Firmicutes	c__Clostridia	o__Clostridiales	f__Lachnospiraceae	g__	s__
519765	11	11	394	64	0	0	Inf	1	1	4.22134	-2.53339	0.508717	3.45387e-06	3.49823e-05	k__Bacteria	p__Firmicutes	c__Clostridia	o__Clostridiales	f__Lachnospiraceae	g__	s__
334699	11	8	442	32	Inf	0.440065	Inf	0.214286	0.542986	4.9887	-2.53042	-0.4309	1.29562e-05	0.00011629	k__Bacteria	p__Firmicutes	c__Clostridia	o__Clostridiales	f__Ruminococcaceae	g__Oscillospira	s__
370077	9	3	172	7	10.4037	1.18968	157.527	0.0299731	0.167941	3.00271	-2.52365	0.388811	0.000444327	0.00221962	k__Bacteria	p__Proteobacteria	c__Alphaproteobacteria	o__RF32	f__	g__	s__
New.ReferenceOTU6266	11	8	2506	316	Inf	0.440065	Inf	0.214286	0.542986	10.3126	-2.5167	-4.10062	1.82102e-05	0.00015003	k__Bacteria	p__Spirochaetes	c__Spirochaetes	o__Spirochaetales	f__Spirochaetaceae	g__Treponema	s__
New.ReferenceOTU4144	5	11	34	319	0	0	0.597142	0.0123839	0.0924665	-1.48163	2.5084	3.52028	0.000123673	0.000742036	k__Bacteria	p__Bacteroidetes	c__Bacteroidia	o__Bacteroidales	f__Prevotellaceae	g__Prevotella	s__copri
New.CleanUp.ReferenceOTU51128	6	11	57	278	0	0	0.864193	0.0350877	0.167941	0.677386	2.50259	1.18681	4.04347e-05	0.000293684	k__Bacteria	p__Firmicutes	c__Clostridia	o__Clostridiales	f__Lachnospiraceae	g__	s__
20534	10	8	137	1117	3.53774	0.23115	215.848	0.586466	1	1.62309	2.4959	1.17191	4.09701e-05	0.000295627	k__Bacteria	p__Bacteroidetes	c__Bacteroidia	o__Bacteroidales	f__[Paraprevotellaceae]	g__[Prevotella]	s__
New.ReferenceOTU17307	2	9	5	122	0.0600635	0.00341124	0.579601	0.00892219	0.0908441	-3.83579	2.49075	4.57485	0.000773618	0.00354388	k__Bacteria	p__Bacteroidetes	c__Bacteroidia	o__Bacteroidales	f__Prevotellaceae	g__Prevotella	s__copri
361811	6	11	39	517	0	0	0.864193	0.0350877	0.167941	4.6686	2.4885	-2.47114	0.000112827	0.000692005	k__Bacteria	p__Firmicutes	c__Clostridia	o__Clostridiales	f__Ruminococcaceae	g__	s__
New.ReferenceOTU17305	10	6	1035	167	7.5535	0.626987	431.301	0.148607	0.474187	-3.4499	-2.48485	9.22817	9.28451e-05	0.00058572	k__Bacteria	p__Bacteroidetes	c__Bacteroidia	o__Bacteroidales	f__	g__	s__
145801	3	1	21	2	3.53774	0.23115	215.848	0.586466	1	3.03603	-2.48316	-0.229488	0.00698159	0.0210054	k__Bacteria	p__Firmicutes	c__Erysipelotrichi	o__Erysipelotrichales	f__Erysipelotrichaceae	g__	s__
New.ReferenceOTU16293	5	11	13	183	0	0	0.597142	0.0123839	0.0924665	2.26459	2.47793	-0.862572	0.000120214	0.000725227	k__Bacteria	p__Bacteroidetes	c__Bacteroidia	o__Bacteroidales	f__[Paraprevotellaceae]	g__CF231	s__
235212	11	11	1347	188	0	0	Inf	1	1	1.61496	-2.47652	3.88032	5.68792e-06	5.43385e-05	k__Bacteria	p__Firmicutes	c__Clostridia	o__Clostridiales	f__Ruminococcaceae	g__	s__
956050	10	11	508	1379	0	0	39.0005	1	1	0.0652107	2.47599	3.73192	8.4313e-06	7.82198e-05	k__Bacteria	p__Bacteroidetes	c__Bacteroidia	o__Bacteroidales	f__Prevotellaceae	g__Prevotella	s__
321960	11	6	316	26	Inf	1.15715	Inf	0.0350877	0.167941	4.68628	-2.47055	-0.496422	8.10938e-05	0.000520509	k__Bacteria	p__Firmicutes	c__Clostridia	o__Clostridiales	f__Ruminococcaceae	g__	s__
New.ReferenceOTU18039	2	6	6	167	0.201219	0.0144806	1.69444	0.182663	0.542658	-2.97601	2.46855	3.62466	0.00139435	0.00585309	k__Bacteria	p__Proteobacteria	c__Epsilonproteobacteria	o__Campylobacterales	f__Campylobacteraceae	g__Campylobacter	s__
311820	5	11	16	247	0	0	0.597142	0.0123839	0.0924665	2.84706	2.46655	-1.15936	0.000128482	0.000766724	k__Bacteria	p__Firmicutes	c__Clostridia	o__Clostridiales	f__Lachnospiraceae	g__	s__
211472	2	11	5	158	0	0	0.2059	0.000221141	0.0165119	-2.95426	2.46376	3.68251	0.00113653	0.0048822	k__Bacteria	p__Firmicutes	c__Clostridia	o__Clostridiales	f__Ruminococcaceae	g__	s__
301251	6	11	45	350	0	0	0.864193	0.0350877	0.167941	-1.19966	2.4607	3.01284	4.96662e-05	0.000349245	k__Bacteria	p__Bacteroidetes	c__Bacteroidia	o__Bacteroidales	f__Prevotellaceae	g__Prevotella	s__
New.ReferenceOTU13668	9	1	89	1	33.9762	2.66177	2119.9	0.00190522	0.0395156	1.35409	-2.45734	1.34903	0.00149237	0.00614766	k__Bacteria	p__Firmicutes	c__Clostridia	o__Clostridiales	f__Christensenellaceae	g__	s__
369109	11	11	6937	1230	0	0	Inf	1	1	3.81105	-2.45692	4.40502	6.73834e-06	6.35823e-05	k__Bacteria	p__Firmicutes	c__Clostridia	o__Clostridiales	f__Ruminococcaceae	g__	s__
New.ReferenceOTU11305	5	11	38	354	0	0	0.597142	0.0123839	0.0924665	-1.99622	2.45649	4.22852	0.000201196	0.00109419	k__Bacteria	p__Bacteroidetes	c__Bacteroidia	o__Bacteroidales	f__Prevotellaceae	g__Prevotella	s__copri
766768	2	8	4	114	0.0961195	0.00634813	0.840562	0.0299731	0.167941	2.45012	2.44497	-1.71419	0.0010804	0.00466377	k__Bacteria	p__Firmicutes	c__Bacilli	o__Lactobacillales	f__Enterococcaceae	g__Enterococcus	s__
512522	7	6	324	27	1.43338	0.196384	11.1743	1	1	1.58012	-2.43797	2.41791	0.000362542	0.00183599	k__Bacteria	p__Firmicutes	c__Clostridia	o__Clostridiales	f__	g__	s__
780650	11	7	516	72	Inf	0.756858	Inf	0.0902256	0.309977	0.674933	-2.43381	4.25813	7.67766e-05	0.000501546	k__Bacteria	p__Firmicutes	c__Clostridia	o__Clostridiales	f__Clostridiaceae	g__	s__
New.ReferenceOTU16291	4	9	12	477	0.141516	0.00994106	1.19202	0.0804954	0.309977	-3.79837	2.41925	4.76184	0.000270692	0.00142307	k__Bacteria	p__Firmicutes	c__Clostridia	o__Clostridiales	f__Lachnospiraceae	g__	s__
985239	11	8	255	22	Inf	0.440065	Inf	0.214286	0.542986	4.11687	-2.41876	-0.115154	5.39835e-05	0.000374829	k__Bacteria	p__Firmicutes	c__Clostridia	o__Clostridiales	f__Lachnospiraceae	g__[Ruminococcus]	s__gnavus
530928	5	10	24	222	0.0941933	0.00165826	1.09548	0.0634675	0.275518	5.03226	2.41624	-3.39326	0.000188609	0.001043	k__Bacteria	p__Firmicutes	c__Clostridia	o__Clostridiales	f__Ruminococcaceae	g__Ruminococcus	s__
4315785	8	3	233	32	6.40687	0.820093	69.2058	0.0861089	0.309977	-3.41862	-2.4109	7.36964	0.00101739	0.00445713	k__Bacteria	p__Firmicutes	c__Clostridia	o__Clostridiales	f__Ruminococcaceae	g__	s__
New.ReferenceOTU18800	8	9	108	899	0.606866	0.0406658	6.80248	1	1	-1.8389	2.40644	4.53929	0.000263686	0.00139287	k__Bacteria	p__Firmicutes	c__Clostridia	o__Clostridiales	f__Lachnospiraceae	NA	NA
1105552	9	9	48	480	1	0.059902	16.6939	1	1	0.667505	2.40592	1.51355	0.000145957	0.0008456	k__Bacteria	p__Firmicutes	c__Clostridia	o__Clostridiales	f__Lachnospiraceae	g__Dorea	s__
592649	8	7	429	47	1.49477	0.17892	14.0593	1	1	2.26487	-2.40188	2.15317	0.000182665	0.00102367	k__Bacteria	p__Firmicutes	c__Clostridia	o__Clostridiales	f__	g__	s__
364341	6	5	279	32	1.41617	0.201946	10.4653	1	1	2.00337	-2.40074	2.60284	0.000950497	0.0042635	k__Bacteria	p__Firmicutes	c__Clostridia	o__Clostridiales	f__Ruminococcaceae	g__Oscillospira	s__
844589	6	9	234	1129	0.283801	0.0204779	2.47356	0.361455	0.808043	1.22895	2.39449	1.68696	0.00014981	0.000861405	k__Bacteria	p__Bacteroidetes	c__Bacteroidia	o__Bacteroidales	f__S24-7	g__	s__
New.CleanUp.ReferenceOTU120414	4	6	7	141	0.492895	0.0621606	3.48788	0.669921	1	-2.56548	2.38913	3.72932	0.00164367	0.00666589	k__Bacteria	p__Firmicutes	c__Clostridia	o__Clostridiales	f__	g__	s__
New.ReferenceOTU17651	1	9	1	64	0.0294323	0.000471721	0.37569	0.00190522	0.0395156	1.96028	2.38631	-1.62132	0.00589781	0.0184977	k__Bacteria	p__Bacteroidetes	c__Bacteroidia	o__Bacteroidales	f__Prevotellaceae	g__Prevotella	s__stercorea
New.CleanUp.ReferenceOTU14002	1	10	2	92	0.0158698	0.000221355	0.24348	0.000345887	0.0176088	0.975948	2.38629	-0.544371	0.00176238	0.00699882	k__Bacteria	p__Bacteroidetes	c__Bacteroidia	o__Bacteroidales	f__Prevotellaceae	g__Prevotella	s__copri
New.ReferenceOTU15086	3	8	7	112	0.156082	0.0144496	1.21937	0.0861089	0.309977	3.02347	2.3855	-2.03104	0.000910422	0.00411928	k__Bacteria	p__Bacteroidetes	c__Bacteroidia	o__Bacteroidales	f__Prevotellaceae	g__Prevotella	s__
261240	5	11	19	195	0	0	0.597142	0.0123839	0.0924665	1.06098	2.38311	0.43788	0.000171432	0.000965616	k__Bacteria	p__Bacteroidetes	c__Bacteroidia	o__Bacteroidales	f__Prevotellaceae	g__Prevotella	s__
721569	11	9	479	40	Inf	0.190798	Inf	0.47619	0.913242	0.132891	-2.37778	4.14291	3.55219e-05	0.00025971	k__Bacteria	p__Firmicutes	c__Clostridia	o__Clostridiales	f__Ruminococcaceae	g__	s__
708680	7	11	82	622	0	0	1.32125	0.0902256	0.309977	0.744708	2.37737	2.09795	0.000134894	0.000800662	k__Bacteria	p__Firmicutes	c__Clostridia	o__Clostridiales	f__Lachnospiraceae	g__Roseburia	s__
196800	6	5	19	198	1.41617	0.201946	10.4653	1	1	0.542208	2.37734	1.3957	0.0149733	0.0380011	k__Bacteria	p__Bacteroidetes	c__Bacteroidia	o__Bacteroidales	f__Prevotellaceae	g__Prevotella	s__
772972	11	7	2231	688	Inf	0.756858	Inf	0.0902256	0.309977	4.87462	-2.36967	1.77913	0.000146295	0.0008456	k__Bacteria	p__Firmicutes	c__Clostridia	o__Clostridiales	f__	g__	s__
New.ReferenceOTU10022	11	11	609	2024	0	0	Inf	1	1	-0.0387716	2.36963	4.39537	1.41224e-05	0.000124435	k__Bacteria	p__Firmicutes	c__Clostridia	o__Clostridiales	f__Lachnospiraceae	g__Roseburia	s__faecis
1035392	11	11	1140	200	0	0	Inf	1	1	4.254	-2.36895	1.82234	1.42018e-05	0.000124435	k__Bacteria	p__Firmicutes	c__Clostridia	o__Clostridiales	f__Ruminococcaceae	g__	s__
New.CleanUp.ReferenceOTU76705	6	0	61	0	Inf	1.67464	Inf	0.0123839	0.0924665	4.33981	-2.36369	-1.90401	0.00799907	0.0233007	k__Bacteria	p__Bacteroidetes	c__Bacteroidia	o__Bacteroidales	f__Bacteroidaceae	g__Bacteroides	s__
792407	8	1	67	1	21.7958	1.83575	1283.92	0.0075188	0.0850611	1.82482	-2.36011	0.744288	0.00401728	0.0135983	k__Bacteria	p__Firmicutes	c__Clostridia	o__Clostridiales	f__Christensenellaceae	g__	s__
515953	3	8	186	1355	0.156082	0.0144496	1.21937	0.0861089	0.309977	2.27304	2.35548	0.715324	0.00114416	0.00489594	k__Bacteria	p__Firmicutes	c__Clostridia	o__Clostridiales	f__Ruminococcaceae	g__	s__
New.ReferenceOTU2273	5	11	31	246	0	0	0.597142	0.0123839	0.0924665	3.52558	2.35421	-1.56577	0.000300179	0.0015632	k__Bacteria	p__Bacteroidetes	c__Bacteroidia	o__Bacteroidales	f__Prevotellaceae	g__Prevotella	s__stercorea
New.CleanUp.ReferenceOTU47230	4	8	4	191	0.231405	0.0237827	1.72973	0.198381	0.542986	-1.07753	2.34594	1.77852	0.00106806	0.00464229	k__Bacteria	p__Firmicutes	c__Clostridia	o__Clostridiales	f__Lachnospiraceae	g__Roseburia	s__
3566949	1	10	2	159	0.0158698	0.000221355	0.24348	0.000345887	0.0176088	-1.94476	2.33944	2.34837	0.00247718	0.00933382	k__Bacteria	p__Proteobacteria	c__Epsilonproteobacteria	o__Campylobacterales	f__Campylobacteraceae	g__Campylobacter	s__
524439	10	4	194	26	14.9954	1.29564	859.552	0.0237358	0.151046	-2.32427	-2.33913	5.9636	0.000733689	0.00337497	k__Bacteria	p__Firmicutes	c__Clostridia	o__Clostridiales	f__Ruminococcaceae	g__	s__
513445	8	1	61	1	21.7958	1.83575	1283.92	0.0075188	0.0850611	3.66274	-2.32772	-1.05189	0.00363307	0.0126527	k__Bacteria	p__Bacteroidetes	c__Bacteroidia	o__Bacteroidales	f__Bacteroidaceae	g__Bacteroides	s__
531596	10	11	355	1525	0	0	39.0005	1	1	0.94038	2.32504	2.3103	2.57215e-05	0.000197199	k__Bacteria	p__Bacteroidetes	c__Bacteroidia	o__Bacteroidales	f__[Paraprevotellaceae]	g__[Prevotella]	s__
527941	7	11	37	272	0	0	1.32125	0.0902256	0.309977	1.16165	2.32439	0.89383	0.000108897	0.000671634	k__Bacteria	p__Bacteroidetes	c__Bacteroidia	o__Bacteroidales	f__Prevotellaceae	g__Prevotella	s__copri
New.ReferenceOTU10302	11	11	810	2790	0	0	Inf	1	1	0.11838	2.31527	4.68466	2.21125e-05	0.000175627	k__Bacteria	p__Firmicutes	c__Clostridia	o__Clostridiales	f__Lachnospiraceae	g__Roseburia	s__
New.ReferenceOTU15216	1	10	3	92	0.0158698	0.000221355	0.24348	0.000345887	0.0176088	-1.27419	2.31483	1.81862	0.0032265	0.0115651	k__Bacteria	p__Bacteroidetes	c__Bacteroidia	o__Bacteroidales	f__Prevotellaceae	g__Prevotella	s__
529180	3	6	6	156	0.330345	0.0354397	2.45991	0.386997	0.830338	-6.44134	2.30644	8.13471	0.00920356	0.0259202	k__Bacteria	p__Firmicutes	c__Clostridia	o__Clostridiales	f__Lachnospiraceae	g__Coprococcus	s__
355246	10	9	782	148	2.1446	0.0959818	143.849	1	1	11.7281	-2.30537	-6.86581	8.09276e-05	0.000520509	k__Bacteria	p__Bacteroidetes	c__Bacteroidia	o__Bacteroidales	f__[Odoribacteraceae]	g__Butyricimonas	s__
40149	11	11	1194	386	0	0	Inf	1	1	-2.8665	-2.30146	8.91076	2.47435e-05	0.000193737	k__Bacteria	p__Firmicutes	c__Clostridia	o__Clostridiales	f__Ruminococcaceae	g__Oscillospira	s__
514241	6	10	68	410	0.132389	0.00231856	1.59493	0.148607	0.474187	2.03928	2.30027	0.358482	0.000450834	0.00223515	k__Bacteria	p__Firmicutes	c__Clostridia	o__Clostridiales	f__Lachnospiraceae	g__Coprococcus	s__
New.ReferenceOTU6513	3	10	9	137	0.0458803	0.000778864	0.544737	0.0075188	0.0850611	2.21321	2.29861	-1.14682	0.000953501	0.0042635	k__Bacteria	p__Bacteroidetes	c__Bacteroidia	o__Bacteroidales	f__Prevotellaceae	g__Prevotella	s__
720093	11	10	2775	818	Inf	0.0256407	Inf	1	1	1.20594	-2.29843	6.14513	4.27008e-05	0.000306065	k__Bacteria	p__Firmicutes	c__Clostridia	o__Clostridiales	f__Ruminococcaceae	g__	s__
New.ReferenceOTU10681	5	0	26	0	Inf	1.15715	Inf	0.0350877	0.167941	3.17083	-2.29724	-0.842121	0.0105629	0.0287937	k__Bacteria	p__Firmicutes	c__Clostridia	o__Clostridiales	f__Lachnospiraceae	g__[Ruminococcus]	s__gnavus
New.ReferenceOTU12882	4	11	12	135	0	0	0.422165	0.00386997	0.0562905	0.938171	2.28811	0.193264	0.000501559	0.00246674	k__Bacteria	p__Bacteroidetes	c__Bacteroidia	o__Bacteroidales	f__Prevotellaceae	g__Prevotella	s__copri
New.ReferenceOTU16544	2	9	2	80	0.0600635	0.00341124	0.579601	0.00892219	0.0908441	5.03585	2.28475	-4.56232	0.00240558	0.00918947	k__Bacteria	p__Bacteroidetes	c__Bacteroidia	o__Bacteroidales	f__[Paraprevotellaceae]	g__	s__
703741	11	11	1210	3060	0	0	Inf	1	1	10.6098	2.28243	-4.94332	2.88609e-05	0.000219741	k__Bacteria	p__Firmicutes	c__Bacilli	o__Lactobacillales	f__Lactobacillaceae	g__Lactobacillus	s__
328458	8	4	96	7	4.32144	0.578124	42.0474	0.198381	0.542986	4.39495	-2.27213	-1.11084	0.00100955	0.00445713	k__Bacteria	p__Firmicutes	c__Bacilli	o__Lactobacillales	f__Streptococcaceae	g__Streptococcus	s__
New.ReferenceOTU15988	11	10	623	144	Inf	0.0256407	Inf	1	1	5.81002	-2.2721	-0.324441	5.55497e-05	0.000380912	k__Bacteria	p__Firmicutes	c__Clostridia	o__Clostridiales	f__Ruminococcaceae	g__	s__
315223	3	0	18	0	Inf	0.440065	Inf	0.214286	0.542986	5.15263	-2.27049	-2.81284	0.0163979	0.0412376	k__Bacteria	p__Firmicutes	c__Clostridia	o__Clostridiales	f__Ruminococcaceae	g__Anaerotruncus	s__
349246	8	0	49	0	Inf	3.35093	Inf	0.00103199	0.0296367	0.965137	-2.26941	1.25719	0.00779677	0.0229537	k__Bacteria	p__Firmicutes	c__Clostridia	o__Clostridiales	f__Ruminococcaceae	g__Oscillospira	s__
New.ReferenceOTU11012	3	8	161	1153	0.156082	0.0144496	1.21937	0.0861089	0.309977	1.14097	2.26684	1.73937	0.00176919	0.00700067	k__Bacteria	p__Firmicutes	c__Clostridia	o__Clostridiales	f__Ruminococcaceae	g__	s__
15368	7	1	92	1	14.9954	1.29564	859.552	0.0237358	0.151046	-3.87603	-2.26428	6.21843	0.00582691	0.0184314	k__Bacteria	p__Firmicutes	c__Bacilli	o__Lactobacillales	f__Streptococcaceae	g__Streptococcus	s__
556422	9	7	148	18	2.4623	0.260377	34.8984	0.635117	1	1.79487	-2.25027	1.85797	0.000317907	0.00162486	k__Bacteria	p__Firmicutes	c__Clostridia	o__Clostridiales	f__Ruminococcaceae	g__	s__
335391	10	5	133	7	10.6165	0.912843	603.043	0.0634675	0.275518	3.86966	-2.2459	-0.63664	0.000575944	0.00275256	k__Bacteria	p__Firmicutes	c__Clostridia	o__Clostridiales	f__Ruminococcaceae	g__	s__
585914	5	2	692	5	3.5236	0.404275	48.8332	0.361455	0.808043	12.3896	-2.24486	-8.91178	0.00616717	0.0192877	k__Bacteria	p__Bacteroidetes	c__Bacteroidia	o__Bacteroidales	f__Porphyromonadaceae	g__Parabacteroides	s__distasonis
738351	8	11	412	126	0	0	2.27239	0.214286	0.542986	-1.81585	-2.23704	6.58341	0.00013692	0.000804044	k__Bacteria	p__Firmicutes	c__Clostridia	o__Clostridiales	f__Ruminococcaceae	g__	s__
New.ReferenceOTU17760	10	8	500	119	3.53774	0.23115	215.848	0.586466	1	-3.8407	-2.23699	8.22878	0.000192268	0.00105604	k__Bacteria	p__Firmicutes	c__Clostridia	o__Clostridiales	f__Ruminococcaceae	g__	s__
4480841	7	2	234	13	7.06635	0.838913	100.593	0.0804954	0.309977	2.32621	-2.22662	1.09994	0.00402776	0.0135983	k__Bacteria	p__Firmicutes	c__Clostridia	o__Clostridiales	f__Ruminococcaceae	g__	s__
850841	10	8	1105	402	3.53774	0.23115	215.848	0.586466	1	-4.75051	-2.20983	10.1413	0.000241312	0.001287	k__Bacteria	p__Firmicutes	c__Clostridia	o__Clostridiales	f__Ruminococcaceae	g__	s__
545061	4	11	24	289	0	0	0.422165	0.00386997	0.0562905	6.05593	2.20605	-3.94727	0.0017269	0.00692103	k__Bacteria	p__Bacteroidetes	c__Bacteroidia	o__Bacteroidales	f__Prevotellaceae	g__Prevotella	s__copri
2256425	10	2	91	3	33.9762	2.66177	2119.9	0.00190522	0.0395156	1.30326	-2.20502	1.36184	0.00365994	0.0127062	k__Bacteria	p__Firmicutes	c__Clostridia	o__Clostridiales	f__Christensenellaceae	g__	s__
163857	11	11	1082	3922	0	0	Inf	1	1	6.01354	2.20467	-0.439277	5.3479e-05	0.000373676	k__Bacteria	p__Proteobacteria	c__Gammaproteobacteria	o__Aeromonadales	f__Succinivibrionaceae	g__Succinivibrio	s__
New.ReferenceOTU14745	2	10	2	67	0.0294323	0.000471721	0.37569	0.00190522	0.0395156	2.14781	2.20101	-1.62689	0.0025245	0.00947976	k__Bacteria	p__Bacteroidetes	c__Bacteroidia	o__Bacteroidales	f__Prevotellaceae	g__Prevotella	s__copri
366633	8	4	92	7	4.32144	0.578124	42.0474	0.198381	0.542986	2.78685	-2.19705	0.321099	0.00167379	0.00674402	k__Bacteria	p__Firmicutes	c__Clostridia	o__Clostridiales	f__Ruminococcaceae	g__	s__
New.ReferenceOTU15713	10	6	411	51	7.5535	0.626987	431.301	0.148607	0.474187	-0.812758	-2.17178	5.20314	0.000530161	0.0025784	k__Bacteria	p__Bacteroidetes	c__Bacteroidia	o__Bacteroidales	f__Porphyromonadaceae	g__Parabacteroides	s__
362539	5	1	49	2	7.5535	0.626987	431.301	0.148607	0.474187	4.93996	-2.17031	-2.16737	0.0148536	0.0377842	k__Bacteria	p__Firmicutes	c__Clostridia	o__Clostridiales	f__Lachnospiraceae	g__	s__
New.ReferenceOTU5678	11	11	381	1248	0	0	Inf	1	1	2.26746	2.16155	2.16957	7.46671e-05	0.000493608	k__Bacteria	p__Bacteroidetes	c__Bacteroidia	o__Bacteroidales	f__S24-7	g__	s__
799443	11	11	1601	266	0	0	Inf	1	1	5.1796	-2.15689	1.22403	7.73823e-05	0.00050253	k__Bacteria	p__Firmicutes	c__Clostridia	o__Clostridiales	f__	g__	s__
19611	9	11	100	356	0	0	5.24114	0.47619	0.913242	2.27682	2.15429	0.309666	0.000135701	0.000801145	k__Bacteria	p__Firmicutes	c__Clostridia	o__Clostridiales	f__Ruminococcaceae	g__	s__
New.ReferenceOTU13096	10	4	66	4	14.9954	1.29564	859.552	0.0237358	0.151046	1.22285	-2.13881	1.47	0.00253397	0.00948306	k__Bacteria	p__Firmicutes	c__Clostridia	o__Clostridiales	f__Ruminococcaceae	g__	s__
938672	9	11	421	1633	0	0	5.24114	0.47619	0.913242	-0.10015	2.1312	4.00615	0.000159647	0.000908505	k__Bacteria	p__Bacteroidetes	c__Bacteroidia	o__Bacteroidales	f__Prevotellaceae	g__Prevotella	s__
649107	11	10	398	46	Inf	0.0256407	Inf	1	1	4.96792	-2.12219	-0.803261	0.000152972	0.000875034	k__Bacteria	p__Firmicutes	c__Clostridia	o__Clostridiales	f__Lachnospiraceae	g__	s__
New.ReferenceOTU10642	6	11	16	193	0	0	0.864193	0.0350877	0.167941	-0.62585	2.11073	1.97982	0.000647362	0.00302834	k__Bacteria	p__Bacteroidetes	c__Bacteroidia	o__Bacteroidales	f__Prevotellaceae	g__Prevotella	s__copri
347085	11	9	1108	134	Inf	0.190798	Inf	0.47619	0.913242	5.36984	-2.10686	-0.177562	0.000305659	0.00157686	k__Bacteria	p__Firmicutes	c__Clostridia	o__Clostridiales	f__Ruminococcaceae	g__	s__
578016	9	8	943	85	1.64781	0.147005	24.5907	1	1	10.8751	-2.10231	-6.3654	0.000502732	0.00246674	k__Bacteria	p__Bacteroidetes	c__Bacteroidia	o__Bacteroidales	f__Porphyromonadaceae	g__Parabacteroides	s__distasonis
3035308	6	11	17	158	0	0	0.864193	0.0350877	0.167941	2.33389	2.10084	-0.746341	0.000695392	0.00323929	k__Bacteria	p__Bacteroidetes	c__Bacteroidia	o__Bacteroidales	f__Prevotellaceae	g__Prevotella	s__copri
427159	5	11	43	293	0	0	0.597142	0.0123839	0.0924665	4.36318	2.09787	-2.19565	0.00104187	0.00454635	k__Bacteria	p__Firmicutes	c__Clostridia	o__Clostridiales	f__Ruminococcaceae	g__	s__
524935	8	5	233	28	3.02714	0.406519	28.217	0.386997	0.830338	-0.0561194	-2.08522	3.63781	0.00173026	0.00692103	k__Bacteria	p__Firmicutes	c__Clostridia	o__Clostridiales	f__	g__	s__
189083	9	11	95	262	0	0	5.24114	0.47619	0.913242	2.49755	2.08026	-0.0417026	0.000235964	0.00126729	k__Bacteria	p__Bacteroidetes	c__Bacteroidia	o__Bacteroidales	f__Prevotellaceae	g__Prevotella	s__copri
New.ReferenceOTU1012	5	10	12	119	0.0941933	0.00165826	1.09548	0.0634675	0.275518	2.90731	2.07503	-1.58928	0.00154276	0.00630818	k__Bacteria	p__Firmicutes	c__Clostridia	o__Clostridiales	f__Lachnospiraceae	g__Roseburia	s__faecis
New.ReferenceOTU11266	11	10	610	103	Inf	0.0256407	Inf	1	1	2.26641	-2.07051	2.87492	0.000188948	0.001043	k__Bacteria	p__Bacteroidetes	c__Bacteroidia	o__Bacteroidales	f__	g__	s__
New.ReferenceOTU1545	3	10	4	94	0.0458803	0.000778864	0.544737	0.0075188	0.0850611	5.3425	2.07021	-4.33616	0.00672526	0.0205883	k__Bacteria	p__Bacteroidetes	c__Bacteroidia	o__Bacteroidales	f__Prevotellaceae	g__Prevotella	s__copri
New.ReferenceOTU10454	11	6	250	45	Inf	1.15715	Inf	0.0350877	0.167941	-1.95261	-2.0657	5.88778	0.000953881	0.0042635	k__Bacteria	p__Firmicutes	c__Clostridia	o__Clostridiales	f__	g__	s__
New.ReferenceOTU507	11	5	302	17	Inf	1.67464	Inf	0.0123839	0.0924665	3.68776	-2.04756	-0.137558	0.00164836	0.00666589	k__Bacteria	p__Firmicutes	c__Clostridia	o__Clostridiales	f__Christensenellaceae	g__	s__
296325	2	5	10	366	0.283801	0.0204779	2.47356	0.361455	0.808043	-6.29451	2.04203	8.15727	0.0198923	0.0480548	k__Bacteria	p__Bacteroidetes	c__Bacteroidia	o__Bacteroidales	f__Prevotellaceae	g__Prevotella	s__
329693	5	11	20	152	0	0	0.597142	0.0123839	0.0924665	3.03502	2.03313	-1.28305	0.00176026	0.00699882	k__Bacteria	p__Bacteroidetes	c__Bacteroidia	o__Bacteroidales	f__Prevotellaceae	g__Prevotella	s__copri
323106	5	10	71	501	0.0941933	0.00165826	1.09548	0.0634675	0.275518	-3.60091	2.03077	5.82667	0.00243496	0.00923778	k__Bacteria	p__Firmicutes	c__Clostridia	o__Clostridiales	f__Lachnospiraceae	g__	s__
758482	11	8	408	111	Inf	0.440065	Inf	0.214286	0.542986	5.0732	-2.02915	-0.422208	0.000891407	0.00404985	k__Bacteria	p__Firmicutes	c__Clostridia	o__Clostridiales	f__Ruminococcaceae	g__	s__
362501	6	6	35	135	1	0.138669	7.21144	1	1	-0.3567	2.02176	2.03407	0.00318533	0.0114547	k__Bacteria	p__Firmicutes	c__Clostridia	o__Clostridiales	f__Lachnospiraceae	g__Coprococcus	s__eutactus
753891	10	6	233	65	7.5535	0.626987	431.301	0.148607	0.474187	3.31554	-2.01224	0.613176	0.00148784	0.00614766	k__Bacteria	p__Firmicutes	c__Clostridia	o__Clostridiales	f__Lachnospiraceae	g__	s__
552235	4	2	26	2	2.4623	0.260377	34.8984	0.635117	1	2.79746	-2.00967	-0.390779	0.0170767	0.0423655	k__Bacteria	p__Firmicutes	c__Clostridia	o__Clostridiales	f__Christensenellaceae	g__Christensenella	s__
712677	11	11	606	181	0	0	Inf	1	1	3.25412	-2.00626	2.17906	0.000236469	0.00126729	k__Bacteria	p__Firmicutes	c__Clostridia	o__Clostridiales	NA	NA	NA
591399	9	6	180	17	3.5236	0.404275	48.8332	0.361455	0.808043	1.21389	-2.00611	2.1618	0.00264209	0.0097229	k__Bacteria	p__Firmicutes	c__Clostridia	o__Clostridiales	f__Lachnospiraceae	g__Dorea	s__
1076587	9	9	45	296	1	0.059902	16.6939	1	1	1.57544	2.00597	0.550962	0.000644286	0.00302677	k__Bacteria	p__Firmicutes	c__Clostridia	o__Clostridiales	NA	NA	NA
311718	10	11	881	311	0	0	39.0005	1	1	-3.25544	-2.00545	8.72014	0.000305405	0.00157686	k__Bacteria	p__Firmicutes	c__Clostridia	o__Clostridiales	f__Ruminococcaceae	g__Oscillospira	s__
593369	10	7	144	9	5.28626	0.405744	308.287	0.310777	0.72818	2.54892	-2.00216	0.430876	0.00115826	0.00493714	k__Bacteria	p__Firmicutes	c__Clostridia	o__Clostridiales	f__Lachnospiraceae	g__Dorea	s__
New.ReferenceOTU11836	7	2	71	2	7.06635	0.838913	100.593	0.0804954	0.309977	4.357	-2.00014	-1.81507	0.0102168	0.0280581	k__Bacteria	p__Bacteroidetes	c__Bacteroidia	o__Bacteroidales	f__Bacteroidaceae	g__Bacteroides	s__fragilis
New.CleanUp.ReferenceOTU27334	10	7	321	42	5.28626	0.405744	308.287	0.310777	0.72818	-1.65186	-1.98222	5.37106	0.00163197	0.0066483	k__Bacteria	p__Firmicutes	c__Clostridia	o__Clostridiales	f__Lachnospiraceae	g__Coprococcus	s__
359984	11	10	2951	428	Inf	0.0256407	Inf	1	1	3.1282	-1.9741	3.45261	0.000370546	0.00186796	k__Bacteria	p__Firmicutes	c__Clostridia	o__Clostridiales	f__Ruminococcaceae	g__	s__
New.ReferenceOTU1404	2	8	7	117	0.0961195	0.00634813	0.840562	0.0299731	0.167941	-1.00774	1.97235	1.90705	0.00899649	0.025467	k__Bacteria	p__Bacteroidetes	c__Bacteroidia	o__Bacteroidales	f__Prevotellaceae	g__Prevotella	s__copri
New.ReferenceOTU2459	8	5	203	37	3.02714	0.406519	28.217	0.386997	0.830338	2.0864	-1.9717	1.82913	0.00324019	0.0115766	k__Bacteria	p__Bacteroidetes	c__Bacteroidia	o__Bacteroidales	f__S24-7	g__	s__
New.ReferenceOTU327	9	4	78	5	7.06635	0.838913	100.593	0.0804954	0.309977	-1.99034	-1.97145	4.58849	0.00460826	0.0151866	k__Bacteria	p__Firmicutes	c__Clostridia	o__Clostridiales	f__Ruminococcaceae	g__Oscillospira	s__
572751	7	2	81	3	7.06635	0.838913	100.593	0.0804954	0.309977	4.14315	-1.97008	-1.61722	0.00993264	0.027484	k__Bacteria	p__Firmicutes	c__Clostridia	o__Clostridiales	f__Ruminococcaceae	g__	s__
297160	11	11	549	123	0	0	Inf	1	1	1.22469	-1.96525	3.81335	0.000316545	0.00162486	k__Bacteria	p__Firmicutes	c__Clostridia	o__Clostridiales	f__Ruminococcaceae	g__Ruminococcus	s__
New.ReferenceOTU1089	2	9	17	162	0.0600635	0.00341124	0.579601	0.00892219	0.0908441	3.70767	1.96234	-2.11869	0.00865234	0.0245557	k__Bacteria	p__Bacteroidetes	c__Bacteroidia	o__Bacteroidales	f__Prevotellaceae	g__Prevotella	s__stercorea
515074	9	11	236	584	0	0	5.24114	0.47619	0.913242	0.0628578	1.95701	3.39516	0.000545452	0.00264114	k__Bacteria	p__Bacteroidetes	c__Bacteroidia	o__Bacteroidales	f__[Paraprevotellaceae]	g__[Prevotella]	s__
New.ReferenceOTU14173	9	10	415	196	0.466287	0.00695174	10.4186	1	1	-1.0034	-1.95254	5.96476	0.000792145	0.00361375	k__Bacteria	p__Firmicutes	c__Clostridia	o__Clostridiales	f__Clostridiaceae	g__Clostridium	s__
538947	11	11	90	562	0	0	Inf	1	1	1.26684	1.94867	1.62501	0.000355609	0.00180918	k__Bacteria	p__Firmicutes	c__Clostridia	o__Clostridiales	f__Lachnospiraceae	g__Blautia	s__
593977	11	5	184	16	Inf	1.67464	Inf	0.0123839	0.0924665	-0.637448	-1.94397	3.72383	0.00263771	0.0097229	k__Bacteria	p__Firmicutes	c__Clostridia	o__Clostridiales	f__	g__	s__
New.ReferenceOTU11662	7	6	115	16	1.43338	0.196384	11.1743	1	1	0.316583	-1.94329	2.87647	0.0037437	0.0129563	k__Bacteria	p__Firmicutes	c__Clostridia	o__Clostridiales	f__	g__	s__
846464	9	5	90	10	4.96992	0.590167	69.0579	0.182663	0.542658	2.39742	-1.93537	0.578043	0.00317513	0.0114547	k__Bacteria	p__Firmicutes	c__Clostridia	o__Clostridiales	f__Ruminococcaceae	g__	s__
New.CleanUp.ReferenceOTU105506	7	1	74	1	14.9954	1.29564	859.552	0.0237358	0.151046	7.38187	-1.93375	-4.97464	0.0159991	0.0403266	k__Bacteria	p__Firmicutes	c__Clostridia	o__Clostridiales	f__Lachnospiraceae	g__[Ruminococcus]	s__gnavus
316037	10	5	114	9	10.6165	0.912843	603.043	0.0634675	0.275518	5.58679	-1.93116	-2.38263	0.00339227	0.012042	k__Bacteria	p__Firmicutes	c__Clostridia	o__Clostridiales	f__Lachnospiraceae	NA	NA
183620	11	10	2265	531	Inf	0.0256407	Inf	1	1	2.61627	-1.92875	4.0522	0.000703526	0.00326342	k__Bacteria	p__Firmicutes	c__Clostridia	o__Clostridiales	f__Ruminococcaceae	g__	s__
362997	9	3	280	14	10.4037	1.18968	157.527	0.0299731	0.167941	2.4998	-1.92672	0.85964	0.00674384	0.0205883	k__Bacteria	p__Bacteroidetes	c__Bacteroidia	o__Bacteroidales	f__Bacteroidaceae	g__Bacteroides	s__uniformis
New.ReferenceOTU2743	4	11	8	106	0	0	0.422165	0.00386997	0.0562905	3.08374	1.92562	-1.9824	0.00351665	0.012325	k__Bacteria	p__Bacteroidetes	c__Bacteroidia	o__Bacteroidales	f__Prevotellaceae	g__Prevotella	s__
New.ReferenceOTU10468	5	11	22	145	0	0	0.597142	0.0123839	0.0924665	3.6052	1.92088	-1.91003	0.00274741	0.0100435	k__Bacteria	p__Bacteroidetes	c__Bacteroidia	o__Bacteroidales	f__Prevotellaceae	g__Prevotella	s__copri
360890	10	5	305	12	10.6165	0.912843	603.043	0.0634675	0.275518	4.92071	-1.91817	-1.75527	0.00254527	0.00949317	k__Bacteria	p__Firmicutes	c__Clostridia	o__Clostridiales	f__	g__	s__
289454	11	4	117	8	Inf	2.36874	Inf	0.00386997	0.0562905	0.748609	-1.91798	2.01357	0.0050236	0.0162641	k__Bacteria	p__Firmicutes	c__Clostridia	o__Clostridiales	f__Christensenellaceae	g__	s__
New.ReferenceOTU1476	3	10	5	97	0.0458803	0.000778864	0.544737	0.0075188	0.0850611	0.485288	1.91137	0.295998	0.00572691	0.0181681	k__Bacteria	p__Bacteroidetes	c__Bacteroidia	o__Bacteroidales	f__Prevotellaceae	g__Prevotella	s__
584463	4	10	89	409	0.0666871	0.0011634	0.77182	0.0237358	0.151046	7.21569	1.90645	-5.09752	0.00463958	0.0152443	k__Bacteria	p__Firmicutes	c__Clostridia	o__Clostridiales	f__Lachnospiraceae	g__Lachnobacterium	s__
322114	7	10	14	87	0.18917	0.00324373	2.46461	0.310777	0.72818	-0.887742	1.90214	1.96949	0.0015149	0.00621726	k__Bacteria	p__Firmicutes	c__Clostridia	o__Clostridiales	f__Lachnospiraceae	g__Roseburia	s__
925131	9	10	157	622	0.466287	0.00695174	10.4186	1	1	7.36209	1.89929	-3.87168	0.00101707	0.00445713	k__Bacteria	p__Bacteroidetes	c__Bacteroidia	o__Bacteroidales	f__Prevotellaceae	g__Prevotella	s__copri
New.ReferenceOTU14178	8	11	413	3196	0	0	2.27239	0.214286	0.542986	-1.9174	1.89741	6.95283	0.00108145	0.00466377	k__Bacteria	p__Bacteroidetes	c__Bacteroidia	o__Bacteroidales	f__Prevotellaceae	g__Prevotella	s__
11235	5	9	24	355	0.201219	0.0144806	1.69444	0.182663	0.542658	-2.96142	1.89694	4.46411	0.00344875	0.0121643	k__Bacteria	p__Proteobacteria	c__Epsilonproteobacteria	o__Campylobacterales	f__Campylobacteraceae	g__Campylobacter	s__
287996	10	9	854	182	2.1446	0.0959818	143.849	1	1	5.24488	-1.89317	-0.354273	0.00149152	0.00614766	k__Bacteria	p__Firmicutes	c__Clostridia	o__Clostridiales	f__	g__	s__
189312	6	8	123	308	0.466966	0.0505911	3.59385	0.659443	1	-4.73166e-06	1.89153	3.00371	0.00391432	0.0134436	k__Bacteria	p__Firmicutes	c__Clostridia	o__Clostridiales	f__Ruminococcaceae	g__	s__
213885	7	3	46	4	4.32144	0.578124	42.0474	0.198381	0.542986	2.0599	-1.88966	0.520264	0.0120519	0.0318307	k__Bacteria	p__Firmicutes	c__Clostridia	o__Clostridiales	f__Ruminococcaceae	g__Oscillospira	s__
New.ReferenceOTU5225	10	3	293	90	21.7958	1.83575	1283.92	0.0075188	0.0850611	3.49774	-1.8885	0.188445	0.00980343	0.0273308	k__Bacteria	p__Firmicutes	c__Clostridia	o__Clostridiales	f__Ruminococcaceae	g__	s__
329790	10	5	85	11	10.6165	0.912843	603.043	0.0634675	0.275518	0.114214	-1.88809	2.88137	0.00423411	0.0140797	k__Bacteria	p__Firmicutes	c__Clostridia	o__Clostridiales	f__Ruminococcaceae	g__Oscillospira	s__
198848	4	10	14	137	0.0666871	0.0011634	0.77182	0.0237358	0.151046	6.19094	1.88283	-4.87301	0.00514368	0.0166042	k__Bacteria	p__Firmicutes	c__Clostridia	o__Clostridiales	f__Ruminococcaceae	g__Ruminococcus	s__
New.CleanUp.ReferenceOTU140087	3	11	10	165	0	0	0.298425	0.00103199	0.0296367	3.14901	1.8805	-1.54346	0.0135793	0.0351913	k__Bacteria	p__Bacteroidetes	c__Bacteroidia	o__Bacteroidales	f__Prevotellaceae	g__Prevotella	s__stercorea
561171	11	11	274	1048	0	0	Inf	1	1	4.1503	1.87957	-0.146058	0.000572282	0.00274695	k__Bacteria	p__Firmicutes	c__Clostridia	o__Clostridiales	f__Lachnospiraceae	g__	s__
533298	11	11	409	1320	0	0	Inf	1	1	6.52585	1.87644	-2.35598	0.000584526	0.00277004	k__Bacteria	p__Proteobacteria	c__Gammaproteobacteria	o__Aeromonadales	f__Succinivibrionaceae	g__Succinivibrio	s__
4453773	11	11	3013	830	0	0	Inf	1	1	6.14772	-1.87642	1.59498	0.000584619	0.00277004	k__Bacteria	p__Proteobacteria	c__Deltaproteobacteria	o__Desulfovibrionales	f__Desulfovibrionaceae	g__Desulfovibrio	s__
586562	10	8	746	145	3.53774	0.23115	215.848	0.586466	1	1.11453	-1.87009	4.05667	0.00197365	0.00772665	k__Bacteria	p__Firmicutes	c__Clostridia	o__Clostridiales	f__Ruminococcaceae	g__	s__
New.ReferenceOTU6382	2	10	17	134	0.0294323	0.000471721	0.37569	0.00190522	0.0395156	1.76015	1.86645	-0.282432	0.0111233	0.0299515	k__Bacteria	p__Bacteroidetes	c__Bacteroidia	o__Bacteroidales	f__Prevotellaceae	g__Prevotella	s__
New.ReferenceOTU14967	5	11	54	257	0	0	0.597142	0.0123839	0.0924665	1.07742	1.86292	1.35048	0.00589017	0.0184977	k__Bacteria	p__Bacteroidetes	c__Bacteroidia	o__Bacteroidales	f__[Paraprevotellaceae]	g__[Prevotella]	s__
New.ReferenceOTU4871	4	11	16	179	0	0	0.422165	0.00386997	0.0562905	4.3458	1.85866	-2.49605	0.00798269	0.0233007	k__Bacteria	p__Bacteroidetes	c__Bacteroidia	o__Bacteroidales	f__Prevotellaceae	g__Prevotella	s__copri
179806	11	11	168	842	0	0	Inf	1	1	6.88279	1.84351	-3.15857	0.000729172	0.00336823	k__Bacteria	p__Bacteroidetes	c__Bacteroidia	o__Bacteroidales	f__[Paraprevotellaceae]	g__	s__
New.ReferenceOTU11971	3	10	6	76	0.0458803	0.000778864	0.544737	0.0075188	0.0850611	3.38727	1.84306	-2.53109	0.00839842	0.0241751	k__Bacteria	p__Bacteroidetes	c__Bacteroidia	o__Bacteroidales	f__Prevotellaceae	g__Prevotella	s__stercorea
520657	4	9	25	127	0.141516	0.00994106	1.19202	0.0804954	0.309977	2.76092	1.83621	-1.15259	0.00772676	0.0228084	k__Bacteria	p__Bacteroidetes	c__Bacteroidia	o__Bacteroidales	f__Prevotellaceae	g__Prevotella	s__stercorea
New.CleanUp.ReferenceOTU32361	3	9	7	87	0.0961195	0.00634813	0.840562	0.0299731	0.167941	3.70231	1.83279	-2.73566	0.0094704	0.0266039	k__Bacteria	p__Bacteroidetes	c__Bacteroidia	o__Bacteroidales	f__Prevotellaceae	g__Prevotella	s__copri
New.ReferenceOTU3697	7	11	63	310	0	0	1.32125	0.0902256	0.309977	-1.21985	1.83092	3.67405	0.00210652	0.00816	k__Bacteria	p__Bacteroidetes	c__Bacteroidia	o__Bacteroidales	f__Prevotellaceae	g__Prevotella	s__
New.ReferenceOTU2477	5	10	6	73	0.0941933	0.00165826	1.09548	0.0634675	0.275518	4.09063	1.82438	-3.0426	0.00490154	0.0160257	k__Bacteria	p__Bacteroidetes	c__Bacteroidia	o__Bacteroidales	f__[Paraprevotellaceae]	g__	s__
262258	4	4	18	384	1	0.126361	7.91382	1	1	-5.03664	1.81923	6.2501	0.0167362	0.0417083	k__Bacteria	p__Firmicutes	c__Clostridia	o__Clostridiales	f__Ruminococcaceae	g__Ruminococcus	s__
231310	11	10	337	78	Inf	0.0256407	Inf	1	1	5.1437	-1.81856	-0.505843	0.001184	0.0050082	k__Bacteria	p__Firmicutes	c__Clostridia	o__Clostridiales	f__Peptococcaceae	g__Peptococcus	s__
157805	7	4	133	29	2.90271	0.407568	24.4537	0.394856	0.839162	4.62184	-1.81552	-1.14801	0.0107806	0.0292426	k__Bacteria	p__Bacteroidetes	c__Bacteroidia	o__Bacteroidales	f__[Odoribacteraceae]	g__Butyricimonas	s__
581014	11	11	141	483	0	0	Inf	1	1	-1.47556	1.80111	4.61898	0.000964469	0.00429344	k__Bacteria	p__Firmicutes	c__Clostridia	o__Clostridiales	f__Lachnospiraceae	g__	s__
43544	9	11	226	1647	0	0	5.24114	0.47619	0.913242	-1.5836	1.80082	5.39459	0.00142821	0.00594999	k__Bacteria	p__Bacteroidetes	c__Bacteroidia	o__Bacteroidales	f__Prevotellaceae	g__Prevotella	s__
300123	7	4	204	67	2.90271	0.407568	24.4537	0.394856	0.839162	-5.92156	-1.79738	9.18512	0.0109514	0.0296333	k__Bacteria	p__Firmicutes	c__Clostridia	o__Clostridiales	f__Lachnospiraceae	g__Coprococcus	s__
New.CleanUp.ReferenceOTU23337	7	3	91	5	4.32144	0.578124	42.0474	0.198381	0.542986	7.49288	-1.79687	-4.68537	0.0164709	0.0413269	k__Bacteria	p__Firmicutes	c__Clostridia	o__Clostridiales	f__Lachnospiraceae	g__	s__
304211	7	5	69	5	2.02883	0.286707	16.0874	0.669921	1	1.07835	-1.7952	1.41899	0.00845537	0.0241751	k__Bacteria	p__Firmicutes	c__Clostridia	o__Clostridiales	f__Ruminococcaceae	g__Ruminococcus	s__
813654	11	11	1310	597	0	0	Inf	1	1	1.38221	-1.79403	5.09665	0.00101001	0.00445713	k__Bacteria	p__Firmicutes	c__Clostridia	o__Clostridiales	f__	g__	s__
New.ReferenceOTU10074	4	11	19	123	0	0	0.422165	0.00386997	0.0562905	-2.12868	1.79026	3.42641	0.00688798	0.0208338	k__Bacteria	p__Bacteroidetes	c__Bacteroidia	o__Bacteroidales	f__Prevotellaceae	g__Prevotella	s__copri
577512	8	7	127	55	1.49477	0.17892	14.0593	1	1	1.73842	-1.78777	2.06682	0.00558041	0.0178057	k__Bacteria	p__Firmicutes	c__Clostridia	o__Clostridiales	f__	g__	s__
593156	7	5	188	30	2.02883	0.286707	16.0874	0.669921	1	0.532408	-1.7737	3.28304	0.00992782	0.027484	k__Bacteria	p__Firmicutes	c__Clostridia	o__Clostridiales	f__	g__	s__
149335	7	11	105	604	0	0	1.32125	0.0902256	0.309977	2.80504	1.76889	-0.218861	0.00304826	0.01107	k__Bacteria	p__Firmicutes	c__Clostridia	o__Clostridiales	f__Veillonellaceae	g__Mitsuokella	NA
New.ReferenceOTU5800	7	8	960	98	0.669	0.071127	5.58908	1	1	2.03194	-1.76777	2.47559	0.00664199	0.0204255	k__Bacteria	p__Bacteroidetes	c__Bacteroidia	o__Bacteroidales	f__S24-7	g__	s__
New.ReferenceOTU1942	4	10	27	130	0.0666871	0.0011634	0.77182	0.0237358	0.151046	0.396541	1.76635	1.3658	0.00912543	0.0257659	k__Bacteria	p__Bacteroidetes	c__Bacteroidia	o__Bacteroidales	f__Prevotellaceae	g__Prevotella	s__copri
193666	11	11	317	1347	0	0	Inf	1	1	4.16977	1.76332	0.586251	0.00123157	0.00518951	k__Bacteria	p__Firmicutes	c__Clostridia	o__Clostridiales	f__Lachnospiraceae	g__Blautia	s__
New.ReferenceOTU1847	4	11	19	162	0	0	0.422165	0.00386997	0.0562905	2.19064	1.75957	-0.613067	0.0118508	0.0315087	k__Bacteria	p__Bacteroidetes	c__Bacteroidia	o__Bacteroidales	f__Prevotellaceae	g__Prevotella	s__copri
521200	8	11	292	592	0	0	2.27239	0.214286	0.542986	-1.74386	1.74976	4.87596	0.00267669	0.00981749	k__Bacteria	p__Firmicutes	c__Clostridia	o__Clostridiales	f__Veillonellaceae	g__Anaerovibrio	s__
309720	9	6	343	22	3.5236	0.404275	48.8332	0.361455	0.808043	3.16988	-1.74495	0.274269	0.00702082	0.0210054	k__Bacteria	p__Firmicutes	c__Clostridia	o__Clostridiales	f__Ruminococcaceae	g__	s__
307154	6	11	8	71	0	0	0.864193	0.0350877	0.167941	2.61283	1.74316	-1.61305	0.00545125	0.0174947	k__Bacteria	p__Bacteroidetes	c__Bacteroidia	o__Bacteroidales	f__Prevotellaceae	g__Prevotella	s__copri
547913	4	9	5	67	0.141516	0.00994106	1.19202	0.0804954	0.309977	-0.394025	1.74073	1.2993	0.0207223	0.0496256	k__Bacteria	p__Firmicutes	c__Clostridia	o__Clostridiales	f__Lachnospiraceae	g__Coprococcus	s__
349862	10	6	345	154	7.5535	0.626987	431.301	0.148607	0.474187	0.0889739	-1.73799	4.60278	0.00951796	0.0266696	k__Bacteria	p__Firmicutes	c__Clostridia	o__Clostridiales	f__	g__	s__
New.ReferenceOTU788	11	9	597	88	Inf	0.190798	Inf	0.47619	0.913242	10.1196	-1.73303	-5.44633	0.00212965	0.00822075	k__Bacteria	p__Proteobacteria	c__Betaproteobacteria	o__Burkholderiales	f__Alcaligenaceae	g__Sutterella	s__
297260	8	7	34	344	1.49477	0.17892	14.0593	1	1	4.50203	1.72503	-2.64321	0.00661523	0.0204255	k__Bacteria	p__Proteobacteria	c__Epsilonproteobacteria	o__Campylobacterales	f__Campylobacteraceae	g__Campylobacter	s__
295012	10	10	331	864	1	0.0116023	86.1896	1	1	2.09123	1.72284	1.9484	0.00261189	0.00970884	k__Bacteria	p__Firmicutes	c__Clostridia	o__Clostridiales	f__Ruminococcaceae	g__	s__
583974	9	6	192	10	3.5236	0.404275	48.8332	0.361455	0.808043	5.76154	-1.72219	-2.66256	0.00842487	0.0241751	k__Bacteria	p__Firmicutes	c__Clostridia	o__Clostridiales	f__Lachnospiraceae	g__	s__
339221	3	10	5	57	0.0458803	0.000778864	0.544737	0.0075188	0.0850611	2.69966	1.71733	-1.84489	0.0142216	0.0364284	k__Bacteria	p__Bacteroidetes	c__Bacteroidia	o__Bacteroidales	f__Prevotellaceae	g__Prevotella	s__copri
350121	7	11	104	789	0	0	1.32125	0.0902256	0.309977	2.24094	1.70971	0.724414	0.00391941	0.0134436	k__Bacteria	p__Firmicutes	c__Clostridia	o__Clostridiales	f__Ruminococcaceae	g__Faecalibacterium	s__prausnitzii
New.ReferenceOTU18872	4	11	12	128	0	0	0.422165	0.00386997	0.0562905	4.09223	1.70769	-2.49899	0.0150368	0.0380748	k__Bacteria	p__Bacteroidetes	c__Bacteroidia	o__Bacteroidales	f__Prevotellaceae	g__Prevotella	s__copri
288780	6	9	14	101	0.283801	0.0204779	2.47356	0.361455	0.808043	-1.80436	1.70555	2.94746	0.00686612	0.0208247	k__Bacteria	p__Firmicutes	c__Clostridia	o__Clostridiales	f__	g__	s__
36792	11	6	246	34	Inf	1.15715	Inf	0.0350877	0.167941	-0.9351	-1.70323	4.67191	0.00633423	0.0197542	k__Bacteria	p__Firmicutes	c__Clostridia	o__Clostridiales	f__[Mogibacteriaceae]	g__	s__
303320	11	11	280	86	0	0	Inf	1	1	1.22447	-1.69327	3.12286	0.00191476	0.00754961	k__Bacteria	p__Firmicutes	c__Clostridia	o__Clostridiales	f__Ruminococcaceae	g__	s__
646499	10	8	35	93	3.53774	0.23115	215.848	0.586466	1	4.48621	1.6914	-2.73684	0.00767337	0.0227115	k__Bacteria	p__Firmicutes	c__Clostridia	o__Clostridiales	f__	g__	s__
249776	11	9	1547	383	Inf	0.190798	Inf	0.47619	0.913242	3.09781	-1.69137	3.12016	0.00416602	0.0138951	k__Bacteria	p__Firmicutes	c__Clostridia	o__Clostridiales	f__	g__	s__
New.CleanUp.ReferenceOTU2868	10	10	534	2364	1	0.0116023	86.1896	1	1	-1.92709	1.69108	6.70606	0.0034957	0.0122906	k__Bacteria	p__Firmicutes	c__Clostridia	o__Clostridiales	f__Lachnospiraceae	g__	s__
272213	9	5	84	8	4.96992	0.590167	69.0579	0.182663	0.542658	1.6528	-1.68895	1.04397	0.0101745	0.0280115	k__Bacteria	p__Firmicutes	c__Clostridia	o__Clostridiales	f__Ruminococcaceae	g__	s__
New.ReferenceOTU8821	11	11	147	39	0	0	Inf	1	1	-0.530761	-1.68885	4.05549	0.00196783	0.00772665	k__Bacteria	p__Spirochaetes	c__Spirochaetes	o__Sphaerochaetales	f__Sphaerochaetaceae	g__Sphaerochaeta	s__
New.ReferenceOTU13682	10	3	119	8	21.7958	1.83575	1283.92	0.0075188	0.0850611	-1.46454	-1.68788	4.14689	0.0166434	0.0415709	k__Bacteria	p__Firmicutes	c__Clostridia	o__Clostridiales	f__Ruminococcaceae	g__Oscillospira	s__
562376	10	4	93	6	14.9954	1.29564	859.552	0.0237358	0.151046	4.09815	-1.68737	-1.3848	0.0165324	0.0413872	k__Bacteria	p__Firmicutes	c__Clostridia	o__Clostridiales	f__Lachnospiraceae	g__[Ruminococcus]	s__gnavus
532203	11	11	132	483	0	0	Inf	1	1	3.63624	1.68658	-0.175374	0.00199564	0.00775772	k__Bacteria	p__Firmicutes	c__Clostridia	o__Clostridiales	f__Lachnospiraceae	g__	s__
New.ReferenceOTU11691	10	11	159	332	0	0	39.0005	1	1	0.227083	1.68585	2.69338	0.00246887	0.00933382	k__Bacteria	p__Firmicutes	c__Clostridia	o__Clostridiales	f__Lachnospiraceae	g__	s__
New.ReferenceOTU732	8	11	108	390	0	0	2.27239	0.214286	0.542986	-2.86538	1.67832	5.95458	0.00664126	0.0204255	k__Bacteria	p__Bacteroidetes	c__Bacteroidia	o__Bacteroidales	f__Prevotellaceae	g__Prevotella	s__copri
New.ReferenceOTU10344	7	8	126	36	0.669	0.071127	5.58908	1	1	1.18299	-1.66829	2.18445	0.00847441	0.0241751	k__Bacteria	p__Firmicutes	c__Clostridia	o__Clostridiales	f__	g__	s__
863612	10	9	92	266	2.1446	0.0959818	143.849	1	1	1.77882	1.66529	0.535818	0.00492094	0.0160257	k__Bacteria	p__Firmicutes	c__Clostridia	o__Clostridiales	f__	g__	s__
49369	11	9	214	61	Inf	0.190798	Inf	0.47619	0.913242	1.08628	-1.66486	2.74159	0.00441472	0.0146362	k__Bacteria	p__Firmicutes	c__Erysipelotrichi	o__Erysipelotrichales	f__Erysipelotrichaceae	g__	s__
New.ReferenceOTU10616	10	8	109	26	3.53774	0.23115	215.848	0.586466	1	2.8525	-1.6638	0.586547	0.00714313	0.0213136	k__Bacteria	p__Firmicutes	c__Clostridia	o__Clostridiales	f__Ruminococcaceae	g__	s__
522858	9	11	1404	2380	0	0	5.24114	0.47619	0.913242	3.65379	1.66095	2.09134	0.00343379	0.0121503	k__Bacteria	p__Bacteroidetes	c__Bacteroidia	o__Bacteroidales	f__[Paraprevotellaceae]	g__[Prevotella]	s__
325599	9	10	50	191	0.466287	0.00695174	10.4186	1	1	2.61316	1.65686	-0.519581	0.00416409	0.0138951	k__Bacteria	p__Firmicutes	c__Clostridia	o__Clostridiales	f__Lachnospiraceae	g__Lachnospira	s__
325842	5	9	18	142	0.201219	0.0144806	1.69444	0.182663	0.542658	-0.0320729	1.65362	1.81039	0.0188281	0.0459829	k__Bacteria	p__Firmicutes	c__Clostridia	o__Clostridiales	f__Ruminococcaceae	g__	s__
263546	10	6	236	17	7.5535	0.626987	431.301	0.148607	0.474187	5.11904	-1.64332	-1.84982	0.00823118	0.023851	k__Bacteria	p__Firmicutes	c__Clostridia	o__Clostridiales	f__Ruminococcaceae	g__Oscillospira	s__
772398	9	11	357	1047	0	0	5.24114	0.47619	0.913242	-4.4371	1.62343	8.07619	0.00401292	0.0135983	k__Bacteria	p__Firmicutes	c__Clostridia	o__Clostridiales	f__Lachnospiraceae	g__	s__
369027	11	11	3685	1183	0	0	Inf	1	1	8.48587	-1.62206	-0.637441	0.00295211	0.0107562	k__Bacteria	p__Firmicutes	c__Clostridia	o__Clostridiales	f__Lachnospiraceae	g__[Ruminococcus]	s__gnavus
New.ReferenceOTU13074	8	10	234	837	0.282665	0.0046329	4.3262	0.586466	1	2.95768	1.62092	0.880217	0.00701032	0.0210054	k__Bacteria	p__Bacteroidetes	c__Bacteroidia	o__Bacteroidales	f__S24-7	g__	s__
New.ReferenceOTU11788	11	6	296	71	Inf	1.15715	Inf	0.0350877	0.167941	1.40087	-1.61914	2.9631	0.0127515	0.0332806	k__Bacteria	p__Firmicutes	c__Clostridia	o__Clostridiales	f__	g__	s__
148925	9	10	269	728	0.466287	0.00695174	10.4186	1	1	-1.60165	1.61424	5.23269	0.00553661	0.0177171	k__Bacteria	p__Firmicutes	c__Clostridia	o__Clostridiales	f__Ruminococcaceae	g__Ruminococcus	s__
New.ReferenceOTU11249	8	6	284	59	2.14148	0.278254	19.7663	0.659443	1	3.47642	-1.61113	0.826495	0.0135784	0.0351913	k__Bacteria	p__Bacteroidetes	c__Bacteroidia	o__Bacteroidales	f__S24-7	g__	s__
New.ReferenceOTU4937	9	5	92	12	4.96992	0.590167	69.0579	0.182663	0.542658	-1.31515	-1.60922	4.23202	0.0151995	0.0383986	k__Bacteria	p__Firmicutes	c__Clostridia	o__Clostridiales	f__	g__	s__
360329	10	11	176	486	0	0	39.0005	1	1	2.33212	1.60651	1.02565	0.00392105	0.0134436	k__Bacteria	p__Firmicutes	c__Clostridia	o__Clostridiales	f__	g__	s__
1111191	11	11	273	69	0	0	Inf	1	1	3.89267	-1.60097	0.17205	0.00334569	0.011915	k__Bacteria	p__Firmicutes	c__Clostridia	o__Clostridiales	f__Lachnospiraceae	g__[Ruminococcus]	s__gnavus
158836	8	4	80	13	4.32144	0.578124	42.0474	0.198381	0.542986	5.52842	-1.59812	-2.76643	0.0201021	0.0484557	k__Bacteria	p__Firmicutes	c__Clostridia	o__Clostridiales	f__Ruminococcaceae	g__	s__
22466	9	11	1599	3225	0	0	5.24114	0.47619	0.913242	1.60424	1.59484	4.19225	0.00490821	0.0160257	k__Bacteria	p__Bacteroidetes	c__Bacteroidia	o__Bacteroidales	f__Prevotellaceae	g__Prevotella	s__
4377144	11	10	259	51	Inf	0.0256407	Inf	1	1	4.60762	-1.59367	-0.838746	0.00454835	0.0150341	k__Bacteria	p__Firmicutes	c__Clostridia	o__Clostridiales	f__Ruminococcaceae	g__	s__
344804	11	11	502	1610	0	0	Inf	1	1	3.96757	1.58997	0.116055	0.00356962	0.0124711	k__Bacteria	p__Firmicutes	c__Clostridia	o__Clostridiales	f__Lachnospiraceae	g__Coprococcus	s__
237438	9	9	606	64	1	0.059902	16.6939	1	1	3.39649	-1.58681	0.711551	0.00853653	0.0242895	k__Bacteria	p__Firmicutes	c__Clostridia	o__Clostridiales	f__Ruminococcaceae	g__	s__
302809	10	10	156	41	1	0.0116023	86.1896	1	1	1.78416	-1.58565	1.85733	0.00540743	0.0174047	k__Bacteria	p__Firmicutes	c__Clostridia	o__Clostridiales	f__Ruminococcaceae	g__	s__
450576	10	8	119	27	3.53774	0.23115	215.848	0.586466	1	0.743582	-1.58492	2.47404	0.00845443	0.0241751	k__Bacteria	p__Firmicutes	c__Clostridia	o__Clostridiales	f__Ruminococcaceae	g__	s__
178242	11	8	395	37	Inf	0.440065	Inf	0.214286	0.542986	7.07853	-1.57878	-2.95056	0.00993307	0.027484	k__Bacteria	p__Firmicutes	c__Clostridia	o__Clostridiales	f__Ruminococcaceae	g__	s__
515554	7	10	22	107	0.18917	0.00324373	2.46461	0.310777	0.72818	-1.72704	1.57397	3.33342	0.010111	0.0279062	k__Bacteria	p__Firmicutes	c__Clostridia	o__Clostridiales	f__Ruminococcaceae	g__Oscillospira	s__
580121	11	11	4226	1161	0	0	Inf	1	1	4.52616	-1.57181	3.3751	0.00396899	0.0135658	k__Bacteria	p__Firmicutes	c__Clostridia	o__Clostridiales	f__Ruminococcaceae	g__	s__
303213	8	8	131	322	1	0.100646	9.93577	1	1	-1.53769	1.5696	4.35924	0.0125781	0.0329058	k__Bacteria	p__Firmicutes	c__Clostridia	o__Clostridiales	f__Ruminococcaceae	g__	s__
324244	11	11	605	234	0	0	Inf	1	1	3.07456	-1.56932	2.40938	0.00402669	0.0135983	k__Bacteria	p__Firmicutes	c__Clostridia	o__Clostridiales	f__Ruminococcaceae	g__	s__
410242	11	11	381	134	0	0	Inf	1	1	3.29624	-1.56499	1.16577	0.00412917	0.0138951	k__Bacteria	p__Firmicutes	c__Clostridia	o__Clostridiales	f__Christensenellaceae	g__	s__
317515	10	7	141	22	5.28626	0.405744	308.287	0.310777	0.72818	1.61901	-1.55823	1.70172	0.0109842	0.0296493	k__Bacteria	p__Firmicutes	c__Clostridia	o__Clostridiales	f__	g__	s__
296941	5	9	29	137	0.201219	0.0144806	1.69444	0.182663	0.542658	1.31223	1.55021	0.691986	0.018868	0.0459829	k__Bacteria	p__Firmicutes	c__Clostridia	o__Clostridiales	f__Ruminococcaceae	g__	s__
208539	11	6	121	17	Inf	1.15715	Inf	0.0350877	0.167941	1.9643	-1.54804	1.11127	0.0124982	0.0328271	k__Bacteria	p__Firmicutes	c__Clostridia	o__Clostridiales	f__[Mogibacteriaceae]	g__	s__
521792	10	10	650	275	1	0.0116023	86.1896	1	1	1.98084	-1.54316	3.53261	0.00675087	0.0205883	k__Bacteria	p__Firmicutes	c__Clostridia	o__Clostridiales	f__Ruminococcaceae	g__	s__
314406	10	5	114	13	10.6165	0.912843	603.043	0.0634675	0.275518	4.64424	-1.52267	-1.81556	0.0183453	0.0449072	k__Bacteria	p__Bacteroidetes	c__Bacteroidia	o__Bacteroidales	f__Porphyromonadaceae	g__Parabacteroides	s__
585073	11	11	613	941	0	0	Inf	1	1	3.36455	1.50839	1.32528	0.00570244	0.0181426	k__Bacteria	p__Firmicutes	c__Clostridia	o__Clostridiales	f__Ruminococcaceae	g__Oscillospira	s__
New.CleanUp.ReferenceOTU132696	6	10	32	157	0.132389	0.00231856	1.59493	0.148607	0.474187	-2.85698	1.50333	4.34402	0.0180042	0.0441704	k__Bacteria	p__Firmicutes	c__Clostridia	o__Clostridiales	f__Lachnospiraceae	g__	s__
909065	11	11	3103	778	0	0	Inf	1	1	8.46906	-1.48783	-0.963411	0.00639626	0.0198915	k__Bacteria	p__Firmicutes	c__Clostridia	o__Clostridiales	f__Lachnospiraceae	g__Dorea	s__
313452	9	9	340	142	1	0.059902	16.6939	1	1	1.171	-1.48751	3.00026	0.0125183	0.0328271	k__Bacteria	p__Firmicutes	c__Clostridia	o__Clostridiales	f__Ruminococcaceae	g__	s__
196191	11	11	240	106	0	0	Inf	1	1	-0.0902744	-1.48631	4.21019	0.00645022	0.0200029	k__Bacteria	p__Firmicutes	c__Clostridia	o__Clostridiales	f__Ruminococcaceae	g__Oscillospira	s__
New.ReferenceOTU12275	10	10	315	109	1	0.0116023	86.1896	1	1	0.881157	-1.48018	3.78013	0.00968098	0.0270577	k__Bacteria	p__Firmicutes	c__Clostridia	o__Clostridiales	f__Ruminococcaceae	g__	s__
175391	8	10	29	124	0.282665	0.0046329	4.3262	0.586466	1	0.574408	1.47792	1.10932	0.011797	0.0314587	k__Bacteria	p__Firmicutes	c__Clostridia	o__Clostridiales	f__Lachnospiraceae	g__Blautia	s__
522591	11	11	1185	1931	0	0	Inf	1	1	-0.00024917	1.47583	5.44423	0.0068351	0.0207878	k__Bacteria	p__Bacteroidetes	c__Bacteroidia	o__Bacteroidales	f__S24-7	g__	s__
New.ReferenceOTU10697	6	11	54	180	0	0	0.864193	0.0350877	0.167941	0.806506	1.47556	1.69321	0.0175134	0.0431581	k__Bacteria	p__Firmicutes	c__Clostridia	o__Clostridiales	f__Ruminococcaceae	g__	s__
New.CleanUp.ReferenceOTU114915	11	6	150	32	Inf	1.15715	Inf	0.0350877	0.167941	-2.5116	-1.47209	5.38219	0.0205997	0.0494393	k__Bacteria	p__Firmicutes	c__Clostridia	o__Clostridiales	f__	g__	s__
516366	11	11	2141	3192	0	0	Inf	1	1	-2.38507	1.45763	8.33724	0.00755333	0.0224767	k__Bacteria	p__Bacteroidetes	c__Bacteroidia	o__Bacteroidales	f__	g__	s__
362078	11	11	2195	662	0	0	Inf	1	1	7.64511	-1.4568	-0.762813	0.00758759	0.022518	k__Bacteria	p__Firmicutes	c__Clostridia	o__Clostridiales	f__Ruminococcaceae	g__	s__
846141	8	11	64	266	0	0	2.27239	0.214286	0.542986	2.6932	1.45166	0.122253	0.0123996	0.0326712	k__Bacteria	p__Firmicutes	c__Clostridia	o__Clostridiales	f__Lachnospiraceae	g__	s__
36226	11	11	305	124	0	0	Inf	1	1	3.57365	-1.45124	0.865158	0.007821	0.0229638	k__Bacteria	p__Firmicutes	c__Clostridia	o__Clostridiales	f__Clostridiaceae	g__	s__
339886	11	11	256	78	0	0	Inf	1	1	3.18117	-1.44756	0.914517	0.00797894	0.0233007	k__Bacteria	p__Firmicutes	c__Clostridia	o__Clostridiales	f__	g__	s__
581201	9	10	56	194	0.466287	0.00695174	10.4186	1	1	-0.997225	1.44627	3.51166	0.0118728	0.0315087	k__Bacteria	p__Firmicutes	c__Clostridia	o__Clostridiales	f__Ruminococcaceae	g__	s__
New.ReferenceOTU10417	11	11	1281	2157	0	0	Inf	1	1	6.89268	1.44246	-1.24164	0.00820254	0.0238305	k__Bacteria	p__Bacteroidetes	c__Bacteroidia	o__Bacteroidales	f__[Paraprevotellaceae]	g__[Prevotella]	s__
291202	9	10	19	131	0.466287	0.00695174	10.4186	1	1	-0.142717	1.44134	1.63724	0.0137398	0.0355241	k__Bacteria	p__Firmicutes	c__Clostridia	o__Clostridiales	f__Ruminococcaceae	g__	s__
359720	11	11	2473	514	0	0	Inf	1	1	8.51098	-1.4408	-1.61078	0.00827629	0.0239189	k__Bacteria	p__Firmicutes	c__Clostridia	o__Clostridiales	f__Ruminococcaceae	g__	s__
1106861	8	11	165	521	0	0	2.27239	0.214286	0.542986	-1.96488	1.43781	5.37977	0.0138414	0.0356198	k__Bacteria	p__Firmicutes	c__Clostridia	o__Clostridiales	f__Lachnospiraceae	NA	NA
New.ReferenceOTU3170	10	10	4158	743	1	0.0116023	86.1896	1	1	0.712019	-1.42298	5.65408	0.0120193	0.0318208	k__Bacteria	p__Bacteroidetes	c__Bacteroidia	o__Bacteroidales	f__BS11	g__	s__
4441081	10	9	19	131	2.1446	0.0959818	143.849	1	1	0.238015	1.41923	1.1063	0.0139395	0.0357889	k__Bacteria	p__Actinobacteria	c__Coriobacteriia	o__Coriobacteriales	f__Coriobacteriaceae	g__	s__
696563	9	11	23	176	0	0	5.24114	0.47619	0.913242	4.14481	1.4112	-2.62036	0.0132801	0.0345783	k__Bacteria	p__Firmicutes	c__Clostridia	o__Clostridiales	f__Lachnospiraceae	g__Blautia	s__producta
334839	11	8	656	229	Inf	0.440065	Inf	0.214286	0.542986	5.63052	-1.41011	-0.549796	0.0171427	0.042434	k__Bacteria	p__Firmicutes	c__Clostridia	o__Clostridiales	f__Ruminococcaceae	g__	s__
New.ReferenceOTU16751	9	8	139	42	1.64781	0.147005	24.5907	1	1	-2.05781	-1.40708	5.29405	0.0204554	0.0491998	k__Bacteria	p__Bacteroidetes	c__Bacteroidia	o__Bacteroidales	f__	g__	s__
4478840	11	11	775	215	0	0	Inf	1	1	0.662128	-1.39622	4.67076	0.0105002	0.0286936	k__Bacteria	p__Firmicutes	c__Clostridia	o__Clostridiales	f__Clostridiaceae	g__	s__
365965	11	11	4370	1503	0	0	Inf	1	1	9.13155	-1.39445	-1.35773	0.0105991	0.0288212	k__Bacteria	p__Firmicutes	c__Clostridia	o__Clostridiales	f__Ruminococcaceae	g__	s__
1110135	11	11	2102	1090	0	0	Inf	1	1	3.24395	-1.3809	3.97052	0.0113795	0.0304925	k__Bacteria	p__Firmicutes	c__Clostridia	o__Clostridiales	f__Lachnospiraceae	g__	s__
349680	9	11	220	53	0	0	5.24114	0.47619	0.913242	3.86342	-1.37563	-0.147366	0.0193068	0.0468174	k__Bacteria	p__Firmicutes	c__Clostridia	o__Clostridiales	f__Ruminococcaceae	g__	s__
605577	11	11	382	757	0	0	Inf	1	1	0.473334	1.34312	3.88067	0.013832	0.0356198	k__Bacteria	p__Firmicutes	c__Erysipelotrichi	o__Erysipelotrichales	f__Erysipelotrichaceae	g__p-75-a5	s__
798164	11	10	556	165	Inf	0.0256407	Inf	1	1	6.11477	-1.33465	-0.828184	0.0193376	0.0468174	k__Bacteria	p__Firmicutes	c__Clostridia	o__Clostridiales	f__	g__	s__
608244	10	11	223	1020	0	0	39.0005	1	1	0.355257	1.33068	3.89667	0.0168117	0.0418021	k__Bacteria	p__Firmicutes	c__Clostridia	o__Clostridiales	f__Ruminococcaceae	g__Ruminococcus	s__
515590	11	11	292	760	0	0	Inf	1	1	3.32824	1.32929	1.19499	0.0148397	0.0377842	k__Bacteria	p__Bacteroidetes	c__Bacteroidia	o__Bacteroidales	f__	g__	s__
544996	10	11	33	128	0	0	39.0005	1	1	1.34706	1.31653	0.649591	0.0176624	0.0434283	k__Bacteria	p__Firmicutes	c__Clostridia	o__Clostridiales	f__Ruminococcaceae	g__Oscillospira	s__
New.ReferenceOTU18314	10	11	365	955	0	0	39.0005	1	1	-2.99708	1.31628	7.2686	0.0174603	0.0431235	k__Bacteria	p__Bacteroidetes	c__Bacteroidia	o__Bacteroidales	f__Prevotellaceae	g__Prevotella	s__
New.ReferenceOTU14008	11	11	418	167	0	0	Inf	1	1	-0.295054	-1.27925	4.82437	0.0190491	0.046322	k__Bacteria	p__Bacteroidetes	c__Bacteroidia	o__Bacteroidales	f__Porphyromonadaceae	g__Parabacteroides	s__
