# Supplementary material for: Late weaning is associated with increased microbial diversity and Faecalibacterium prausnitzii abundance in the fecal microbiota of piglets
Source: Anim Microbiome. 2020 Jan 16;2:2. doi: 10.1186/s42523-020-0020-4 (PMC7807523; doi:10.1186/s42523-020-0020-4)
Supplement: Supplementary file 11 — Additional file 11: Table S7. Differences in normalized F. prausnitzii abundances among weaning groups across all sampling points. The existence of a general difference among the groups was determined using an ANOVA, and Tukey’s HSD tests were employed to carry out post-hoc comparisons between all the groups at all the sampling points. Significant p-values are in bold. [file 42523_2020_20_MOESM11_ESM.xlsx]

## Sheet: Foglio1
															Table S7: Differences in normalized F. prausnitzii abundances among weaning groups across all sampling points. The existence of a general difference among the groups was determined using an ANOVA, and Tukey’s HSD tests were employed to carry out post-hoc comparisons between all the groups at all the sampling points. Significant p-values are in bold.
Groups	ANOVA analysis	Tukey Honest Significant Differences
	pvalue	Comparison	p adj
W14 vs. W21 vs. W28 vs. W42 group	4.93 x 10-11	W14_d21-W14_d14	0.98
		W14_d60-W14_d14	0.71
		W21_d21-W14_d14	0.65
		W21_d28-W14_d14	0.0025
		W21_d60-W14_d14	0.0086
		W28_d28-W14_d14	0.95
		W28_d35-W14_d14	9.87e-05
		W28_d60-W14_d14	0.0005
		W42_d42-W14_d14	0.21
		W42_d49-W14_d14	1
		W42_d60-W14_d14	0.0061
		W14_d60-W14_d21	0.99
		W21_d21-W14_d21	0.99
		W21_d28-W14_d21	0.16
		W21_d60-W14_d21	0.23
		W28_d28-W14_d21	1
		W28_d35-W14_d21	0.018
		W28_d60-W14_d21	0.027
		W42_d42-W14_d21	0.97
		W42_d49-W14_d21	1.1e-06
		W42_d60-W14_d21	0.19
		W21_d21-W14_d60	0.99
		W21_d28-W14_d60	0.99
		W21_d60-W14_d60	0.99
		W28_d28-W14_d60	0.99
		W28_d35-W14_d60	0.92
		W28_d60-W14_d60	0.79
		W42_d42-W14_d60	1
		W42_d49-W14_d60	0.048
		W42_d60-W14_d60	0.99
		W21_d28-W21_d21	0.41
		W21_d60-W21_d21	0.49
		W28_d28-W21_d21	0.99
		W28_d35-W21_d21	0.056
		W28_d60-W21_d21	0.077
		W42_d42-W21_d21	0.99
		W42_d49-W21_d21	2.3e-06
		W42_d60-W21_d21	0.42
		W21_d60-W21_d28	1
		W28_d28-W21_d28	0.076
		W28_d35-W21_d28	0.99
		W28_d60-W21_d28	0.98
		W42_d42-W21_d28	0.88
		W42_d49-W21_d28	0.024
		W42_d60-W21_d28	0.99
		W28_d28-W21_d60	0.15
		W28_d35-W21_d60	0.99
		W28_d60-W21_d60	0.99
		W42_d42-W21_d60	0.88
		W42_d49-W21_d60	0.21
		W42_d60-W21_d60	1
		W28_d35-W28_d28	0.004
		W28_d60-W28_d28	0.012
		W42_d42-W28_d28	0.93
		W42_d49-W28_d28	0
		W42_d60-W28_d28	0.11
		W28_d60-W28_d35	0.99
		W42_d42-W28_d35	0.32
		W42_d49-W28_d35	0.18
		W42_d60-W28_d35	1
		W42_d42-W28_d60	0.29
		W42_d49-W28_d60	0.917
		W42_d60-W28_d60	0.99
		W42_d49-W42_d42	5.65e-05
		W42_d60-W42_d42	0.83
		W42_d60-W42_d49	0.26
