# Supplementary material for: Late weaning is associated with increased microbial diversity and Faecalibacterium prausnitzii abundance in the fecal microbiota of piglets
Source: Anim Microbiome. 2020 Jan 16;2:2. doi: 10.1186/s42523-020-0020-4 (PMC7807523; doi:10.1186/s42523-020-0020-4)
Supplement: Supplementary file 12 — Additional file 12: Table S8. Differences in normalized F. prausnitzii abundances among sampling points for the four weaning groups. General differences were determined using ANOVAs, and Tukey’s HSD tests were employed to compare F. prausnitzii abundances between weaning groups for each sampling point: before weaning, after weaning, and at 60 days of age. Significant p-values are in bold. [file 42523_2020_20_MOESM12_ESM.xlsx]

## Sheet: Foglio1
									Table S8:Differences in normalized F. prausnitzii abundances among sampling points for the four weaning groups. General differences were determined using ANOVAs, and Tukey’s HSD tests were employed to compare F. prausnitzii abundances between weaning groups for each sampling point: before weaning, after weaning, and at 60 days of age. Significant p-values are in bold.
Groups	ANOVA analysis	Tukey Honest Significant Differences
	pvalue	Comparison	p adj
Pre-weaning	0.0139	W28_d28-W14_d14	0.31
		W21_d21-W14_d14	0.07
		W42_d42-W14_d14	0.009
		W21_d21-W28_d28	0.81
		W42_d42-W28_d28	0.27
		W42_d42-W21_d21	0.79
Post-weaning	0.000356	W21_d28-W14_d21	0.13
		W28_d35-W14_d21	0.033
		W42_d49-W14_d21	0.00015
		W28_d35-W21_d28	0.91
		W42_d49-W21_d28	0.0399
		W42_d49-W28_d35	0.14
Day 60	0.00351	W21_d60-W14_d60	0.064
		W28_d60-W14_d60	0.0017
		W42_d60-W14_d60	0.044
		W28_d60-W21_d60	0.14
		W42_d60-W21_d60	0.99
		W42_d60-W28_d60	0.21
