# Supplementary material for: Late weaning is associated with increased microbial diversity and Faecalibacterium prausnitzii abundance in the fecal microbiota of piglets
Source: Anim Microbiome. 2020 Jan 16;2:2. doi: 10.1186/s42523-020-0020-4 (PMC7807523; doi:10.1186/s42523-020-0020-4)
Supplement: Supplementary file 13 — Additional file 13: Table S9. Differences in alpha diversity, beta diversity, and richness among sampling points. General differences were determined using ANOVAs, and Tukey’s HSD tests were employed for the post-hoc comparisons. Significant p-values are in bold. [file 42523_2020_20_MOESM13_ESM.xlsx]

## Sheet: Foglio1
Table S9: Differences in alpha diversity, beta diversity, and richness among sampling points. General differences were determined using ANOVAs, and Tukey’s HSD tests were employed for the post-hoc comparisons. Significant p-values are in bold.
Group	ANOVA analysis			Tukey Honest Significant Differences
	Alpha diversity	Beta diversity	Richness	Comparison	Alpha diversity	Beta diversity	Richness
PRE-Weaning	6.65e-07	0.00235	8.39e-08	d21-d14	1	0.856842	0.243677
				d28-d14	0.454068	0.762944	0.0056638
				d42-d14	1.08e-05	0.032802	1e-07
				d28-d21	0.380265	0.223976	0.311129
				d42-d21	2.3e-06	0.0016087	8.7e-06
				d42-d28	0.0002334	0.165177	0.0012866
POST-Weaning	0.123	0.000233	0.387	d28-d21	0.785209	0.0078195	0.434948
				d35-d21	0.249753	0.0042456	0.997244
				d49-d21	0.127378	0.0001134	0.969257
				d35-d28	0.737448	0.998035	0.46016
				d49-d28	0.486235	0.403517	0.650363
				d49-d35	0.970563	0.485936	0.991767
Day 60	0.00343	0.66	0.186	w21-w14	0.607179	0.862068	0.926694
				w28-w14	0.813774	0.885537	0.989789
				w42-w14	0.118411	0.594533	0.651091
				w28-w21	0.0943098	0.999981	0.985073
				w42-w21	0.0020101	0.93123	0.168908
				w42-w28	0.340617	0.928395	0.337297
