# Supplementary material for: Late weaning is associated with increased microbial diversity and Faecalibacterium prausnitzii abundance in the fecal microbiota of piglets
Source: Anim Microbiome. 2020 Jan 16;2:2. doi: 10.1186/s42523-020-0020-4 (PMC7807523; doi:10.1186/s42523-020-0020-4)
Supplement: Supplementary file 14 — Additional file 14: Table S10. Differentially abundant OTUs before weaning for the weaning groups. [file 42523_2020_20_MOESM14_ESM.xlsx]

## Sheet: Foglio1
Table S10: Differentially abundant OTUs before weaning for the weaning groups.
OTU	+samples in group 0	+samples in group 1	counts in group 0	counts in group 1	oddsRatio	lower	upper	fisherP	fisherAdjP	(Intercept)	Day_weaningd21	Day_weaningd28	Day_weaningd42	normFactor_weaning	pvalues	adjPvalues	Kingdom	Phylum	Class	Order	Family	Genus	Species
New.ReferenceOTU16713	5	0	605	0	Inf	0.326136	Inf	0.302501	0.781429	5.20686	-8.24367	-8.31817	-8.14841	4.04254	1.25069e-05	0.000604682	k__Bacteria	p__Bacteroidetes	c__Bacteroidia	o__Bacteroidales	f__Porphyromonadaceae	g__Paludibacter	s__
New.ReferenceOTU17950	10	1	4777	9	4.62158	0.51755	226.72	0.234165	0.781429	11.2727	-8.07378	-6.35058	-7.47486	-2.81024	2.34191e-09	1.68059e-06	k__Bacteria	p__Firmicutes	c__Clostridia	o__Clostridiales	f__Ruminococcaceae	g__Ruminococcus	s__
191615	10	1	2789	6	4.62158	0.51755	226.72	0.234165	0.781429	10.5184	-7.33465	-5.75022	-6.52658	-2.95382	3.02264e-09	1.68059e-06	k__Bacteria	p__Firmicutes	c__Clostridia	o__Clostridiales	f__Ruminococcaceae	g__Ruminococcus	s__
4315100	6	0	3016	0	Inf	0.429187	Inf	0.172427	0.695714	7.93131	-7.04015	-6.76067	-6.5739	-1.00453	9.77583e-08	1.81179e-05	k__Bacteria	p__Firmicutes	c__Clostridia	o__Clostridiales	f__[Mogibacteriaceae]	g__	s__
New.ReferenceOTU14368	22	2	2856	6	10.3029	1.6798	116.531	0.00397081	0.370609	2.98551	-6.85934	-4.95797	-5.06146	4.85576	5.1665e-06	0.0003633	k__Bacteria	p__Bacteroidetes	c__Bacteroidia	o__Bacteroidales	f__S24-7	g__	s__
360015	15	2	6182	7	4.08579	0.681634	44.9334	0.151287	0.695714	8.81772	-6.56125	-4.47415	-4.27834	-1.6918	3.68129e-05	0.00113711	k__Bacteria	p__Firmicutes	c__Clostridia	o__Clostridiales	f__Lachnospiraceae	g__[Ruminococcus]	s__gnavus
302158	8	2	115	2	1.54956	0.237197	17.7403	1	1	5.07384	-6.45003	-4.6054	-6.66506	1.99196	8.43212e-08	1.81179e-05	k__Bacteria	p__Proteobacteria	c__Epsilonproteobacteria	o__Campylobacterales	f__Campylobacteraceae	g__Campylobacter	s__
2670715	12	3	1811	5	1.66415	0.313839	11.6749	0.716822	0.997154	8.06006	-6.25047	-5.41241	-5.60683	-1.3954	3.50706e-08	9.74961e-06	k__Bacteria	p__Firmicutes	c__Clostridia	o__Clostridiales	f__Clostridiaceae	g__Clostridium	s__
295086	11	2	9469	2	2.42652	0.393463	27.0276	0.452522	0.924543	6.3038	-6.00988	-4.3314	-6.40391	0.0765753	0.000180725	0.00329453	k__Bacteria	p__Proteobacteria	c__Betaproteobacteria	o__Burkholderiales	f__Comamonadaceae	g__Comamonas	s__
703741	29	11	6986	5447	0	0	15.322	1	1	5.38294	5.89165	4.97243	4.87616	-3.33284	2.47689e-07	3.93472e-05	k__Bacteria	p__Firmicutes	c__Bacilli	o__Lactobacillales	f__Lactobacillaceae	g__Lactobacillus	s__
511908	8	1	377	1	3.39488	0.36502	169.388	0.403189	0.924543	5.05569	-5.72481	-2.90195	-6.63934	1.20242	0.000298729	0.0048936	k__Bacteria	p__Proteobacteria	c__Gammaproteobacteria	o__Enterobacteriales	f__Enterobacteriaceae	g__Klebsiella	s__
362997	28	11	9086	239	0	0	6.98863	0.554443	0.960431	9.04273	-5.4398	-5.57339	-6.4386	0.53928	3.91867e-07	5.44695e-05	k__Bacteria	p__Bacteroidetes	c__Bacteroidia	o__Bacteroidales	f__Bacteroidaceae	g__Bacteroides	s__uniformis
New.ReferenceOTU11983	11	2	1687	169	2.42652	0.393463	27.0276	0.452522	0.924543	5.28744	-5.293	-7.8007	-7.96988	3.48587	2.472e-05	0.000978028	k__Bacteria	p__Bacteroidetes	c__Bacteroidia	o__Bacteroidales	f__	g__	s__
New.ReferenceOTU267	19	8	441	1046	0.600907	0.0856536	3.18635	0.716822	0.997154	2.15098	5.1232	2.80722	4.19457	-2.00117	9.00419e-05	0.00213035	k__Bacteria	p__Bacteroidetes	c__Bacteroidia	o__Bacteroidales	f__Prevotellaceae	g__Prevotella	s__
1625448	28	7	10906	235	5.06915	0.688074	43.2458	0.0634892	0.575856	7.66078	-5.09169	-1.48871	-1.26656	0.590499	0.000132229	0.00267342	k__Bacteria	p__Firmicutes	c__Clostridia	o__Clostridiales	f__Clostridiaceae	g__	s__
327282	23	4	762	11	4.81183	0.934959	29.0628	0.0342557	0.485651	4.0774	-5.04907	-4.56985	-5.10811	2.16772	2.50505e-08	9.28539e-06	k__Bacteria	p__Firmicutes	c__Clostridia	o__Clostridiales	f__	g__	s__
357582	20	3	1658	10	4.65833	0.886628	32.9748	0.0426386	0.49745	5.5711	-5.01249	-1.15867	-5.53622	0.695016	1.54624e-05	0.000716425	k__Bacteria	p__Bacteroidetes	c__Bacteroidia	o__Bacteroidales	f__Bacteroidaceae	g__Bacteroides	s__
591399	21	6	1660	9	1.72591	0.330705	8.80032	0.48084	0.924543	4.95841	-4.95213	-5.39956	-3.17064	1.12208	2.49004e-06	0.000236728	k__Bacteria	p__Firmicutes	c__Clostridia	o__Clostridiales	f__Lachnospiraceae	g__Dorea	s__
587530	12	0	542	0	Inf	1.25576	Inf	0.0183246	0.445777	3.92836	-4.91688	-3.12329	-4.68487	1.11513	8.18014e-05	0.00211542	k__Bacteria	p__Firmicutes	c__Erysipelotrichi	o__Erysipelotrichales	f__Erysipelotrichaceae	g__[Eubacterium]	s__dolichum
532521	7	3	630	5	0.782569	0.133024	5.8025	1	1	6.5441	-4.7748	-4.99853	-5.1043	-1.0654	2.6706e-06	0.000236728	k__Bacteria	p__Firmicutes	c__Clostridia	o__Clostridiales	f__Peptostreptococcaceae	g__Peptostreptococcus	NA
520657	10	8	225	42	0.186799	0.0261957	0.989093	0.0329083	0.485651	5.79314	-4.75368	-5.87145	-4.90726	0.989913	3.0474e-06	0.00024205	k__Bacteria	p__Bacteroidetes	c__Bacteroidia	o__Bacteroidales	f__Prevotellaceae	g__Prevotella	s__stercorea
828676	16	11	3520	9450	0	0	0.533518	0.0034755	0.353869	12.1853	4.67908	1.51685	3.32398	-11.3484	0.00018663	0.0033473	k__Bacteria	p__Fusobacteria	c__Fusobacteriia	o__Fusobacteriales	f__Fusobacteriaceae	g__Fusobacterium	s__
New.ReferenceOTU10419	23	6	843	14	2.34205	0.437098	12.4501	0.27003	0.781429	4.15598	-4.6663	-2.76975	-2.39085	1.87211	6.28983e-07	7.77144e-05	k__Bacteria	p__Firmicutes	c__Clostridia	o__Clostridiales	f__	g__	s__
New.CleanUp.ReferenceOTU28630	26	5	1304	33	5.90255	1.05669	37.1601	0.0209435	0.451091	3.10817	-4.62415	-2.87058	-4.17075	3.46849	7.3247e-05	0.00199015	k__Bacteria	p__Firmicutes	c__Clostridia	o__Clostridiales	f__	g__	s__
583117	26	9	7180	60	1.15148	0.0939938	8.73777	1	1	7.94878	-4.50691	-0.082862	-4.03184	-1.2875	3.53084e-05	0.0011218	k__Bacteria	p__Bacteroidetes	c__Bacteroidia	o__Bacteroidales	f__Bacteroidaceae	g__Bacteroides	s__caccae
74305	10	6	275	823	0.406245	0.0766652	2.03088	0.281002	0.781429	-2.01652	4.49233	-0.302231	0.982046	3.29657	0.000376309	0.00573227	k__Bacteria	p__Proteobacteria	c__Epsilonproteobacteria	o__Campylobacterales	f__Helicobacteraceae	g__Helicobacter	s__
319097	9	6	57	537	0.350593	0.0651077	1.77258	0.158211	0.695714	2.8099	4.44951	2.51384	4.69796	-3.82241	0.000427688	0.00602012	k__Bacteria	p__Firmicutes	c__Clostridia	o__Clostridiales	f__Lachnospiraceae	g__	s__
349024	28	4	1851	10	14.7403	2.29896	129.318	0.0010614	0.16209	2.88708	-4.35438	-1.93786	-2.281	2.73163	0.000309099	0.00494828	k__Bacteria	p__Firmicutes	c__Bacilli	o__Lactobacillales	f__Streptococcaceae	g__Streptococcus	s__
1108599	14	5	173	2410	0.988512	0.200991	5.05177	1	1	-4.3663	4.32295	0.155758	-1.99637	6.6382	0.000707502	0.0088398	k__Bacteria	p__Proteobacteria	c__Deltaproteobacteria	o__Desulfovibrionales	f__Desulfovibrionaceae	g__	s__
593369	21	4	1051	9	3.55341	0.708534	20.7463	0.0863784	0.575856	5.15811	-4.3102	-4.64863	-2.40307	0.152282	3.05365e-05	0.0011218	k__Bacteria	p__Firmicutes	c__Clostridia	o__Clostridiales	f__Lachnospiraceae	g__Dorea	s__
369429	12	4	95	954	1.10262	0.220101	6.28476	1	1	4.72877	4.28924	2.76542	4.90572	-5.72861	0.000390621	0.0057916	k__Bacteria	p__Firmicutes	c__Clostridia	o__Clostridiales	f__Lachnospiraceae	g__[Ruminococcus]	s__
237438	26	9	2567	299	1.15148	0.0939938	8.73777	1	1	2.16442	-4.28419	-2.9404	-6.13145	6.10387	0.000107716	0.00245843	k__Bacteria	p__Firmicutes	c__Clostridia	o__Clostridiales	f__Ruminococcaceae	g__	s__
581474	29	11	2987	212	0	0	15.322	1	1	5.63731	-4.21304	-4.56912	-4.24649	2.03846	3.51512e-05	0.0011218	k__Bacteria	p__Firmicutes	c__Bacilli	o__Lactobacillales	f__Lactobacillaceae	g__Lactobacillus	s__
New.ReferenceOTU1021	11	2	585	2	2.42652	0.393463	27.0276	0.452522	0.924543	5.26546	-4.13644	-3.46141	-2.98745	-0.852981	0.000129031	0.00267342	k__Bacteria	p__Firmicutes	c__Clostridia	o__Clostridiales	f__	g__	s__
606927	17	2	386	3	5.25476	0.878888	57.7785	0.0752837	0.575856	3.38538	-4.12457	-4.17934	-3.53506	1.46054	6.98972e-06	0.000409083	k__Bacteria	p__Firmicutes	c__Clostridia	o__Clostridiales	f__Peptostreptococcaceae	g__	s__
198151	27	11	3406	3572	0	0	4.33384	0.558251	0.960431	4.30566	4.11677	1.70062	1.15249	-1.65152	0.00206189	0.0192638	k__Bacteria	p__Firmicutes	c__Clostridia	o__Clostridiales	f__Ruminococcaceae	g__	s__
351231	30	11	82089	9767	0	0	109.722	1	1	14.3145	-4.10891	-0.0466887	-2.60202	-3.16359	0.000417334	0.00602012	k__Bacteria	p__Bacteroidetes	c__Bacteroidia	o__Bacteroidales	f__Bacteroidaceae	g__Bacteroides	s__fragilis
15368	21	5	1441	23	2.46157	0.492398	13.0437	0.281002	0.781429	3.61454	-4.03958	-3.26378	-4.46262	2.23903	0.00014146	0.00271215	k__Bacteria	p__Firmicutes	c__Bacilli	o__Lactobacillales	f__Streptococcaceae	g__Streptococcus	s__
584396	18	1	709	2	13.0828	1.52834	631.165	0.00590801	0.380814	3.26703	-3.96503	-2.32668	-2.91444	1.20417	0.00106597	0.0120955	k__Bacteria	p__Firmicutes	c__Clostridia	o__Clostridiales	f__Lachnospiraceae	g__Dorea	s__
233549	11	5	786	10	0.666761	0.132516	3.45029	0.720318	0.997154	2.32752	-3.92396	-1.98129	-2.82408	2.82894	0.00241377	0.021646	k__Bacteria	p__Bacteroidetes	c__Bacteroidia	o__Bacteroidales	f__Bacteroidaceae	g__Bacteroides	s__
314204	19	10	169	314	0.164056	0.00337765	1.43088	0.12721	0.695714	0.204071	3.91005	3.24708	2.84755	-0.277629	0.00010925	0.00245843	k__Bacteria	p__Firmicutes	c__Clostridia	o__Clostridiales	f__Clostridiaceae	g__	s__
2438396	12	11	2616	7121	0	0	0.321805	0.000333522	0.0933861	12.8069	3.89548	1.29195	3.07732	-11.6242	0.000807138	0.00965047	k__Bacteria	p__Fusobacteria	c__Fusobacteriia	o__Fusobacteriales	f__Fusobacteriaceae	g__Fusobacterium	s__
529652	30	11	1667	1633	0	0	109.722	1	1	4.35419	3.87294	2.45709	3.85705	-2.3409	0.000424809	0.00602012	k__Bacteria	p__Proteobacteria	c__Betaproteobacteria	o__Burkholderiales	f__Alcaligenaceae	g__Sutterella	s__
199534	27	10	1866	102	0.680871	0.0124808	8.06879	1	1	5.53648	-3.85757	-3.31918	-3.41787	1.43571	1.2258e-05	0.000604682	k__Bacteria	p__Bacteroidetes	c__Bacteroidia	o__Bacteroidales	f__Bacteroidaceae	g__Bacteroides	s__
New.ReferenceOTU2411	25	9	2803	61	0.927599	0.07798	6.56735	1	1	6.48795	-3.84609	-2.7313	-4.14671	0.0844999	8.89744e-05	0.00213035	k__Bacteria	p__Firmicutes	c__Clostridia	o__Clostridiales	f__Lachnospiraceae	g__[Ruminococcus]	s__gnavus
276149	12	0	539	0	Inf	1.25576	Inf	0.0183246	0.445777	3.38583	-3.83543	0.106874	1.54607	0.555735	0.00023065	0.00400755	k__Bacteria	p__Bacteroidetes	c__Bacteroidia	o__Bacteroidales	f__Porphyromonadaceae	g__Parabacteroides	s__
370077	15	6	262	333	0.785864	0.153702	3.84738	1	1	-0.685866	3.80924	2.3376	1.85332	1.59511	0.000775211	0.00947291	k__Bacteria	p__Proteobacteria	c__Alphaproteobacteria	o__RF32	f__	g__	s__
721569	30	7	3033	316	15.6186	1.29998	865.823	0.0125689	0.391034	2.08334	-3.80841	-3.46863	-5.89408	5.92883	0.000827472	0.00968578	k__Bacteria	p__Firmicutes	c__Clostridia	o__Clostridiales	f__Ruminococcaceae	g__	s__
292057	30	10	3293	221	2.90751	0.03477	242.642	0.45993	0.924543	8.17513	-3.79392	-3.28553	-2.89136	-1.37417	0.00011126	0.00245843	k__Bacteria	p__Firmicutes	c__Bacilli	o__Lactobacillales	f__Lactobacillaceae	g__Lactobacillus	s__
552448	18	4	170	461	2.37159	0.481385	13.5112	0.298272	0.781429	-2.1284	3.79247	1.36689	0.676356	3.34181	0.000815777	0.00965047	k__Bacteria	p__Firmicutes	c__Clostridia	o__Clostridiales	f__Ruminococcaceae	g__	s__
New.ReferenceOTU10832	23	8	865	682	1.07618	0.147788	6.11742	1	1	-1.92806	3.77349	3.72481	1.47589	3.3539	0.00179626	0.0176765	k__Bacteria	p__Proteobacteria	c__Betaproteobacteria	o__Burkholderiales	f__Alcaligenaceae	g__Sutterella	s__
262563	30	11	10443	4588	0	0	109.722	1	1	-0.39136	3.7149	3.40629	-0.229505	4.53345	0.00671708	0.0469773	k__Bacteria	p__Firmicutes	c__Clostridia	o__Clostridiales	f__Ruminococcaceae	g__	s__
49461	24	10	883	1112	0.350203	0.00693038	3.36113	0.656906	0.997154	0.691001	3.71172	-0.0591222	2.24346	1.86334	0.0005014	0.00686506	k__Bacteria	p__Bacteroidetes	c__Bacteroidia	o__Bacteroidales	f__[Paraprevotellaceae]	g__	s__
335550	15	5	317	13	1.12185	0.228829	5.72945	1	1	4.00035	-3.65332	-2.65997	-4.41348	0.888418	1.56003e-06	0.000173476	k__Bacteria	p__Firmicutes	c__Clostridia	o__Clostridiales	f__Ruminococcaceae	g__Oscillospira	s__
New.ReferenceOTU17071	17	8	875	38	0.463675	0.0665276	2.42512	0.476713	0.924543	7.98431	-3.57511	-2.28884	-2.84768	-2.72607	0.00014389	0.00271215	k__Bacteria	p__Firmicutes	c__Clostridia	o__Clostridiales	f__Lachnospiraceae	g__	s__
New.CleanUp.ReferenceOTU105506	27	8	2010	40	2.46775	0.2988	18.2838	0.3534	0.873748	6.14254	-3.54801	-2.68834	-3.54623	-0.283449	0.000311493	0.00494828	k__Bacteria	p__Firmicutes	c__Clostridia	o__Clostridiales	f__Lachnospiraceae	g__[Ruminococcus]	s__gnavus
586525	20	3	309	11	4.65833	0.886628	32.9748	0.0426386	0.49745	3.31777	-3.46363	-2.88236	-4.07942	1.3596	1.97011e-05	0.000858444	k__Bacteria	p__Firmicutes	c__Clostridia	o__Clostridiales	f__Ruminococcaceae	g__	s__
535601	21	10	1597	87	0.216376	0.00441072	1.93218	0.234165	0.781429	5.53615	-3.46009	-1.78323	-4.24944	0.849677	5.61344e-06	0.000367185	k__Bacteria	p__Firmicutes	c__Clostridia	o__Clostridiales	f__Lachnospiraceae	g__	s__
564188	24	6	1036	11	2.77793	0.508199	15.2482	0.243175	0.781429	4.58738	-3.43942	-2.49893	-2.0735	-0.0069322	0.000762792	0.00942472	k__Bacteria	p__Firmicutes	c__Clostridia	o__Clostridiales	f__Lachnospiraceae	g__Dorea	s__
661270	22	11	384	260	0	0	1.26448	0.0828277	0.575856	0.996765	3.43385	3.28227	1.59677	-0.237299	0.000227142	0.00400755	k__Bacteria	p__Proteobacteria	c__Deltaproteobacteria	o__Desulfovibrionales	f__Desulfovibrionaceae	g__	s__
592933	13	1	379	3	6.94979	0.802961	336.485	0.0668349	0.575856	5.68368	-3.41137	-2.95481	0.532614	-2.13164	0.000513137	0.00686506	k__Bacteria	p__Firmicutes	c__Clostridia	o__Clostridiales	f__Lachnospiraceae	g__Dorea	s__
522582	31	11	5941	1212	0	0	Inf	1	1	3.95219	-3.40679	-4.00084	-4.45497	4.86735	0.00309339	0.0258636	k__Bacteria	p__Bacteroidetes	c__Bacteroidia	o__Bacteroidales	f__Porphyromonadaceae	g__Parabacteroides	s__
New.CleanUp.ReferenceOTU135037	7	6	129	479	0.252791	0.04458	1.32387	0.0663789	0.575856	6.84227	3.36007	2.6401	2.41864	-6.80215	6.01381e-06	0.00037152	k__Bacteria	p__Bacteroidetes	c__Bacteroidia	o__Bacteroidales	f__Bacteroidaceae	g__Bacteroides	s__
807795	17	10	175	115	0.126583	0.00262031	1.08947	0.0638183	0.575856	1.1487	3.34651	3.66471	2.85076	-1.56268	0.000250286	0.00422172	k__Bacteria	p__Firmicutes	c__Bacilli	o__Lactobacillales	f__Lactobacillaceae	g__Lactobacillus	s__
New.ReferenceOTU18112	9	7	169	819	0.243009	0.0410259	1.23227	0.0703493	0.575856	8.01988	3.34076	2.25308	2.65257	-7.87693	2.00715e-05	0.000858444	k__Bacteria	p__Bacteroidetes	c__Bacteroidia	o__Bacteroidales	f__Bacteroidaceae	g__Bacteroides	s__
New.ReferenceOTU11249	19	6	524	580	1.31062	0.254823	6.52783	0.73273	0.997154	-1.92667	3.3407	1.85665	1.08169	3.69644	0.00535403	0.0392438	k__Bacteria	p__Bacteroidetes	c__Bacteroidia	o__Bacteroidales	f__S24-7	g__	s__
72466	12	7	239	1354	0.370096	0.0645954	1.83028	0.179519	0.695714	8.44643	3.28292	1.31802	1.49187	-7.36281	3.45401e-05	0.0011218	k__Bacteria	p__Bacteroidetes	c__Bacteroidia	o__Bacteroidales	f__Bacteroidaceae	g__Bacteroides	s__
551902	3	3	41	6	0.296211	0.0327381	2.64469	0.313812	0.789819	4.38292	-3.27092	-4.31855	-3.76615	-0.0693644	2.76751e-06	0.000236728	k__Bacteria	p__Firmicutes	c__Clostridia	o__Clostridiales	f__Ruminococcaceae	g__	s__
330294	28	9	1263	487	2.03386	0.14801	20.91	0.593126	0.997154	1.73487	3.25297	2.98965	2.63683	0.140641	0.00116349	0.012695	k__Bacteria	p__Firmicutes	c__Erysipelotrichi	o__Erysipelotrichales	f__Erysipelotrichaceae	g__Catenibacterium	s__
4435655	15	6	708	3622	0.785864	0.153702	3.84738	1	1	-5.3007	3.22936	-1.30378	-0.273836	8.20703	0.0020857	0.0192638	k__Bacteria	p__Proteobacteria	c__Alphaproteobacteria	o__RF32	f__	g__	s__
572751	23	6	1206	60	2.34205	0.437098	12.4501	0.27003	0.781429	2.73594	-3.18967	-0.709546	-3.76307	2.7965	0.00581538	0.0417207	k__Bacteria	p__Firmicutes	c__Clostridia	o__Clostridiales	f__Ruminococcaceae	g__	s__
New.ReferenceOTU5851	7	8	103	385	0.116816	0.0155692	0.645968	0.00787268	0.380814	7.0458	3.18416	2.75853	3.37525	-7.64813	5.22734e-06	0.0003633	k__Bacteria	p__Bacteroidetes	c__Bacteroidia	o__Bacteroidales	f__Bacteroidaceae	g__Bacteroides	s__
573969	28	3	827	4	21.886	3.27045	214.778	0.00017932	0.0933861	3.25808	-3.1779	-1.80005	-1.57227	0.632871	0.00448028	0.0345977	k__Bacteria	p__Firmicutes	c__Clostridia	o__Clostridiales	f__Lachnospiraceae	g__Dorea	s__
364179	13	0	263	0	Inf	1.44147	Inf	0.00925081	0.380814	3.90102	-3.15917	-2.09175	-0.399206	-0.836234	0.00358962	0.0291063	k__Bacteria	p__Bacteroidetes	c__Bacteroidia	o__Bacteroidales	f__Bacteroidaceae	g__Bacteroides	s__
New.ReferenceOTU14801	9	7	192	75	0.243009	0.0410259	1.23227	0.0703493	0.575856	7.87245	-3.15096	-3.74575	-4.06125	-2.88117	0.000130802	0.00267342	k__Bacteria	p__Bacteroidetes	c__Bacteroidia	o__Bacteroidales	f__Porphyromonadaceae	g__Parabacteroides	s__distasonis
New.ReferenceOTU12472	8	8	219	878	0.138174	0.0188312	0.749897	0.0105404	0.380814	8.59781	3.13369	2.22269	2.5726	-8.21812	3.1718e-05	0.0011218	k__Bacteria	p__Bacteroidetes	c__Bacteroidia	o__Bacteroidales	f__Bacteroidaceae	g__Bacteroides	s__
620319	26	7	3858	889	2.88334	0.447968	17.993	0.208577	0.778688	-1.49436	3.12092	1.51888	3.85936	3.82132	0.00536426	0.0392438	k__Bacteria	p__Firmicutes	c__Clostridia	o__Clostridiales	f__	g__	s__
302809	22	10	287	118	0.251168	0.00508242	2.28246	0.245141	0.781429	-1.1744	3.11698	2.94852	2.62268	1.59755	3.27249e-05	0.0011218	k__Bacteria	p__Firmicutes	c__Clostridia	o__Clostridiales	f__Ruminococcaceae	g__	s__
1105486	8	3	459	36	0.929215	0.163468	6.76647	1	1	6.97139	-3.0839	-4.2048	-3.81704	-2.24946	7.56125e-05	0.00200193	k__Bacteria	p__Firmicutes	c__Clostridia	o__Clostridiales	f__	g__	s__
New.ReferenceOTU12826	9	7	134	751	0.243009	0.0410259	1.23227	0.0703493	0.575856	7.80839	3.0547	1.87624	2.56103	-7.37699	7.14809e-05	0.00199015	k__Bacteria	p__Bacteroidetes	c__Bacteroidia	o__Bacteroidales	f__Bacteroidaceae	g__Bacteroides	s__
New.ReferenceOTU15555	26	11	661	922	0	0	3.0662	0.302501	0.781429	3.73549	3.04084	2.57065	2.46848	-2.54073	0.0017253	0.0174412	k__Bacteria	p__Firmicutes	c__Clostridia	o__Clostridiales	f__Lachnospiraceae	g__	s__
309720	29	11	2708	114	0	0	15.322	1	1	3.26147	-3.02648	-0.720098	-3.76655	2.98838	0.0027466	0.0236761	k__Bacteria	p__Firmicutes	c__Clostridia	o__Clostridiales	f__Ruminococcaceae	g__	s__
189820	24	5	363	23	3.95583	0.755359	22.4316	0.0663789	0.575856	3.03282	-3.02426	-2.46372	-2.68628	1.95088	0.000164682	0.0030521	k__Bacteria	p__Firmicutes	c__Clostridia	o__Clostridiales	f__Ruminococcaceae	g__Ruminococcus	s__
753891	26	4	448	6	8.48081	1.51643	57.549	0.00556286	0.380814	2.61172	-2.97063	-1.13795	-0.674534	1.45274	6.32467e-05	0.0018508	k__Bacteria	p__Firmicutes	c__Clostridia	o__Clostridiales	f__Lachnospiraceae	g__	s__
577228	31	11	4275	3337	0	0	Inf	1	1	5.86115	2.96491	1.74235	1.48498	-1.36615	0.00690394	0.0476844	k__Bacteria	p__Bacteroidetes	c__Bacteroidia	o__Bacteroidales	f__S24-7	g__	s__
846464	27	7	870	99	3.70972	0.546803	25.8937	0.174312	0.695714	4.33642	-2.95875	-2.7369	-3.73487	1.70471	0.000423829	0.00602012	k__Bacteria	p__Firmicutes	c__Clostridia	o__Clostridiales	f__Ruminococcaceae	g__	s__
4244333	9	7	217	60	0.243009	0.0410259	1.23227	0.0703493	0.575856	7.76554	-2.87642	-3.35507	-3.02177	-2.59572	0.000299249	0.0048936	k__Bacteria	p__Bacteroidetes	c__Bacteroidia	o__Bacteroidales	f__Prevotellaceae	g__Prevotella	s__stercorea
New.ReferenceOTU12997	24	4	487	20	5.69855	1.0857	35.2965	0.0239145	0.469898	4.48294	-2.83117	-2.05765	-2.86584	-0.21604	0.00118937	0.0127171	k__Bacteria	p__Bacteroidetes	c__Bacteroidia	o__Bacteroidales	f__Bacteroidaceae	g__Bacteroides	s__fragilis
New.ReferenceOTU12337	2	2	11	15	0.320909	0.0204738	5.01076	0.277137	0.781429	1.68361	2.78662	0.460762	4.46989	-2.32615	2.37843e-05	0.000978028	Unassigned	NA	NA	NA	NA	NA	NA
522591	30	9	1565	1533	6.29703	0.296448	404.767	0.162892	0.695714	-2.27569	2.76554	1.46776	0.469787	5.2925	0.00239714	0.021646	k__Bacteria	p__Bacteroidetes	c__Bacteroidia	o__Bacteroidales	f__S24-7	g__	s__
New.ReferenceOTU18275	18	6	299	35	1.1499	0.224488	5.68411	1	1	4.06508	-2.76268	-1.98641	-4.51699	0.966056	0.0001439	0.00271215	k__Bacteria	p__Bacteroidetes	c__Bacteroidia	o__Bacteroidales	f__	g__	s__
New.ReferenceOTU17696	12	6	332	811	0.534638	0.103103	2.63433	0.483176	0.924543	7.81336	2.75002	1.29935	1.79822	-6.86318	0.00201086	0.0191012	k__Bacteria	p__Bacteroidetes	c__Bacteroidia	o__Bacteroidales	f__Bacteroidaceae	g__Bacteroides	s__
178759	14	7	206	422	0.479158	0.084437	2.35637	0.484078	0.924543	-3.89971	2.73368	-1.09723	0.408017	5.28287	0.00269156	0.0233829	k__Bacteria	p__Tenericutes	c__RF3	o__ML615J-28	f__	g__	s__
175391	20	5	197	22	2.13991	0.431683	11.1999	0.304897	0.781429	3.20165	-2.70363	-2.65147	-3.18983	1.20249	0.000359897	0.0055584	k__Bacteria	p__Firmicutes	c__Clostridia	o__Clostridiales	f__Lachnospiraceae	g__Blautia	s__
314406	30	10	2090	295	2.90751	0.03477	242.642	0.45993	0.924543	7.90493	-2.67343	-2.55844	-3.42107	-1.20779	0.000997501	0.0114353	k__Bacteria	p__Bacteroidetes	c__Bacteroidia	o__Bacteroidales	f__Porphyromonadaceae	g__Parabacteroides	s__
New.ReferenceOTU2912	17	8	256	45	0.463675	0.0665276	2.42512	0.476713	0.924543	4.7456	-2.67199	-1.68152	-4.36585	0.241425	4.88427e-05	0.00146792	k__Bacteria	p__Bacteroidetes	c__Bacteroidia	o__Bacteroidales	f__[Odoribacteraceae]	g__Butyricimonas	s__
4419621	24	11	5215	357	0	0	1.85049	0.160959	0.695714	9.67253	-2.65787	-3.56644	-4.43515	-2.43018	0.00117944	0.0127171	k__Bacteria	p__Proteobacteria	c__Betaproteobacteria	o__Burkholderiales	f__Alcaligenaceae	g__Sutterella	s__
New.ReferenceOTU11691	27	7	612	31	3.70972	0.546803	25.8937	0.174312	0.695714	3.73236	-2.65528	-1.58004	-2.05334	0.878795	0.00303937	0.0256044	k__Bacteria	p__Firmicutes	c__Clostridia	o__Clostridiales	f__Lachnospiraceae	g__	s__
4334844	21	7	122	205	1.19471	0.206604	6.13539	1	1	-0.289071	2.65047	0.113633	1.01808	1.73261	0.000572189	0.00748558	k__Bacteria	p__Firmicutes	c__Clostridia	o__Clostridiales	f__	g__	s__
457614	25	10	549	695	0.424137	0.00825103	4.25328	0.653607	0.997154	-1.6741	2.6385	0.729726	0.429696	4.24324	0.00183403	0.0178899	k__Bacteria	p__Firmicutes	c__Clostridia	o__Clostridiales	f__Lachnospiraceae	g__	s__
New.ReferenceOTU4027	20	7	523	57	1.03805	0.180985	5.25562	1	1	6.46404	-2.62919	-2.43106	-2.92904	-1.76503	0.00025057	0.00422172	k__Bacteria	p__Fusobacteria	c__Fusobacteriia	o__Fusobacteriales	f__Fusobacteriaceae	g__Fusobacterium	s__
1110312	28	11	4428	1425	0	0	6.98863	0.554443	0.960431	0.685688	2.61034	2.50706	3.35963	2.79776	0.00487088	0.0368464	k__Bacteria	p__Firmicutes	c__Clostridia	o__Clostridiales	f__	g__	s__
New.ReferenceOTU11274	31	11	4040	1842	0	0	Inf	1	1	0.856118	2.58056	-0.0609277	0.83716	3.74977	0.00404696	0.0317895	k__Bacteria	p__Firmicutes	c__Clostridia	o__Clostridiales	f__Clostridiaceae	g__	s__
New.CleanUp.ReferenceOTU51128	8	4	60	58	0.616356	0.114906	3.65641	0.699188	0.997154	1.60042	2.52577	0.922811	3.63279	-2.17724	0.00457139	0.0348177	k__Bacteria	p__Firmicutes	c__Clostridia	o__Clostridiales	f__Lachnospiraceae	g__	s__
649107	29	7	698	17	7.74493	0.907431	102.083	0.0320703	0.485651	3.14211	-2.51812	-1.06506	-0.136545	0.868321	0.00156732	0.0161376	k__Bacteria	p__Firmicutes	c__Clostridia	o__Clostridiales	f__Lachnospiraceae	g__	s__
New.ReferenceOTU10417	30	11	1468	884	0	0	109.722	1	1	0.412615	2.51527	-0.505832	1.52201	2.76644	0.00202693	0.0191012	k__Bacteria	p__Bacteroidetes	c__Bacteroidia	o__Bacteroidales	f__[Paraprevotellaceae]	g__[Prevotella]	s__
341730	26	10	705	67	0.527196	0.0100128	5.63941	1	1	3.00855	-2.46001	-1.77358	-2.36266	1.94868	0.00300185	0.0254813	k__Bacteria	p__Firmicutes	c__Clostridia	o__Clostridiales	f__Lachnospiraceae	g__Coprococcus	s__
New.ReferenceOTU10610	6	4	20	5	0.429801	0.0738732	2.6681	0.410266	0.924543	2.30822	-2.41732	-2.82106	-1.71172	1.02263	8.94171e-05	0.00213035	k__Bacteria	p__Bacteroidetes	c__Bacteroidia	o__Bacteroidales	f__Prevotellaceae	g__Prevotella	s__copri
New.ReferenceOTU4869	25	6	205	19	3.35431	0.597372	19.2708	0.120191	0.695714	2.38883	-2.40646	-1.84248	-1.31645	1.5418	0.000135356	0.00268778	k__Bacteria	p__Firmicutes	c__Clostridia	o__Clostridiales	f__Ruminococcaceae	g__	s__
New.CleanUp.ReferenceOTU88180	8	6	20	59	0.299649	0.0544425	1.53801	0.135783	0.695714	1.76117	2.36766	1.29928	2.99617	-2.39545	0.000518584	0.00686506	k__Bacteria	p__Bacteroidetes	c__Bacteroidia	o__Bacteroidales	f__Prevotellaceae	g__Prevotella	s__
New.CleanUp.ReferenceOTU56207	28	7	821	99	5.06915	0.688074	43.2458	0.0634892	0.575856	6.84152	-2.35816	-0.791452	-2.06121	-1.71994	0.000514277	0.00686506	k__Bacteria	p__Bacteroidetes	c__Bacteroidia	o__Bacteroidales	f__Bacteroidaceae	g__Bacteroides	s__fragilis
New.ReferenceOTU11012	9	3	175	72	1.08869	0.196414	7.82091	1	1	2.31292	2.35231	1.0183	6.21561	-2.51747	0.00244481	0.021749	k__Bacteria	p__Firmicutes	c__Clostridia	o__Clostridiales	f__Ruminococcaceae	g__	s__
New.ReferenceOTU18294	10	5	162	337	0.579406	0.113632	3.02384	0.48084	0.924543	-5.45429	2.34657	-0.588796	-0.928802	7.17683	0.00196435	0.0188307	k__Bacteria	p__Bacteroidetes	c__Bacteroidia	o__Bacteroidales	f__[Paraprevotellaceae]	g__[Prevotella]	s__
New.CleanUp.ReferenceOTU142141	19	6	365	47	1.31062	0.254823	6.52783	0.73273	0.997154	3.88679	-2.31155	-0.794597	-4.17785	0.759796	0.000624529	0.0080753	k__Bacteria	p__Firmicutes	c__Clostridia	o__Clostridiales	f__Lachnospiraceae	g__	s__
547913	13	0	37	0	Inf	1.44147	Inf	0.00925081	0.380814	2.16812	-2.29891	-1.45324	-1.52339	0.147407	2.55061e-05	0.000978028	k__Bacteria	p__Firmicutes	c__Clostridia	o__Clostridiales	f__Lachnospiraceae	g__Coprococcus	s__
342025	21	10	2153	341	0.216376	0.00441072	1.93218	0.234165	0.781429	9.20128	-2.26329	-2.6757	-2.51977	-3.51715	0.00493729	0.0370245	k__Bacteria	p__Fusobacteria	c__Fusobacteriia	o__Fusobacteriales	f__Fusobacteriaceae	g__Fusobacterium	s__
198866	23	9	383	58	0.645344	0.0563688	4.2159	1	1	5.58774	-2.26157	-1.82504	-2.26913	-1.28316	0.000389663	0.0057916	k__Bacteria	p__Bacteroidetes	c__Bacteroidia	o__Bacteroidales	f__Porphyromonadaceae	g__Parabacteroides	s__
538947	27	8	391	25	2.46775	0.2988	18.2838	0.3534	0.873748	2.86878	-2.25858	-1.39761	-1.72027	1.26847	0.00326184	0.0270684	k__Bacteria	p__Firmicutes	c__Clostridia	o__Clostridiales	f__Lachnospiraceae	g__Blautia	s__
809380	21	9	1511	138	0.474526	0.0423187	2.96825	0.46377	0.924543	7.08746	-2.23881	-1.75566	-2.54839	-1.89821	0.00662024	0.0465931	k__Bacteria	p__Fusobacteria	c__Fusobacteriia	o__Fusobacteriales	f__Fusobacteriaceae	g__Fusobacterium	s__
1111191	31	9	636	226	Inf	0.551822	Inf	0.0638792	0.575856	2.72133	-2.19295	-1.36504	-1.66887	2.22667	0.00177442	0.0176175	k__Bacteria	p__Firmicutes	c__Clostridia	o__Clostridiales	f__Lachnospiraceae	g__[Ruminococcus]	s__gnavus
New.ReferenceOTU5678	31	11	1295	259	0	0	Inf	1	1	5.17057	-2.18698	-2.7449	-2.34662	1.16487	0.0028124	0.0240568	k__Bacteria	p__Bacteroidetes	c__Bacteroidia	o__Bacteroidales	f__S24-7	g__	s__
535375	24	7	649	45	1.92556	0.318381	10.6833	0.436886	0.924543	6.11645	-2.18373	-1.34412	-2.27579	-1.91651	0.00335686	0.0276506	k__Bacteria	p__Bacteroidetes	c__Bacteroidia	o__Bacteroidales	f__Bacteroidaceae	g__Bacteroides	s__
302975	14	10	74	42	0.0868079	0.00180014	0.74209	0.012218	0.390976	1.65529	2.174	2.9438	2.86201	-2.25163	0.00116447	0.012695	k__Bacteria	p__Firmicutes	c__Bacilli	o__Lactobacillales	f__Lactobacillaceae	g__Lactobacillus	s__
579541	23	3	129	3	7.23726	1.33352	53.1033	0.0105404	0.380814	1.38293	-2.16452	-0.641931	-1.19171	1.57114	0.000334405	0.00523744	k__Bacteria	p__Firmicutes	c__Clostridia	o__Clostridiales	f__Ruminococcaceae	g__	s__
851323	30	11	2524	513	0	0	109.722	1	1	8.55294	-2.16161	-1.36836	-2.50484	-1.96504	0.00503102	0.0372966	k__Bacteria	p__Bacteroidetes	c__Bacteroidia	o__Bacteroidales	f__Porphyromonadaceae	g__Parabacteroides	s__
172163	14	1	98	1	7.89995	0.917878	381.634	0.0638183	0.575856	2.62845	-2.14971	-1.7405	0.20087	-0.261959	0.0012481	0.0131786	k__Bacteria	p__Firmicutes	c__Clostridia	o__Clostridiales	f__	g__	s__
New.ReferenceOTU11214	7	7	136	545	0.175483	0.0283314	0.921069	0.0239145	0.469898	9.00815	2.12455	1.27026	2.1581	-8.21292	0.0011021	0.0123791	k__Bacteria	p__Bacteroidetes	c__Bacteroidia	o__Bacteroidales	f__Porphyromonadaceae	g__Parabacteroides	s__distasonis
New.ReferenceOTU4950	7	7	84	481	0.175483	0.0283314	0.921069	0.0239145	0.469898	7.94225	2.10393	0.722783	1.31223	-6.82185	0.000968436	0.0112177	k__Bacteria	p__Bacteroidetes	c__Bacteroidia	o__Bacteroidales	f__Bacteroidaceae	g__Bacteroides	s__
New.ReferenceOTU5276	18	8	205	41	0.527105	0.0754404	2.77271	0.485385	0.924543	3.87195	-2.04652	-1.12819	-3.61773	0.42298	0.000814015	0.00965047	k__Bacteria	p__Bacteroidetes	c__Bacteroidia	o__Bacteroidales	f__	g__	s__
New.ReferenceOTU13074	14	7	253	92	0.479158	0.084437	2.35637	0.484078	0.924543	-1.44386	2.03327	0.609227	1.93007	2.53246	0.00709217	0.0483834	k__Bacteria	p__Bacteroidetes	c__Bacteroidia	o__Bacteroidales	f__S24-7	g__	s__
214036	21	9	264	63	0.474526	0.0423187	2.96825	0.46377	0.924543	2.24321	-1.97151	-1.63695	-3.3847	2.51109	0.00125624	0.0131786	k__Bacteria	p__Firmicutes	c__Clostridia	o__Clostridiales	f__[Mogibacteriaceae]	g__	s__
303112	4	2	16	6	0.673584	0.0795603	8.62843	0.64371	0.997154	-0.575601	1.95363	0.0554473	1.94691	0.795972	9.982e-06	0.000528571	k__Bacteria	p__Bacteroidetes	c__Bacteroidia	o__Bacteroidales	f__Prevotellaceae	g__Prevotella	s__
562503	10	4	32	25	0.837024	0.162989	4.84018	1	1	-0.662259	1.92153	0.445858	1.2622	0.900913	0.00405945	0.0317895	k__Bacteria	p__Firmicutes	c__Clostridia	o__Clostridiales	f__	g__	s__
911254	25	10	1211	158	0.424137	0.00825103	4.25328	0.653607	0.997154	0.0702966	-1.89754	-2.89854	-1.56201	5.21066	0.00739281	0.049823	k__Bacteria	p__Bacteroidetes	c__Bacteroidia	o__Bacteroidales	f__	g__	s__
523934	16	5	90	18	1.27249	0.259917	6.50609	1	1	3.14202	-1.88362	-2.10047	-2.47794	0.459912	0.00268628	0.0233829	k__Bacteria	p__Firmicutes	c__Clostridia	o__Clostridiales	f__Lachnospiraceae	g__Blautia	s__
New.ReferenceOTU19034	25	7	217	18	2.32666	0.374798	13.5367	0.410266	0.924543	2.39558	-1.85473	-1.11616	-0.923607	0.98587	0.00540095	0.039254	k__Bacteria	p__Proteobacteria	c__Betaproteobacteria	o__Burkholderiales	f__Alcaligenaceae	g__Sutterella	s__
328458	16	3	143	12	2.7757	0.533739	19.3239	0.290512	0.781429	2.33549	-1.85092	-2.23319	0.127957	0.595835	0.00392882	0.0312061	k__Bacteria	p__Firmicutes	c__Bacilli	o__Lactobacillales	f__Streptococcaceae	g__Streptococcus	s__
696563	25	9	308	54	0.927599	0.07798	6.56735	1	1	4.65761	-1.83705	-1.53414	-2.24026	-0.61729	0.00429574	0.0334046	k__Bacteria	p__Firmicutes	c__Clostridia	o__Clostridiales	f__Lachnospiraceae	g__Blautia	s__producta
470382	12	2	41	3	2.7784	0.455353	30.773	0.282616	0.781429	1.49961	-1.83562	-0.905716	-1.88441	0.987809	0.00591009	0.0421283	k__Bacteria	p__Firmicutes	c__Clostridia	o__Clostridiales	f__Lachnospiraceae	g__Coprococcus	s__
766768	8	4	82	20	0.616356	0.114906	3.65641	0.699188	0.997154	0.220954	-1.79948	-1.13751	-4.41263	4.01427	0.0015925	0.0162464	k__Bacteria	p__Firmicutes	c__Bacilli	o__Lactobacillales	f__Enterococcaceae	g__Enterococcus	s__
317515	17	5	182	17	1.44404	0.294858	7.40496	0.729755	0.997154	0.342306	-1.78484	-2.4039	-1.12547	2.98458	0.00455223	0.0348177	k__Bacteria	p__Firmicutes	c__Clostridia	o__Clostridiales	f__	g__	s__
520075	14	4	51	78	1.42882	0.289063	8.09322	0.730592	0.997154	-2.3086	1.75379	0.0761973	-0.404193	3.52065	0.00699987	0.0480485	k__Bacteria	p__Bacteroidetes	c__Bacteroidia	o__Bacteroidales	f__Porphyromonadaceae	g__Parabacteroides	s__
520720	14	2	66	5	3.60062	0.598378	39.6484	0.157942	0.695714	-0.534976	-1.73545	-1.74287	-1.25078	3.06702	0.00221216	0.0201633	k__Bacteria	p__Firmicutes	c__Clostridia	o__Clostridiales	f__Ruminococcaceae	g__Oscillospira	s__
New.ReferenceOTU14178	14	5	423	25	0.988512	0.200991	5.05177	1	1	-1.27056	1.72485	0.721131	4.22109	1.72839	0.00358411	0.0291063	k__Bacteria	p__Bacteroidetes	c__Bacteroidia	o__Bacteroidales	f__Prevotellaceae	g__Prevotella	s__
New.ReferenceOTU18153	6	5	51	19	0.298124	0.051892	1.674	0.120191	0.695714	5.69514	-1.64456	-2.86263	-0.389472	-2.48556	0.0019393	0.0187522	k__Bacteria	p__Bacteroidetes	c__Bacteroidia	o__Bacteroidales	f__Prevotellaceae	g__Prevotella	s__stercorea
New.ReferenceOTU10081	10	0	24	0	Inf	0.932397	Inf	0.0410827	0.494759	0.108122	-1.62233	-0.834721	-0.879166	1.8647	0.000116155	0.00248393	k__Bacteria	p__Firmicutes	c__Clostridia	o__Clostridiales	f__Lachnospiraceae	g__	s__
334797	19	4	296	22	2.70201	0.546365	15.481	0.179519	0.695714	-1.20068	-1.61199	-1.93036	-0.757415	4.49284	0.00496102	0.0370245	k__Bacteria	p__Firmicutes	c__Clostridia	o__Clostridiales	f__Ruminococcaceae	g__Oscillospira	s__
New.ReferenceOTU17037	3	2	3	4	0.491677	0.0478239	6.7563	0.593126	0.997154	2.71925e-06	1.58496	7.56351e-07	1	-3.75694e-06	7.43401e-06	0.000413331	k__Bacteria	p__Bacteroidetes	c__Bacteroidia	o__Bacteroidales	f__Prevotellaceae	g__Prevotella	s__
554372	21	11	275	93	0	0	1.0725	0.0410827	0.494759	3.77839	-1.55786	-2.51092	-3.51359	0.746612	0.00686459	0.0476844	k__Bacteria	p__Firmicutes	c__Clostridia	o__Clostridiales	f__Ruminococcaceae	g__Oscillospira	s__
3789156	24	9	226	56	0.766679	0.0659093	5.17952	1	1	2.76562	-1.54634	-1.07368	-3.2883	1.38673	0.001767	0.0176175	k__Bacteria	p__Proteobacteria	c__Gammaproteobacteria	o__Enterobacteriales	f__Enterobacteriaceae	g__	s__
New.CleanUp.ReferenceOTU114952	3	3	9	13	0.296211	0.0327381	2.64469	0.313812	0.789819	1.00337	1.54351	0.529166	2.95277	-1.38423	0.00135235	0.0140543	k__Bacteria	p__Firmicutes	c__Clostridia	o__Clostridiales	f__Lachnospiraceae	g__	s__
290804	30	9	338	53	6.29703	0.296448	404.767	0.162892	0.695714	3.8495	-1.53015	-1.16654	-1.86777	0.162197	0.00637839	0.0451768	k__Bacteria	p__Actinobacteria	c__Coriobacteriia	o__Coriobacteriales	f__Coriobacteriaceae	g__	s__
New.ReferenceOTU11790	9	4	95	9	0.721786	0.137938	4.22022	0.713226	0.997154	0.0856972	-1.49406	-3.0607	-3.06019	5.09127	0.0011424	0.012695	k__Bacteria	p__Proteobacteria	c__Gammaproteobacteria	o__Aeromonadales	f__Succinivibrionaceae	g__Succinivibrio	s__
582089	16	7	51	43	0.616692	0.108989	3.03742	0.725781	0.997154	0.989961	1.46508	1.07744	-0.134033	0.156024	0.0026772	0.0233829	k__Bacteria	p__Firmicutes	c__Clostridia	o__Clostridiales	f__Ruminococcaceae	g__	s__
New.ReferenceOTU753	15	5	188	96	1.12185	0.228829	5.72945	1	1	7.57568	-1.40543	0.0480747	-0.607778	-4.82836	0.00722858	0.0490133	k__Bacteria	p__Firmicutes	c__Clostridia	o__Clostridiales	f__[Mogibacteriaceae]	g__	s__
181539	4	2	6	4	0.673584	0.0795603	8.62843	0.64371	0.997154	0.877465	1.39342	-0.150486	1.54518	-0.785861	0.000640868	0.00819133	k__Bacteria	p__Bacteroidetes	c__Bacteroidia	o__Bacteroidales	f__Prevotellaceae	g__Prevotella	s__copri
New.CleanUp.ReferenceOTU13155	5	0	12	0	Inf	0.326136	Inf	0.302501	0.781429	1.8706	-1.26545	-0.954091	1.58004	-0.771379	0.000439137	0.006104	k__Bacteria	p__Bacteroidetes	c__Bacteroidia	o__Bacteroidales	f__Prevotellaceae	g__Prevotella	s__copri
339076	3	3	4	6	0.296211	0.0327381	2.64469	0.313812	0.789819	-0.751322	1.25012	-0.213774	0.603782	1.03599	8.42335e-05	0.00212881	k__Bacteria	p__Firmicutes	c__Clostridia	o__Clostridiales	f__Clostridiaceae	g__Clostridium	s__
72926	5	6	9	8	0.169418	0.0269106	0.946351	0.0209435	0.451091	-0.299681	1.19158	0.559145	1.22481	0.413483	7.33779e-05	0.00199015	k__Bacteria	p__Firmicutes	c__Clostridia	o__Clostridiales	f__Veillonellaceae	g__Anaerovibrio	s__
292921	6	4	11	7	0.429801	0.0738732	2.6681	0.410266	0.924543	-0.002211	1.17919	0.246691	1.28463	0.00300796	0.00361211	0.0291063	k__Bacteria	p__Bacteroidetes	c__Bacteroidia	o__Bacteroidales	f__Prevotellaceae	g__Prevotella	s__copri
354914	5	2	55	6	0.868451	0.114446	10.639	1	1	-3.01685	1.08711	-0.74714	0.42695	4.15632	0.00578931	0.0417207	k__Bacteria	p__Firmicutes	c__Clostridia	o__Clostridiales	f__Ruminococcaceae	g__	s__
New.CleanUp.ReferenceOTU14002	1	3	2	3	0.0958486	0.00164776	1.37037	0.0486465	0.555315	-6.82434e-06	0.999994	-1.89051e-06	1.58494	9.43576e-06	0.000659358	0.00833189	k__Bacteria	p__Bacteroidetes	c__Bacteroidia	o__Bacteroidales	f__Prevotellaceae	g__Prevotella	s__copri
New.ReferenceOTU12144	8	3	15	3	0.929215	0.163468	6.76647	1	1	0.120087	0.988006	1.03275	1.98004	-0.16603	0.000112752	0.00245843	k__Bacteria	p__Bacteroidetes	c__Bacteroidia	o__Bacteroidales	f__Prevotellaceae	g__Prevotella	s__copri
New.ReferenceOTU6513	5	4	11	5	0.34682	0.0555772	2.2323	0.208577	0.778688	-0.329482	0.960786	0.315622	1.51493	0.4546	0.00209615	0.0192638	k__Bacteria	p__Bacteroidetes	c__Bacteroidia	o__Bacteroidales	f__Prevotellaceae	g__Prevotella	s__
New.CleanUp.ReferenceOTU140087	5	4	12	5	0.34682	0.0555772	2.2323	0.208577	0.778688	-0.702271	0.836481	0.212191	1.27913	0.968765	0.00378958	0.0303166	k__Bacteria	p__Bacteroidetes	c__Bacteroidia	o__Bacteroidales	f__Prevotellaceae	g__Prevotella	s__stercorea
