# Supplementary material for: Late weaning is associated with increased microbial diversity and Faecalibacterium prausnitzii abundance in the fecal microbiota of piglets
Source: Anim Microbiome. 2020 Jan 16;2:2. doi: 10.1186/s42523-020-0020-4 (PMC7807523; doi:10.1186/s42523-020-0020-4)
Supplement: Supplementary file 15 — Additional file 15: Table S11. Differentially abundant phyla before weaning for the weaning groups. [file 42523_2020_20_MOESM15_ESM.xlsx]

## Sheet: Foglio1
Table S11: Differentially abundant phyla before weaning for the weaning groups.
OTU	+samples in group 0	+samples in group 1	counts in group 0	counts in group 1	oddsRatio	lower	upper	fisherP	fisherAdjP	(Intercept)	Weaning_phylaw21	Weaning_phylaw28	Weaning_phylaw42	normFactor_phyla	pvalues	adjPvalues	Kingdom	Phylum	Class	Order	Family	Genus	Species
178759	14	7	206	422	0.479158	0.084437	2.35637	0.484078	1	1.31375	4.39763	0.109264	2.7314	-0.811667	0.000537391	0.00429912	k__Bacteria	p__Tenericutes	c__RF3	o__ML615J-28	f__	g__	s__
New.ReferenceOTU6266	31	11	6549	22790	0	0	Inf	1	1	5.5831	4.35169	1.06283	3.76031	-1.25122	0.00191207	0.00764827	k__Bacteria	p__Spirochaetes	c__Spirochaetes	o__Spirochaetales	f__Spirochaetaceae	g__Treponema	s__
4374042	23	9	680	2126	0.645344	0.0563688	4.2159	1	1	2.56582	3.37585	1.12182	2.18607	-0.534895	0.0142229	0.0284458	k__Bacteria	p__Deferribacteres	c__Deferribacteres	o__Deferribacterales	f__Deferribacteraceae	g__Mucispirillum	s__schaedleri
828676	25	11	10323	17107	0	0	2.32998	0.172427	1	4.39762	-1.72768	-1.2915	-2.62953	2.48908	0.00564497	0.0150532	k__Bacteria	p__Fusobacteria	c__Fusobacteriia	o__Fusobacteriales	f__Fusobacteriaceae	g__Fusobacterium	s__
