# Supplementary material for: Late weaning is associated with increased microbial diversity and Faecalibacterium prausnitzii abundance in the fecal microbiota of piglets
Source: Anim Microbiome. 2020 Jan 16;2:2. doi: 10.1186/s42523-020-0020-4 (PMC7807523; doi:10.1186/s42523-020-0020-4)
Supplement: Supplementary file 16 — Additional file 16: Table S12. Differentially abundant genera before weaning for the weaning groups. [file 42523_2020_20_MOESM16_ESM.xlsx]

## Sheet: Foglio1
Table S11: Differentially abundant genera before weaning for the weaning groups.
OTU	+samples in group 0	+samples in group 1	counts in group 0	counts in group 1	oddsRatio	lower	upper	fisherP	fisherAdjP	(Intercept)	Weaning_genusw21	Weaning_genusw28	Weaning_genusw42	normFactor_genus	pvalues	adjPvalues	Kingdom	Phylum	Class	Order	Family	Genus	Species
New.ReferenceOTU7715	14	5	1530	27	0.988512	0.200991	5.05177	1	1	4.23817	-6.92517	-6.78111	-6.49386	5.18542	4.78e-06	0.000188733	k__Bacteria	p__Bacteroidetes	c__Bacteroidia	o__Bacteroidales	f__Porphyromonadaceae	g__Paludibacter	s__
295086	11	2	9469	2	2.42652	0.393463	27.0276	0.452522	1	8.72874	-6.03098	-4.65277	-5.37454	-2.49926	7.19e-05	0.00094665	k__Bacteria	p__Proteobacteria	c__Betaproteobacteria	o__Burkholderiales	f__Comamonadaceae	g__Comamonas	s__
74305	10	6	275	823	0.406245	0.0766652	2.03088	0.281002	1	-0.818236	5.3312	0.619614	2.54863	1.22466	2.99e-05	0.000591052	k__Bacteria	p__Proteobacteria	c__Epsilonproteobacteria	o__Campylobacterales	f__Helicobacteraceae	g__Helicobacter	s__
532521	7	3	630	5	0.782569	0.133024	5.8025	1	1	4.52908	-4.93584	-5.11657	-6.06035	1.11679	1.13e-06	8.9e-05	k__Bacteria	p__Firmicutes	c__Clostridia	o__Clostridiales	f__Peptostreptococcaceae	g__Peptostreptococcus	NA
349024	31	8	3435	45	Inf	1.29511	Inf	0.0143728	0.567726	3.76398	-4.2369	-2.43142	-1.88027	2.40468	1.82e-05	0.000479316	k__Bacteria	p__Firmicutes	c__Bacilli	o__Lactobacillales	f__Streptococcaceae	g__Streptococcus	s__
New.ReferenceOTU6266	31	11	6114	22605	0	0	Inf	1	1	-0.676486	4.06293	2.56774	3.62476	3.81364	0.00221135	0.0158815	k__Bacteria	p__Spirochaetes	c__Spirochaetes	o__Spirochaetales	f__Spirochaetaceae	g__Treponema	s__
178759	14	7	206	422	0.479158	0.084437	2.35637	0.484078	1	-2.15612	3.52405	0.32078	2.11379	2.62872	0.000505413	0.00570395	k__Bacteria	p__Tenericutes	c__RF3	o__ML615J-28	f__	g__	s__
1108599	30	11	1184	2979	0	0	109.722	1	1	2.30956	3.36126	1.56791	1.10509	1.21576	4.53e-05	0.000715449	k__Bacteria	p__Proteobacteria	c__Deltaproteobacteria	o__Desulfovibrionales	f__Desulfovibrionaceae	g__	s__
330294	28	9	1263	487	2.03386	0.14801	20.91	0.593126	1	1.3437	3.23821	3.0006	2.45061	0.557985	0.00080105	0.00791037	k__Bacteria	p__Firmicutes	c__Erysipelotrichi	o__Erysipelotrichales	f__Erysipelotrichaceae	g__Catenibacterium	s__
909065	31	11	11079	1789	0	0	Inf	1	1	6.21724	-3.1498	-2.45468	-1.02483	2.04301	0.00106142	0.0093169	k__Bacteria	p__Firmicutes	c__Clostridia	o__Clostridiales	f__Lachnospiraceae	g__Dorea	s__
49461	29	11	1994	1543	0	0	15.322	1	1	2.92706	2.74362	1.35917	1.95969	0.94755	0.00156781	0.0123857	k__Bacteria	p__Bacteroidetes	c__Bacteroidia	o__Bacteroidales	f__[Paraprevotellaceae]	g__	s__
290804	30	10	537	80	2.90751	0.03477	242.642	0.45993	1	3.54807	-1.55841	-0.872859	-1.34769	0.903342	0.00457586	0.0301244	k__Bacteria	p__Actinobacteria	c__Coriobacteriia	o__Coriobacteriales	f__Coriobacteriaceae	g__	s__
