# Supplementary material for: Late weaning is associated with increased microbial diversity and Faecalibacterium prausnitzii abundance in the fecal microbiota of piglets
Source: Anim Microbiome. 2020 Jan 16;2:2. doi: 10.1186/s42523-020-0020-4 (PMC7807523; doi:10.1186/s42523-020-0020-4)
Supplement: Supplementary file 17 — Additional file 17: Table S13. Differentially abundant OTUs after weaning for the weaning groups. [file 42523_2020_20_MOESM17_ESM.xlsx]

## Sheet: Foglio1
Table S13:Differentially abundant OTUs after weaning for the weaning groups.
OTU	+samples in group 0	+samples in group 1	counts in group 0	counts in group 1	oddsRatio	lower	upper	fisherP	fisherAdjP	(Intercept)	Day_POST_Weaningd28	Day_POST_Weaningd35	Day_POST_Weaningd49	normFactor_POST_Weaning	pvalues	adjPvalues	Kingdom	Phylum	Class	Order	Family	Genus	Species
4401961	1	2	299	8	0.158805	0.00247056	3.37328	0.162892	0.995455	7.4008	-7.64169	-8.65799	-8.8597	1.31929	1.23567e-07	3.45678e-05	k__Bacteria	p__Bacteroidetes	c__Bacteroidia	o__Bacteroidales	f__[Paraprevotellaceae]	g__[Prevotella]	s__
70580	8	2	194	2	1.54956	0.237197	17.7403	1	1	7.45661	-7.13784	-6.17292	-7.31578	0.0604174	9.28317e-10	1.03879e-06	k__Bacteria	p__Proteobacteria	c__Gammaproteobacteria	o__Pasteurellales	f__Pasteurellaceae	g__Actinobacillus	s__
3407052	3	3	428	7	0.296211	0.0327381	2.64469	0.313812	1	7.83942	-6.26995	-6.93633	-7.19991	-0.57746	2.42587e-08	9.0485e-06	k__Bacteria	p__Bacteroidetes	c__Bacteroidia	o__Bacteroidales	f__Bacteroidaceae	g__Bacteroides	s__
4358599	9	6	94	691	0.350593	0.0651077	1.77258	0.158211	0.995455	1.55615	5.7689	1.69334	3.40304	-2.21279	0.000171467	0.00574941	k__Bacteria	p__Bacteroidetes	c__Bacteroidia	o__Bacteroidales	f__S24-7	g__	s__
347085	23	7	1689	73	1.62244	0.273492	8.70273	0.699188	1	4.37153	-5.5651	-5.08793	-5.57244	3.65809	4.56534e-06	0.000567624	k__Bacteria	p__Firmicutes	c__Clostridia	o__Clostridiales	f__Ruminococcaceae	g__	s__
163857	31	11	71620	33276	0	0	Inf	1	1	12.3917	5.15888	5.17458	3.63443	-7.33716	0.000598757	0.0106282	k__Bacteria	p__Proteobacteria	c__Gammaproteobacteria	o__Aeromonadales	f__Succinivibrionaceae	g__Succinivibrio	s__
New.ReferenceOTU267	19	11	581	1159	0	0	0.796332	0.0183246	0.902207	3.06306	4.80429	2.30929	4.46714	-2.38158	1.71886e-05	0.00147954	k__Bacteria	p__Bacteroidetes	c__Bacteroidia	o__Bacteroidales	f__Prevotellaceae	g__Prevotella	s__
New.ReferenceOTU11662	19	3	6316	67	4.07513	0.779729	28.6514	0.0806374	0.930229	8.15175	-4.72039	-2.52562	-4.98836	-1.61783	0.0046609	0.0392658	k__Bacteria	p__Firmicutes	c__Clostridia	o__Clostridiales	f__	g__	s__
522364	26	11	22437	11279	0	0	3.0662	0.302501	1	13.9276	4.35579	4.17089	7.53525	-11.4553	0.00359765	0.0325337	k__Bacteria	p__Bacteroidetes	c__Bacteroidia	o__Bacteroidales	f__Prevotellaceae	g__Prevotella	s__copri
New.ReferenceOTU17950	5	1	65	2	1.89683	0.177324	99.8725	1	1	3.24051	-4.31783	-4.50411	-3.74951	1.56825	8.15042e-06	0.00082912	k__Bacteria	p__Firmicutes	c__Clostridia	o__Clostridiales	f__Ruminococcaceae	g__Ruminococcus	s__
805059	3	0	325	0	Inf	0.14309	Inf	0.554443	1	3.10556	-4.17974	-4.3	-4.49222	1.25402	0.000122806	0.00490786	k__Bacteria	p__Bacteroidetes	c__Bacteroidia	o__Bacteroidales	f__	g__	s__
350121	23	9	1346	683	0.645344	0.0563688	4.2159	1	1	5.57951	4.15648	6.91694	6.83497	-6.84774	0.000209293	0.00585498	k__Bacteria	p__Firmicutes	c__Clostridia	o__Clostridiales	f__Ruminococcaceae	g__Faecalibacterium	s__prausnitzii
New.ReferenceOTU252	10	4	434	12	0.837024	0.162989	4.84018	1	1	-2.99515	-4.09528	-3.49445	-3.30434	8.76192	0.000186011	0.00574941	k__Bacteria	p__Firmicutes	c__Clostridia	o__Clostridiales	f__Ruminococcaceae	g__	s__
518820	29	11	5169	2498	0	0	15.322	1	1	10.459	4.02744	3.48126	6.56044	-8.85847	0.000356301	0.00817032	k__Bacteria	p__Bacteroidetes	c__Bacteroidia	o__Bacteroidales	f__Prevotellaceae	g__Prevotella	s__copri
362539	11	4	273	12	0.963348	0.190273	5.52532	1	1	3.27762	-3.89991	-3.76568	-5.32343	2.11432	1.31436e-05	0.00122564	k__Bacteria	p__Firmicutes	c__Clostridia	o__Clostridiales	f__Lachnospiraceae	g__	s__
2272351	7	1	123	1	2.85549	0.297519	144.292	0.656906	1	3.91413	-3.87619	-3.43831	-4.18005	0.236111	2.70915e-06	0.000378943	k__Bacteria	p__Firmicutes	c__Clostridia	o__Clostridiales	f__	g__	s__
4357657	21	10	813	2637	0.216376	0.00441072	1.93218	0.234165	1	1.66246	3.78938	1.74621	-0.815911	0.806994	0.00174434	0.0197163	k__Bacteria	p__Firmicutes	c__Clostridia	o__Clostridiales	f__Clostridiaceae	g__	s__
562376	15	6	980	33	0.785864	0.153702	3.84738	1	1	6.73147	-3.72194	-3.75341	-4.63347	-1.04804	4.72307e-05	0.00240232	k__Bacteria	p__Firmicutes	c__Clostridia	o__Clostridiales	f__Lachnospiraceae	g__[Ruminococcus]	s__gnavus
New.ReferenceOTU19562	16	4	546	7	1.83925	0.374034	10.4138	0.491304	1	0.526302	-3.71183	-1.71003	-2.66694	4.30436	0.00101698	0.0144759	k__Bacteria	p__Bacteroidetes	c__Bacteroidia	o__Bacteroidales	f__[Paraprevotellaceae]	g__[Prevotella]	s__
New.ReferenceOTU6016	9	5	179	53	0.499835	0.0962918	2.63835	0.458815	1	-0.965792	-3.69049	-4.24201	-5.58518	6.98569	0.000106668	0.00459084	k__Bacteria	p__Firmicutes	c__Clostridia	o__Clostridiales	f__Ruminococcaceae	g__	s__
4406814	15	6	254	36	0.785864	0.153702	3.84738	1	1	3.92067	-3.67969	-3.41352	-3.68014	2.162	0.000490594	0.0101662	k__Bacteria	p__Firmicutes	c__Clostridia	o__Clostridiales	f__	g__	s__
366633	14	4	131	5	1.42882	0.289063	8.09322	0.730592	1	2.59257	-3.66539	-3.37133	-3.84305	1.95154	1.22891e-08	6.87575e-06	k__Bacteria	p__Firmicutes	c__Clostridia	o__Clostridiales	f__Ruminococcaceae	g__	s__
323106	20	9	663	265	0.412114	0.0369992	2.54153	0.452522	1	-0.365882	3.64807	2.03557	3.98903	0.878212	0.00167734	0.0195475	k__Bacteria	p__Firmicutes	c__Clostridia	o__Clostridiales	f__Lachnospiraceae	g__	s__
300859	27	11	3623	2063	0	0	4.33384	0.558251	1	9.61062	3.61549	4.39265	6.42041	-8.22941	0.000588138	0.0106282	k__Bacteria	p__Bacteroidetes	c__Bacteroidia	o__Bacteroidales	f__Prevotellaceae	g__Prevotella	s__
214214	9	1	351	1	3.9814	0.438124	196.757	0.245141	1	6.32075	-3.60429	-2.86305	-1.71291	-2.50541	0.000622989	0.010725	k__Bacteria	p__Firmicutes	c__Clostridia	o__Clostridiales	f__	g__	s__
882782	16	9	270	361	0.244751	0.0222551	1.46706	0.151287	0.995455	1.54441	3.59657	1.31159	2.13097	-0.713515	0.00111017	0.015273	k__Bacteria	p__Bacteroidetes	c__Bacteroidia	o__Bacteroidales	f__S24-7	g__	s__
532521	3	2	16	2	0.491677	0.0478239	6.7563	0.593126	1	3.65864	-3.59418	-3.72265	-3.88007	0.383747	8.01092e-06	0.00082912	k__Bacteria	p__Firmicutes	c__Clostridia	o__Clostridiales	f__Peptostreptococcaceae	g__Peptostreptococcus	NA
45921	29	11	6990	1359	0	0	15.322	1	1	3.3175	-3.56697	-4.18434	-6.16825	6.02136	0.00296458	0.0296193	k__Bacteria	p__Bacteroidetes	c__Bacteroidia	o__Bacteroidales	f__Bacteroidaceae	g__Bacteroides	s__
New.CleanUp.ReferenceOTU88180	12	9	46	100	0.147194	0.0133195	0.883787	0.0324654	0.902207	1.35005	3.52862	1.63206	2.95288	-1.85227	2.62285e-06	0.000378943	k__Bacteria	p__Bacteroidetes	c__Bacteroidia	o__Bacteroidales	f__Prevotellaceae	g__Prevotella	s__
New.ReferenceOTU16713	7	0	67	0	Inf	0.540399	Inf	0.160959	0.995455	1.09996	-3.47659	-0.884917	-2.86984	2.87377	0.00011979	0.00490786	k__Bacteria	p__Bacteroidetes	c__Bacteroidia	o__Bacteroidales	f__Porphyromonadaceae	g__Paludibacter	s__
2686191	29	11	1714	934	0	0	15.322	1	1	2.82317	3.46363	2.8174	1.8285	-0.317995	0.00135532	0.0170405	k__Bacteria	p__Firmicutes	c__Clostridia	o__Clostridiales	f__Ruminococcaceae	g__	s__
593156	22	7	3164	82	1.38545	0.236954	7.24966	0.713226	1	4.47466	-3.45997	-2.70968	-4.05882	1.44202	0.00699524	0.0486191	k__Bacteria	p__Firmicutes	c__Clostridia	o__Clostridiales	f__	g__	s__
New.ReferenceOTU11214	2	1	14	1	0.696243	0.0328091	44.7111	1	1	4.24647	-3.4056	-3.18862	-3.46308	-0.706201	3.0843e-05	0.0018126	k__Bacteria	p__Bacteroidetes	c__Bacteroidia	o__Bacteroidales	f__Porphyromonadaceae	g__Parabacteroides	s__distasonis
1112190	14	3	90	4	2.15668	0.412351	15.0314	0.476713	1	1.90329	-3.33287	-1.95985	-3.25065	2.08079	5.17013e-05	0.00241597	k__Bacteria	p__Firmicutes	c__Clostridia	o__Clostridiales	f__Lachnospiraceae	g__	s__
335644	24	10	3681	268	0.350203	0.00693038	3.36113	0.656906	1	2.26783	-3.31546	-3.30209	-5.92213	5.44169	0.00340412	0.0325337	k__Bacteria	p__Firmicutes	c__Clostridia	o__Clostridiales	f__	g__	s__
956050	25	10	2492	852	0.424137	0.00825103	4.25328	0.653607	1	-2.29139	3.30866	3.74645	4.147	4.04608	0.00397992	0.0350671	k__Bacteria	p__Bacteroidetes	c__Bacteroidia	o__Bacteroidales	f__Prevotellaceae	g__Prevotella	s__
276149	5	2	38	4	0.868451	0.114446	10.639	1	1	5.65771	-3.27421	-3.48187	-3.41461	-1.81929	2.22383e-06	0.000378943	k__Bacteria	p__Bacteroidetes	c__Bacteroidia	o__Bacteroidales	f__Porphyromonadaceae	g__Parabacteroides	s__
288250	21	8	652	56	0.791894	0.111365	4.30697	1	1	0.604275	-3.26461	-3.40793	-2.77828	5.17725	0.000587278	0.0106282	k__Bacteria	p__Bacteroidetes	c__Bacteroidia	o__Bacteroidales	f__Prevotellaceae	g__Prevotella	s__
68844	6	1	125	1	2.35773	0.235113	121.197	0.653607	1	6.28051	-3.16481	-2.36406	-2.92879	-2.97401	0.000224946	0.00613938	k__Bacteria	p__Firmicutes	c__Clostridia	o__Clostridiales	f__Lachnospiraceae	g__	s__
579541	21	7	144	231	1.19471	0.206604	6.13539	1	1	1.17065	3.0636	1.33039	1.23882	0.0604329	0.000198721	0.00574941	k__Bacteria	p__Firmicutes	c__Clostridia	o__Clostridiales	f__Ruminococcaceae	g__	s__
New.ReferenceOTU19035	22	10	370	160	0.251168	0.00508242	2.28246	0.245141	1	4.30926	2.96981	3.01603	4.1631	-4.05269	0.000959679	0.0144759	k__Bacteria	p__Bacteroidetes	c__Bacteroidia	o__Bacteroidales	f__Prevotellaceae	g__Prevotella	s__stercorea
530928	19	11	347	185	0	0	0.796332	0.0183246	0.902207	5.28958	2.95198	2.95148	4.47509	-5.22035	0.000753473	0.0122194	k__Bacteria	p__Firmicutes	c__Clostridia	o__Clostridiales	f__Ruminococcaceae	g__Ruminococcus	s__
New.ReferenceOTU3422	16	6	229	33	0.891383	0.174537	4.37007	1	1	-1.06315	-2.93438	-3.10017	-3.38891	6.07991	0.000995619	0.0144759	k__Bacteria	p__Firmicutes	c__Clostridia	o__Clostridiales	f__	g__	s__
196191	28	10	428	46	0.934847	0.0161864	13.2982	1	1	1.62784	-2.93233	-2.16312	-2.90743	3.61418	2.66505e-05	0.00169249	k__Bacteria	p__Firmicutes	c__Clostridia	o__Clostridiales	f__Ruminococcaceae	g__Oscillospira	s__
535375	8	4	76	5	0.616356	0.114906	3.65641	0.699188	1	2.53769	-2.92067	-3.43282	-3.70528	1.27083	7.83581e-07	0.000175365	k__Bacteria	p__Bacteroidetes	c__Bacteroidia	o__Bacteroidales	f__Bacteroidaceae	g__Bacteroides	s__
New.ReferenceOTU17139	29	7	937	127	7.74493	0.907431	102.083	0.0320703	0.902207	0.358583	-2.87641	-3.29928	-2.14149	6.02753	0.000329693	0.0078495	k__Bacteria	p__Firmicutes	c__Clostridia	o__Clostridiales	f__Peptococcaceae	g__rc4-4	s__
360890	16	9	951	53	0.244751	0.0222551	1.46706	0.151287	0.995455	4.15711	-2.86585	-3.31604	-3.79776	0.832191	0.00477377	0.0393361	k__Bacteria	p__Firmicutes	c__Clostridia	o__Clostridiales	f__	g__	s__
1106614	16	3	171	4	2.7757	0.533739	19.3239	0.290512	1	1.37396	-2.85649	-1.77139	-2.4747	2.22063	0.00351243	0.0325337	k__Bacteria	p__Firmicutes	c__Clostridia	o__Clostridiales	f__	g__	s__
New.ReferenceOTU10642	20	7	218	60	1.03805	0.180985	5.25562	1	1	-0.0146619	2.85093	1.73172	3.53077	0.0200309	0.0006002	0.0106282	k__Bacteria	p__Bacteroidetes	c__Bacteroidia	o__Bacteroidales	f__Prevotellaceae	g__Prevotella	s__copri
New.ReferenceOTU1847	22	9	220	78	0.55059	0.048669	3.509	0.695918	1	3.97682	2.85003	2.74682	4.25739	-4.36841	0.000420759	0.00923195	k__Bacteria	p__Bacteroidetes	c__Bacteroidia	o__Bacteroidales	f__Prevotellaceae	g__Prevotella	s__copri
New.ReferenceOTU7384	8	2	301	4	1.54956	0.237197	17.7403	1	1	7.08093	-2.83478	-2.13486	-2.9113	-3.70193	0.000652218	0.010893	k__Bacteria	p__Firmicutes	c__Clostridia	o__Clostridiales	f__Lachnospiraceae	g__[Ruminococcus]	s__gnavus
341885	25	11	1407	287	0	0	2.32998	0.172427	0.995455	2.19498	-2.81851	-3.15151	-4.07494	4.11726	0.00543085	0.0419112	k__Bacteria	p__Firmicutes	c__Clostridia	o__Clostridiales	f__Christensenellaceae	g__	s__
2438396	4	4	7	148	0.269562	0.0386194	1.82881	0.174312	0.996069	1.54309	2.81767	-0.323936	0.0395807	-1.00047	0.00158381	0.0188541	k__Bacteria	p__Fusobacteria	c__Fusobacteriia	o__Fusobacteriales	f__Fusobacteriaceae	g__Fusobacterium	s__
511908	3	1	49	3	1.06969	0.0751979	61.7801	1	1	2.52824	-2.80461	-3.04473	-3.45918	0.84156	0.000294449	0.00748838	k__Bacteria	p__Proteobacteria	c__Gammaproteobacteria	o__Enterobacteriales	f__Enterobacteriaceae	g__Klebsiella	s__
247557	12	8	100	38	0.245391	0.0349023	1.2825	0.0806374	0.930229	4.47109	-2.8023	-3.93553	-2.65291	0.0681335	0.000292512	0.00748838	k__Bacteria	p__Firmicutes	c__Clostridia	o__Clostridiales	f__Ruminococcaceae	g__Oscillospira	s__
198848	18	11	229	139	0	0	0.693735	0.00925081	0.902207	5.69112	2.79788	3.0378	3.84345	-5.80616	0.00101664	0.0144759	k__Bacteria	p__Firmicutes	c__Clostridia	o__Clostridiales	f__Ruminococcaceae	g__Ruminococcus	s__
New.ReferenceOTU2622	11	9	72	96	0.128834	0.011555	0.777301	0.0132388	0.902207	4.05389	2.79494	2.40278	3.72731	-4.46087	0.000176751	0.00574941	k__Bacteria	p__Bacteroidetes	c__Bacteroidia	o__Bacteroidales	f__Prevotellaceae	g__Prevotella	s__copri
New.CleanUp.ReferenceOTU76705	1	2	19	11	0.158805	0.00247056	3.37328	0.162892	0.995455	0.517985	2.79195	4.56842	0.344231	-0.772209	0.00466698	0.0392658	k__Bacteria	p__Bacteroidetes	c__Bacteroidia	o__Bacteroidales	f__Bacteroidaceae	g__Bacteroides	s__
264552	4	2	100	34	0.673584	0.0795603	8.62843	0.64371	1	4.2677	2.78443	4.33605	0.410578	-4.21893	0.00303095	0.0297511	k__Bacteria	p__Firmicutes	c__Clostridia	o__Clostridiales	f__Veillonellaceae	g__Dialister	s__
536584	12	9	623	34	0.147194	0.0133195	0.883787	0.0324654	0.902207	3.5195	-2.76621	-1.23665	-4.85843	1.18865	0.00130692	0.0170051	k__Bacteria	p__Firmicutes	c__Clostridia	o__Clostridiales	f__Christensenellaceae	g__	s__
40149	25	8	639	70	1.54496	0.203355	9.53419	0.675646	1	-0.495775	-2.76594	-3.58133	-2.08285	5.90837	0.000981867	0.0144759	k__Bacteria	p__Firmicutes	c__Clostridia	o__Clostridiales	f__Ruminococcaceae	g__Oscillospira	s__
296082	16	6	227	68	0.891383	0.174537	4.37007	1	1	4.77834	2.7612	1.40456	4.401	-5.08309	0.00068675	0.0113011	k__Bacteria	p__Bacteroidetes	c__Bacteroidia	o__Bacteroidales	f__Prevotellaceae	g__Prevotella	s__
289454	11	4	37	13	0.963348	0.190273	5.52532	1	1	1.26045	-2.75575	-3.59688	-4.19103	3.43962	2.28236e-05	0.00169249	k__Bacteria	p__Firmicutes	c__Clostridia	o__Clostridiales	f__Christensenellaceae	g__	s__
181084	19	11	822	87	0	0	0.796332	0.0183246	0.902207	3.00493	-2.7462	-2.74066	-5.57525	2.55007	0.000816064	0.0128616	k__Bacteria	p__Firmicutes	c__Clostridia	o__Clostridiales	f__Ruminococcaceae	g__Oscillospira	s__
561171	31	11	2162	1115	0	0	Inf	1	1	2.47321	2.68547	2.11424	2.71352	0.614088	0.00720799	0.0492984	k__Bacteria	p__Firmicutes	c__Clostridia	o__Clostridiales	f__Lachnospiraceae	g__	s__
291493	25	9	2289	970	0.927599	0.07798	6.56735	1	1	6.0386	2.66153	1.91822	3.85568	-3.04813	0.00735815	0.0499016	k__Bacteria	p__Firmicutes	c__Clostridia	o__Clostridiales	f__Lachnospiraceae	g__	s__
New.ReferenceOTU12662	16	2	126	3	4.63293	0.774522	50.9343	0.0796424	0.930229	3.03734	-2.63565	-1.62764	-1.52646	0.194883	0.000546843	0.0105503	k__Bacteria	p__Firmicutes	c__Clostridia	o__Clostridiales	f__Ruminococcaceae	g__Oscillospira	s__
New.ReferenceOTU10681	8	3	211	6	0.929215	0.163468	6.76647	1	1	5.63914	-2.63542	-2.4781	-3.24772	-2.12332	0.000607871	0.0106282	k__Bacteria	p__Firmicutes	c__Clostridia	o__Clostridiales	f__Lachnospiraceae	g__[Ruminococcus]	s__gnavus
584765	28	11	1412	1058	0	0	6.98863	0.554443	1	0.804424	2.6298	0.541564	1.96339	2.50334	0.0058186	0.0432231	k__Bacteria	p__Firmicutes	c__Clostridia	o__Clostridiales	f__Ruminococcaceae	g__	s__
304156	12	5	100	10	0.762996	0.15319	3.9243	0.73273	1	2.82499	-2.61572	-2.40574	-3.92196	0.972898	2.23497e-05	0.00169249	k__Bacteria	p__Firmicutes	c__Clostridia	o__Clostridiales	f__	g__	s__
592649	12	2	57	3	2.7784	0.455353	30.773	0.282616	1	1.756	-2.59976	-2.62853	-1.09286	1.52844	0.00169447	0.0195475	k__Bacteria	p__Firmicutes	c__Clostridia	o__Clostridiales	f__	g__	s__
351927	19	5	244	12	1.87043	0.379604	9.69905	0.483176	1	2.18979	-2.59873	-1.32357	-2.22169	1.62634	0.00121892	0.0162378	k__Bacteria	p__Firmicutes	c__Clostridia	o__Clostridiales	f__Ruminococcaceae	g__	s__
1111582	3	5	19	22	0.137317	0.0164381	0.919445	0.0195028	0.902207	2.02358	-2.58879	-4.12269	-4.67515	2.53743	0.000372388	0.00833404	k__Bacteria	p__Firmicutes	c__Bacilli	o__Lactobacillales	f__Enterococcaceae	g__Enterococcus	s__
510295	1	0	5	0	Inf	0.00911391	Inf	1	1	2.58494	-2.58494	-2.58495	-2.58495	6.72787e-06	2.68177e-05	0.00169249	k__Bacteria	p__Firmicutes	c__Clostridia	o__Clostridiales	f__Ruminococcaceae	g__	s__
New.ReferenceOTU12997	1	0	5	0	Inf	0.00911391	Inf	1	1	2.58495	-2.58494	-2.58494	-2.58494	-6.24063e-06	4.30796e-05	0.00229552	k__Bacteria	p__Bacteroidetes	c__Bacteroidia	o__Bacteroidales	f__Bacteroidaceae	g__Bacteroides	s__fragilis
364179	6	0	29	0	Inf	0.429187	Inf	0.172427	0.995455	1.32381	-2.54611	-2.39888	-2.57821	1.3066	6.11086e-05	0.00273522	k__Bacteria	p__Bacteroidetes	c__Bacteroidia	o__Bacteroidales	f__Bacteroidaceae	g__Bacteroides	s__
New.ReferenceOTU16843	30	10	840	106	2.90751	0.03477	242.642	0.45993	1	0.185189	-2.54284	-2.2541	-2.00073	5.37653	0.00113285	0.015273	k__Bacteria	p__Firmicutes	c__Clostridia	o__Clostridiales	f__Ruminococcaceae	g__Oscillospira	s__
178242	25	9	1645	76	0.927599	0.07798	6.56735	1	1	-0.825604	-2.53666	0.639865	-3.69369	5.72731	0.00535999	0.0416516	k__Bacteria	p__Firmicutes	c__Clostridia	o__Clostridiales	f__Ruminococcaceae	g__	s__
314402	19	5	283	10	1.87043	0.379604	9.69905	0.483176	1	4.98577	-2.51899	-1.23694	-1.90665	-1.26373	0.00346821	0.0325337	k__Bacteria	p__Firmicutes	c__Clostridia	o__Clostridiales	f__Ruminococcaceae	g__	s__
334797	29	7	544	35	7.74493	0.907431	102.083	0.0320703	0.902207	0.171007	-2.5127	-1.53355	-0.706753	4.36013	0.000314183	0.00764283	k__Bacteria	p__Firmicutes	c__Clostridia	o__Clostridiales	f__Ruminococcaceae	g__Oscillospira	s__
304825	23	10	302	46	0.294561	0.0059036	2.73958	0.403189	1	2.88678	-2.50337	-2.06786	-2.44661	1.7781	0.000165198	0.00574941	k__Bacteria	p__Firmicutes	c__Clostridia	o__Clostridiales	f__Ruminococcaceae	g__	s__
New.ReferenceOTU10344	17	4	144	23	2.08699	0.424381	11.8432	0.484078	1	1.48599	-2.47587	-2.73352	-2.89581	2.8344	0.0043066	0.0370699	k__Bacteria	p__Firmicutes	c__Clostridia	o__Clostridiales	f__	g__	s__
854151	8	1	132	1	3.39488	0.36502	169.388	0.403189	1	-3.38533	-2.43526	-2.4991	-0.718329	6.13524	0.00166894	0.0195475	k__Bacteria	p__Firmicutes	c__Clostridia	o__Clostridiales	f__	g__	s__
361170	14	10	804	92	0.0868079	0.00180014	0.74209	0.012218	0.902207	4.85804	-2.42965	-2.92012	-4.7418	0.129726	0.00574169	0.0431205	k__Bacteria	p__Proteobacteria	c__Deltaproteobacteria	o__Desulfovibrionales	f__Desulfovibrionaceae	g__Bilophila	s__
359984	22	7	593	20	1.38545	0.236954	7.24966	0.713226	1	1.75802	-2.42387	-2.32652	0.468861	2.22497	0.00401192	0.035073	k__Bacteria	p__Firmicutes	c__Clostridia	o__Clostridiales	f__Ruminococcaceae	g__	s__
New.ReferenceOTU5423	10	4	136	8	0.837024	0.162989	4.84018	1	1	0.623779	-2.42018	-1.15201	-3.82426	2.99451	0.00171781	0.0196146	k__Bacteria	p__Firmicutes	c__Clostridia	o__Clostridiales	f__	g__	s__
New.ReferenceOTU12826	4	2	30	5	0.673584	0.0795603	8.62843	0.64371	1	4.1574	-2.40492	-2.4633	-2.96555	-1.07472	0.000515816	0.0104717	k__Bacteria	p__Bacteroidetes	c__Bacteroidia	o__Bacteroidales	f__Bacteroidaceae	g__Bacteroides	s__
593977	17	5	245	15	1.44404	0.294858	7.40496	0.729755	1	-2.17492	-2.35483	-0.972586	-3.15035	5.85459	0.00648686	0.0465307	k__Bacteria	p__Firmicutes	c__Clostridia	o__Clostridiales	f__	g__	s__
New.ReferenceOTU6245	21	10	558	293	0.216376	0.00441072	1.93218	0.234165	1	7.62727	2.33836	3.10866	4.41142	-6.97814	0.00228916	0.0246305	k__Bacteria	p__Bacteroidetes	c__Bacteroidia	o__Bacteroidales	f__Prevotellaceae	g__Prevotella	s__
360329	26	11	704	430	0	0	3.0662	0.302501	1	-0.589086	2.33734	0.780362	2.23024	2.9846	0.00562808	0.0428423	k__Bacteria	p__Firmicutes	c__Clostridia	o__Clostridiales	f__	g__	s__
157805	12	8	68	150	0.245391	0.0349023	1.2825	0.0806374	0.930229	5.33172	2.32723	1.29448	2.0139	-5.15491	0.00247352	0.0258679	k__Bacteria	p__Bacteroidetes	c__Bacteroidia	o__Bacteroidales	f__[Odoribacteraceae]	g__Butyricimonas	s__
529180	10	3	503	6	1.2628	0.232182	8.97952	1	1	-4.02731	-2.31208	2.54078	-0.195139	7.50992	0.00102198	0.0144759	k__Bacteria	p__Firmicutes	c__Clostridia	o__Clostridiales	f__Lachnospiraceae	g__Coprococcus	s__
581003	29	9	1611	279	3.11614	0.199571	48.8429	0.277137	1	1.14746	2.29073	3.00852	3.03761	1.19203	0.00583261	0.0432231	k__Bacteria	p__Firmicutes	c__Clostridia	o__Clostridiales	f__	g__	s__
New.ReferenceOTU6393	4	3	38	5	0.405228	0.0546932	3.34672	0.3534	1	3.25317	-2.2743	-2.68035	-3.05343	-0.177334	0.000194392	0.00574941	k__Bacteria	p__Bacteroidetes	c__Bacteroidia	o__Bacteroidales	f__Porphyromonadaceae	g__Parabacteroides	s__
187841	3	1	17	1	1.06969	0.0751979	61.7801	1	1	2.88572	-2.24324	-2.48446	-2.44333	-0.39276	3.23967e-05	0.0018126	k__Bacteria	p__Bacteroidetes	c__Bacteroidia	o__Bacteroidales	f__Bacteroidaceae	g__Bacteroides	s__
327282	18	6	160	20	1.1499	0.224488	5.68411	1	1	1.92373	-2.23879	-2.13483	-1.54279	1.83409	0.00209938	0.0230314	k__Bacteria	p__Firmicutes	c__Clostridia	o__Clostridiales	f__	g__	s__
361811	25	6	627	91	3.35431	0.597372	19.2708	0.120191	0.995455	4.88824	2.23024	2.11604	4.28975	-4.07043	0.00653781	0.0465975	k__Bacteria	p__Firmicutes	c__Clostridia	o__Clostridiales	f__Ruminococcaceae	g__	s__
New.ReferenceOTU4454	16	6	101	21	0.891383	0.174537	4.37007	1	1	1.94684	2.21922	2.15246	3.43672	-2.67644	0.00390133	0.0347388	k__Bacteria	p__Proteobacteria	c__Betaproteobacteria	o__Burkholderiales	f__Alcaligenaceae	g__Sutterella	s__
175298	13	7	58	58	0.421657	0.0740124	2.07734	0.298272	1	2.72754	2.20576	0.923305	1.81165	-2.30321	0.00244298	0.0257896	k__Bacteria	p__Firmicutes	c__Clostridia	o__Clostridiales	f__Ruminococcaceae	g__	s__
New.CleanUp.ReferenceOTU135037	4	3	32	5	0.405228	0.0546932	3.34672	0.3534	1	4.49438	-2.20085	-2.47959	-2.70273	-1.40136	0.00084701	0.013164	k__Bacteria	p__Bacteroidetes	c__Bacteroidia	o__Bacteroidales	f__Bacteroidaceae	g__Bacteroides	s__
317515	9	1	34	1	3.9814	0.438124	196.757	0.245141	1	1.64694	-2.19847	-2.45136	-0.594132	0.840484	2.7225e-05	0.00169249	k__Bacteria	p__Firmicutes	c__Clostridia	o__Clostridiales	f__	g__	s__
355630	18	6	204	28	1.1499	0.224488	5.68411	1	1	3.04513	-2.17915	-2.05647	-3.51931	1.05359	0.00135301	0.0170405	k__Bacteria	p__Firmicutes	c__Clostridia	o__Clostridiales	f__Lachnospiraceae	g__	s__
72466	4	4	77	4	0.269562	0.0386194	1.82881	0.174312	0.996069	3.95477	-2.15111	-2.10563	-2.7038	-1.11064	0.00357462	0.0325337	k__Bacteria	p__Bacteroidetes	c__Bacteroidia	o__Bacteroidales	f__Bacteroidaceae	g__Bacteroides	s__
353155	17	9	97	36	0.27773	0.0252217	1.67118	0.157942	0.995455	2.36967	-2.14243	-1.93915	-2.86844	1.55497	0.000524053	0.0104717	k__Bacteria	p__Firmicutes	c__Clostridia	o__Clostridiales	f__Ruminococcaceae	g__	s__
346686	25	10	538	83	0.424137	0.00825103	4.25328	0.653607	1	1.27584	-2.1277	-1.9928	-3.44216	3.92	0.00360516	0.0325337	k__Bacteria	p__Firmicutes	c__Clostridia	o__Clostridiales	f__Ruminococcaceae	g__Oscillospira	s__
New.CleanUp.ReferenceOTU36093	9	2	29	2	1.81623	0.284982	20.5469	0.695918	1	0.408316	-2.12285	-1.61261	-2.66563	2.50945	0.00054088	0.0105503	k__Bacteria	p__Firmicutes	c__Clostridia	o__Clostridiales	f__	g__	s__
New.ReferenceOTU2411	15	5	129	7	1.12185	0.228829	5.72945	1	1	4.04408	-2.11615	-1.8439	-1.98637	-1.05709	0.000311533	0.00764283	k__Bacteria	p__Firmicutes	c__Clostridia	o__Clostridiales	f__Lachnospiraceae	g__[Ruminococcus]	s__gnavus
515590	31	11	1587	1126	0	0	Inf	1	1	4.18932	2.11265	0.741497	1.48169	0.200811	0.000579209	0.0106282	k__Bacteria	p__Bacteroidetes	c__Bacteroidia	o__Bacteroidales	f__	g__	s__
539820	23	5	187	16	3.33724	0.65019	18.368	0.135783	0.995455	2.41181	-2.11006	-1.83173	-1.95476	1.24796	0.00260233	0.0269631	k__Bacteria	p__Firmicutes	c__Clostridia	o__Clostridiales	f__Ruminococcaceae	g__Oscillospira	s__
New.ReferenceOTU13682	15	7	83	13	0.543701	0.0960268	2.67356	0.491304	1	3.47717	-2.08506	-2.23544	-2.26392	-0.0887418	5.18171e-05	0.00241597	k__Bacteria	p__Firmicutes	c__Clostridia	o__Clostridiales	f__Ruminococcaceae	g__Oscillospira	s__
580121	31	11	3856	477	0	0	Inf	1	1	1.68829	-2.08386	-0.588352	-1.5981	5.65176	0.000639712	0.010846	k__Bacteria	p__Firmicutes	c__Clostridia	o__Clostridiales	f__Ruminococcaceae	g__	s__
314204	14	9	44	44	0.190304	0.0173075	1.1378	0.0752837	0.930229	0.0185797	2.06732	1.84385	1.5277	-0.0253823	0.00279056	0.0282283	k__Bacteria	p__Firmicutes	c__Clostridia	o__Clostridiales	f__Clostridiaceae	g__	s__
New.CleanUp.ReferenceOTU105506	10	4	100	5	0.837024	0.162989	4.84018	1	1	4.4836	-2.05489	-1.86868	-2.11685	-1.85575	0.000468175	0.00989038	k__Bacteria	p__Firmicutes	c__Clostridia	o__Clostridiales	f__Lachnospiraceae	g__[Ruminococcus]	s__gnavus
359750	5	2	12	53	0.868451	0.114446	10.639	1	1	2.02436	2.02495	-1.62849	-1.3587	-0.415947	0.00515127	0.0408814	k__Bacteria	p__Firmicutes	c__Clostridia	o__Clostridiales	f__Clostridiaceae	NA	NA
367217	25	11	244	61	0	0	2.32998	0.172427	0.995455	2.23501	-2.00621	-2.37806	-3.21219	2.3219	0.000468445	0.00989038	k__Bacteria	p__Firmicutes	c__Clostridia	o__Clostridiales	f__Ruminococcaceae	g__	s__
647215	16	2	85	2	4.63293	0.774522	50.9343	0.0796424	0.930229	-0.530147	-2.00503	-1.23608	-0.433447	3.08062	0.000357771	0.00817032	k__Bacteria	p__Firmicutes	c__Clostridia	o__Clostridiales	f__Ruminococcaceae	g__Oscillospira	s__
207340	20	2	110	3	7.7619	1.2865	86.5423	0.0132388	0.902207	0.165818	-1.99697	-0.140181	-0.791939	2.37261	0.00233474	0.0248816	k__Bacteria	p__Firmicutes	c__Clostridia	o__Clostridiales	f__[Mogibacteriaceae]	g__	s__
New.ReferenceOTU10616	23	6	139	19	2.34205	0.437098	12.4501	0.27003	1	0.766066	-1.98359	-1.58355	-2.4384	2.94208	0.00123887	0.0163093	k__Bacteria	p__Firmicutes	c__Clostridia	o__Clostridiales	f__Ruminococcaceae	g__	s__
562503	12	11	42	38	0	0	0.321805	0.000333522	0.373544	-0.121861	1.96472	2.04006	1.48899	0.166507	0.000163877	0.00574941	k__Bacteria	p__Firmicutes	c__Clostridia	o__Clostridiales	f__	g__	s__
721569	29	10	467	47	1.43628	0.0223658	30.4794	1	1	1.35871	-1.95666	-1.21366	-2.56218	2.925	0.00710933	0.049107	k__Bacteria	p__Firmicutes	c__Clostridia	o__Clostridiales	f__Ruminococcaceae	g__	s__
New.CleanUp.ReferenceOTU32361	20	7	163	69	1.03805	0.180985	5.25562	1	1	5.24939	1.94824	1.95016	2.7866	-4.82991	0.00616692	0.0451031	k__Bacteria	p__Bacteroidetes	c__Bacteroidia	o__Bacteroidales	f__Prevotellaceae	g__Prevotella	s__copri
New.ReferenceOTU18275	3	1	35	1	1.06969	0.0751979	61.7801	1	1	4.17642	-1.93808	-1.88853	-1.65865	-2.23353	0.00106607	0.0149116	k__Bacteria	p__Bacteroidetes	c__Bacteroidia	o__Bacteroidales	f__	g__	s__
608244	28	11	1435	760	0	0	6.98863	0.554443	1	-1.64237	1.93244	-0.275142	0.746619	5.88136	0.00630627	0.0458229	k__Bacteria	p__Firmicutes	c__Clostridia	o__Clostridiales	f__Ruminococcaceae	g__Ruminococcus	s__
New.CleanUp.ReferenceOTU138974	29	11	300	63	0	0	15.322	1	1	2.43637	-1.92558	-1.22461	-2.49663	2.06829	0.000178173	0.00574941	k__Bacteria	p__Firmicutes	c__Clostridia	o__Clostridiales	f__Lachnospiraceae	g__	s__
New.ReferenceOTU17696	4	3	27	6	0.405228	0.0546932	3.34672	0.3534	1	3.20409	-1.92521	-1.1557	-3.31602	0.276011	0.00205064	0.0227195	k__Bacteria	p__Bacteroidetes	c__Bacteroidia	o__Bacteroidales	f__Bacteroidaceae	g__Bacteroides	s__
355197	23	5	190	17	3.33724	0.65019	18.368	0.135783	0.995455	-0.723586	-1.92345	-0.746647	-1.53549	4.09203	0.00722514	0.0492984	k__Bacteria	p__Firmicutes	c__Clostridia	o__Clostridiales	f__	g__	s__
528157	14	5	105	31	0.988512	0.200991	5.05177	1	1	1.17167	-1.91481	-2.53664	-2.59542	2.90703	0.0069943	0.0486191	k__Bacteria	p__Firmicutes	c__Clostridia	o__Clostridiales	f__Lachnospiraceae	g__Coprococcus	s__
295683	18	8	343	49	0.527105	0.0754404	2.77271	0.485385	1	4.64608	-1.90991	-2.79996	-3.5463	-0.588791	0.00483499	0.0394916	k__Bacteria	p__Firmicutes	c__Clostridia	o__Clostridiales	f__Lachnospiraceae	g__	s__
551902	9	1	249	3	3.9814	0.438124	196.757	0.245141	1	-0.262061	-1.90871	3.35533	0.995839	3.4029	0.00534713	0.0416516	k__Bacteria	p__Firmicutes	c__Clostridia	o__Clostridiales	f__Ruminococcaceae	g__	s__
524371	31	11	9363	4073	0	0	Inf	1	1	6.96322	1.8936	1.93411	2.13537	-0.663064	0.0039116	0.0347388	k__Bacteria	p__Bacteroidetes	c__Bacteroidia	o__Bacteroidales	f__Prevotellaceae	g__Prevotella	s__stercorea
798164	28	10	546	107	0.934847	0.0161864	13.2982	1	1	0.793583	-1.88201	-2.10534	-2.14577	4.5332	0.00189344	0.0211876	k__Bacteria	p__Firmicutes	c__Clostridia	o__Clostridiales	f__	g__	s__
New.ReferenceOTU16671	14	1	82	4	7.89995	0.917878	381.634	0.0638183	0.930229	-3.11715	-1.88002	-2.15437	-2.01873	6.19662	0.00265722	0.0272792	k__Bacteria	p__Firmicutes	c__Clostridia	o__Clostridiales	f__Ruminococcaceae	g__Ruminococcus	s__flavefaciens
4480841	7	3	38	8	0.782569	0.133024	5.8025	1	1	-2.45155	-1.87047	-1.73977	-2.55255	5.80797	0.00132792	0.0170405	k__Bacteria	p__Firmicutes	c__Clostridia	o__Clostridiales	f__Ruminococcaceae	g__	s__
New.ReferenceOTU1043	6	4	35	4	0.429801	0.0738732	2.6681	0.410266	1	2.8058	-1.86182	-2.29816	-2.05837	-0.258906	0.000764477	0.0122207	k__Bacteria	p__Bacteroidetes	c__Bacteroidia	o__Bacteroidales	f__	g__	s__
New.CleanUp.ReferenceOTU84163	4	0	7	0	Inf	0.230742	Inf	0.558251	1	1.09111	-1.84298	-1.66165	-1.82886	0.878624	0.000186809	0.00574941	k__Bacteria	p__Firmicutes	c__Clostridia	o__Clostridiales	f__	g__	s__
329790	15	5	106	8	1.12185	0.228829	5.72945	1	1	2.77457	-1.84035	-0.83597	-1.65264	0.107483	0.00456296	0.0389767	k__Bacteria	p__Firmicutes	c__Clostridia	o__Clostridiales	f__Ruminococcaceae	g__Oscillospira	s__
1105486	3	4	5	31	0.197272	0.0231236	1.45333	0.0634892	0.930229	1.89837	1.81361	-0.117633	0.558617	-1.73667	0.00354644	0.0325337	k__Bacteria	p__Firmicutes	c__Clostridia	o__Clostridiales	f__	g__	s__
527709	25	9	153	33	0.927599	0.07798	6.56735	1	1	1.69706	-1.77578	-1.50071	-2.26342	1.96596	0.00141553	0.0175997	k__Bacteria	p__Firmicutes	c__Clostridia	o__Clostridiales	f__Lachnospiraceae	g__	s__
New.ReferenceOTU10468	28	10	325	130	0.934847	0.0161864	13.2982	1	1	3.1105	1.76258	1.89104	2.01462	-1.40326	0.00155137	0.0188541	k__Bacteria	p__Bacteroidetes	c__Bacteroidia	o__Bacteroidales	f__Prevotellaceae	g__Prevotella	s__copri
314406	17	8	130	38	0.463675	0.0665276	2.42512	0.476713	1	1.82985	-1.75206	-1.93705	-2.88564	2.22891	0.00325247	0.0313751	k__Bacteria	p__Bacteroidetes	c__Bacteroidia	o__Bacteroidales	f__Porphyromonadaceae	g__Parabacteroides	s__
New.ReferenceOTU16077	4	3	22	8	0.405228	0.0546932	3.34672	0.3534	1	4.11769	-1.69076	-2.66666	-2.5414	-1.13714	0.00525933	0.041445	k__Bacteria	p__Bacteroidetes	c__Bacteroidia	o__Bacteroidales	f__Prevotellaceae	g__	s__
583974	14	6	54	12	0.692503	0.135045	3.39146	0.729755	1	1.87887	-1.68874	-2.35272	-2.1958	1.29748	0.000233133	0.00621134	k__Bacteria	p__Firmicutes	c__Clostridia	o__Clostridiales	f__Lachnospiraceae	g__	s__
1105328	29	10	503	71	1.43628	0.0223658	30.4794	1	1	2.87014	-1.65407	-1.36719	-0.353399	1.44235	0.00489195	0.0396673	k__Bacteria	p__Firmicutes	c__Clostridia	o__Clostridiales	f__Lachnospiraceae	g__Coprococcus	s__
181003	8	3	26	3	0.929215	0.163468	6.76647	1	1	1.72908	-1.63059	-2.03026	-1.7631	0.538434	0.000190291	0.00574941	k__Bacteria	p__Firmicutes	c__Clostridia	o__Clostridiales	f__Lachnospiraceae	g__Blautia	s__
1522739	9	5	83	5	0.499835	0.0962918	2.63835	0.458815	1	4.70493	-1.59983	-1.45475	-1.37684	-2.3849	0.0069171	0.0486191	k__Bacteria	p__Firmicutes	c__Clostridia	o__Clostridiales	f__Clostridiaceae	g__	s__
134032	6	4	12	7	0.429801	0.0738732	2.6681	0.410266	1	1.23394	1.57394	2.2581	1.84367	-1.79172	0.00547703	0.0419781	k__Bacteria	p__Firmicutes	c__Bacilli	o__Lactobacillales	f__Lactobacillaceae	g__Lactobacillus	s__
552235	8	2	21	2	1.54956	0.237197	17.7403	1	1	0.0482603	-1.56286	-1.98519	-2.04096	2.11201	0.00113185	0.015273	k__Bacteria	p__Firmicutes	c__Clostridia	o__Clostridiales	f__Christensenellaceae	g__Christensenella	s__
295094	30	11	760	222	0	0	109.722	1	1	4.23279	-1.53405	-2.79166	-1.74566	1.48225	0.00574157	0.0431205	k__Bacteria	p__Proteobacteria	c__Deltaproteobacteria	o__Desulfovibrionales	f__Desulfovibrionaceae	g__	s__
214036	13	7	75	30	0.421657	0.0740124	2.07734	0.298272	1	0.750461	-1.50165	-2.13617	-3.73494	2.64418	0.0041	0.0355651	k__Bacteria	p__Firmicutes	c__Clostridia	o__Clostridiales	f__[Mogibacteriaceae]	g__	s__
New.ReferenceOTU4144	28	9	506	67	2.03386	0.14801	20.91	0.593126	1	0.692264	1.50076	2.35139	3.23374	0.668208	0.0030152	0.0297511	k__Bacteria	p__Bacteroidetes	c__Bacteroidia	o__Bacteroidales	f__Prevotellaceae	g__Prevotella	s__copri
520720	25	9	244	25	0.927599	0.07798	6.56735	1	1	0.0872041	-1.45089	-0.899015	-0.0605919	3.12576	0.00643779	0.0464767	k__Bacteria	p__Firmicutes	c__Clostridia	o__Clostridiales	f__Ruminococcaceae	g__Oscillospira	s__
797229	12	5	23	28	0.762996	0.15319	3.9243	0.73273	1	2.06373	1.44102	0.607574	-0.380802	-1.2811	0.000894117	0.0137057	k__Bacteria	p__Proteobacteria	c__Gammaproteobacteria	o__Enterobacteriales	f__Enterobacteriaceae	g__	s__
New.CleanUp.ReferenceOTU68879	15	3	88	4	2.4475	0.469727	17.0421	0.298844	1	-0.536585	-1.43034	-1.28452	0.217484	2.84398	0.00280013	0.0282283	k__Bacteria	p__Firmicutes	c__Clostridia	o__Clostridiales	f__Ruminococcaceae	g__Ruminococcus	s__flavefaciens
1871	23	8	72	38	1.07618	0.147788	6.11742	1	1	0.637687	1.41112	0.62671	1.20259	0.334803	0.00222925	0.0242187	k__Bacteria	p__Deferribacteres	c__Deferribacteres	o__Deferribacterales	f__Deferribacteraceae	g__Mucispirillum	s__schaedleri
311961	9	6	18	40	0.350593	0.0651077	1.77258	0.158211	0.995455	4.41017	1.40977	-0.195524	0.583031	-4.08175	0.00153386	0.0188541	k__Bacteria	p__Firmicutes	c__Clostridia	o__Clostridiales	f__Ruminococcaceae	g__Anaerotruncus	s__
New.ReferenceOTU12951	3	0	6	0	Inf	0.14309	Inf	0.554443	1	1.09286	-1.27598	-1.29716	0.680548	0.214648	0.00512931	0.0408814	k__Bacteria	p__Proteobacteria	c__Betaproteobacteria	o__Burkholderiales	f__Alcaligenaceae	g__Sutterella	s__
199534	14	7	52	15	0.479158	0.084437	2.35637	0.484078	1	0.974228	-1.21487	-0.946662	-2.49407	1.78237	0.00157606	0.0188541	k__Bacteria	p__Bacteroidetes	c__Bacteroidia	o__Bacteroidales	f__Bacteroidaceae	g__Bacteroides	s__
New.ReferenceOTU327	16	5	40	7	1.27249	0.259917	6.50609	1	1	2.04259	-1.21066	-1.10941	-1.36955	0.137749	0.00513792	0.0408814	k__Bacteria	p__Firmicutes	c__Clostridia	o__Clostridiales	f__Ruminococcaceae	g__Oscillospira	s__
New.ReferenceOTU12364	6	1	14	1	2.35773	0.235113	121.197	0.653607	1	2.49192	-1.16694	0.314476	-1.06803	-1.2863	0.00306859	0.0298587	k__Bacteria	p__Firmicutes	c__Clostridia	o__Clostridiales	f__	g__	s__
588216	18	8	36	47	0.527105	0.0754404	2.77271	0.485385	1	2.34895	1.14529	0.13269	-0.690716	-1.07546	0.0047084	0.0393187	k__Bacteria	p__Proteobacteria	c__Gammaproteobacteria	o__Enterobacteriales	f__Enterobacteriaceae	g__	s__
New.CleanUp.ReferenceOTU28630	13	6	43	9	0.6093	0.118291	2.99015	0.503794	1	2.52056	-1.13108	-0.944203	-2.24626	-0.243549	0.000200381	0.00574941	k__Bacteria	p__Firmicutes	c__Clostridia	o__Clostridiales	f__	g__	s__
887025	23	6	75	8	2.34205	0.437098	12.4501	0.27003	1	0.480682	-1.12145	-0.648404	-0.285489	1.68143	0.00696104	0.0486191	k__Bacteria	p__Firmicutes	c__Clostridia	o__Clostridiales	f__Ruminococcaceae	g__	s__
New.CleanUp.ReferenceOTU56207	6	2	22	2	1.07805	0.152268	12.8238	1	1	2.66978	-1.111	0.830607	-1.17157	-1.35397	0.0061617	0.0451031	k__Bacteria	p__Bacteroidetes	c__Bacteroidia	o__Bacteroidales	f__Bacteroidaceae	g__Bacteroides	s__fragilis
New.CleanUp.ReferenceOTU71641	3	1	6	1	1.06969	0.0751979	61.7801	1	1	1.94579	-1.07937	-1.26681	-1.19782	-0.663827	0.00360186	0.0325337	k__Bacteria	p__Bacteroidetes	c__Bacteroidia	o__Bacteroidales	f__Porphyromonadaceae	g__Parabacteroides	NA
804995	5	0	5	0	Inf	0.326136	Inf	0.302501	1	0.99999	-0.999998	-0.999999	-5.11451e-06	8.72498e-06	0.00478079	0.0393361	k__Bacteria	p__Bacteroidetes	c__Bacteroidia	o__Bacteroidales	f__S24-7	g__	s__
