# Supplementary material for: Late weaning is associated with increased microbial diversity and Faecalibacterium prausnitzii abundance in the fecal microbiota of piglets
Source: Anim Microbiome. 2020 Jan 16;2:2. doi: 10.1186/s42523-020-0020-4 (PMC7807523; doi:10.1186/s42523-020-0020-4)
Supplement: Supplementary file 18 — Additional file 18: Table S14. Differentially abundant genera after weaning for the weaning groups. [file 42523_2020_20_MOESM18_ESM.xlsx]

## Sheet: Foglio1
Table S14: Differentially abundant genera after weaning for the weaning groups.
OTU	+samples in group 0	+samples in group 1	counts in group 0	counts in group 1	oddsRatio	lower	upper	fisherP	fisherAdjP	(Intercept)	Weaning_genusw21	Weaning_genusw28	Weaning_genusw42	normFactor_genus	pvalues	adjPvalues	Kingdom	Phylum	Class	Order	Family	Genus	Species
70580	8	2	194	2	1.54956	0.237197	17.7403	1	1	8.15847	-6.47822	-5.37198	-6.70909	-1.13093	3.35e-07	2.64e-05	k__Bacteria	p__Proteobacteria	c__Gammaproteobacteria	o__Pasteurellales	f__Pasteurellaceae	g__Actinobacillus	s__
532521	3	2	16	2	0.491677	0.0478239	6.7563	0.593126	1	4.70191	-2.86688	-2.98172	-2.90105	-1.41778	0.00176951	0.0465971	k__Bacteria	p__Firmicutes	c__Clostridia	o__Clostridiales	f__Peptostreptococcaceae	g__Peptostreptococcus	NA
511908	3	1	49	3	1.06969	0.0751979	61.7801	1	1	3.87153	-2.73	-3.05893	-3.2996	-0.56035	0.00122491	0.0465971	k__Bacteria	p__Proteobacteria	c__Gammaproteobacteria	o__Enterobacteriales	f__Enterobacteriaceae	g__Klebsiella	s__
