# Supplementary material for: Late weaning is associated with increased microbial diversity and Faecalibacterium prausnitzii abundance in the fecal microbiota of piglets
Source: Anim Microbiome. 2020 Jan 16;2:2. doi: 10.1186/s42523-020-0020-4 (PMC7807523; doi:10.1186/s42523-020-0020-4)
Supplement: Supplementary file 19 — Additional file 19: Table S15. Differentially abundant OTUs at 60 days of age for the weaning groups. [file 42523_2020_20_MOESM19_ESM.xlsx]

## Sheet: Foglio1
Table S15: Differentially abundant OTUs at 60 days of age for the weaning groups.
OTU	+samples in group 0	+samples in group 1	counts in group 0	counts in group 1	oddsRatio	lower	upper	fisherP	fisherAdjP	(Intercept)	Weaning_Day_d60w21	Weaning_Day_d60w28	Weaning_Day_d60w42	normFactor_Day_d60	pvalues	adjPvalues	Kingdom	Phylum	Class	Order	Family	Genus	Species
575261	2	1	300	1	0.841183	0.0354855	58.8589	1	1	5.18039	-7.79027	-8.08281	-8.50691	3.1217	1.18482e-10	1.28079e-07	k__Bacteria	p__Firmicutes	c__Clostridia	o__Clostridiales	f__Lachnospiraceae	g__	s__
New.ReferenceOTU17305	7	0	256	0	Inf	0.773922	Inf	0.0514964	1	1.35329	-7.64788	-6.52763	-6.10023	6.63537	7.43131e-10	2.00831e-07	k__Bacteria	p__Bacteroidetes	c__Bacteroidia	o__Bacteroidales	f__	g__	s__
356590	6	2	864	3	1.47033	0.146126	21.5078	1	1	15.0556	-6.97981	-3.52163	-6.01235	-7.65012	5.31827e-10	2.00831e-07	k__Bacteria	p__Firmicutes	c__Clostridia	o__Clostridiales	f__	g__	s__
929493	8	5	4697	936	0.283367	0.00485108	3.63355	0.35436	1	-10.1576	6.7446	5.88748	7.22447	9.55008	3.73717e-05	0.00212625	k__Bacteria	p__Bacteroidetes	c__Bacteroidia	o__Bacteroidales	f__Prevotellaceae	g__Prevotella	s__
318470	2	2	269	5	0.354884	0.0192839	6.39861	0.549226	1	3.63122	-6.55151	-7.78608	-8.46965	4.54148	1.38332e-07	2.49228e-05	k__Bacteria	p__Firmicutes	c__Clostridia	o__Clostridiales	f__	g__	s__
45921	9	4	534	17	0.904747	0.0609567	9.44392	1	1	15.0967	-6.07487	-5.86001	-4.23171	-7.36145	5.67668e-10	2.00831e-07	k__Bacteria	p__Bacteroidetes	c__Bacteroidia	o__Bacteroidales	f__Bacteroidaceae	g__Bacteroides	s__
562408	5	1	282	1	2.65101	0.198589	157.09	0.612616	1	23.6166	-6.06726	-4.64603	-2.44371	-17.4687	3.37081e-08	7.28768e-06	k__Bacteria	p__Firmicutes	c__Clostridia	o__Clostridiales	f__Ruminococcaceae	g__Ruminococcus	s__
New.CleanUp.ReferenceOTU111454	6	2	114	2	1.47033	0.146126	21.5078	1	1	4.67396	-6.06496	-5.49386	-5.88678	2.08932	3.34049e-07	4.51383e-05	k__Bacteria	p__Firmicutes	c__Clostridia	o__Clostridiales	f__Lachnospiraceae	g__Coprococcus	s__
559659	7	1	126	1	4.63479	0.368964	269.135	0.324561	1	-0.0349379	-5.87754	-3.73903	-6.13855	6.63361	1.53609e-06	0.000166051	k__Bacteria	p__Firmicutes	c__Clostridia	o__Clostridiales	f__Ruminococcaceae	g__	s__
335644	6	2	49	4	1.47033	0.146126	21.5078	1	1	18.7154	-5.63877	-4.98256	-2.98807	-12.4039	0.000632082	0.01752	k__Bacteria	p__Firmicutes	c__Clostridia	o__Clostridiales	f__	g__	s__
333195	6	0	161	0	Inf	0.577732	Inf	0.114886	1	14.3314	-5.53323	-4.25762	-2.83086	-9.36119	8.39276e-06	0.00069789	k__Bacteria	p__Firmicutes	c__Clostridia	o__Clostridiales	f__Ruminococcaceae	NA	NA
New.ReferenceOTU19562	5	2	282	2	1.10528	0.105888	16.4051	1	1	-5.936	-5.50327	-5.02618	-5.70576	12.7617	3.58718e-06	0.000352522	k__Bacteria	p__Bacteroidetes	c__Bacteroidia	o__Bacteroidales	f__[Paraprevotellaceae]	g__[Prevotella]	s__
New.ReferenceOTU1519	1	0	42	0	Inf	0.0110045	Inf	1	1	5.42631	-5.42626	-5.42625	-5.42625	-5.2983e-05	1.23939e-05	0.000893184	k__Bacteria	p__Proteobacteria	c__Alphaproteobacteria	o__RF32	f__	g__	s__
1625448	4	3	8	61	0.420193	0.0369479	4.53959	0.612616	1	-14.5127	5.38105	1.91532	2.7243	13.1169	0.000414239	0.0127941	k__Bacteria	p__Firmicutes	c__Clostridia	o__Clostridiales	f__Clostridiaceae	g__	s__
353195	2	0	42	0	Inf	0.0779059	Inf	1	1	5.35869	-5.35757	-3.77261	-5.35744	-0.0011731	2.17393e-05	0.00138236	k__Bacteria	p__Firmicutes	c__Clostridia	o__Clostridiales	f__	g__	s__
New.ReferenceOTU12280	6	2	128	176	1.47033	0.146126	21.5078	1	1	-12.2219	5.34833	0.129166	2.96684	11.6786	8.21754e-06	0.00069789	k__Bacteria	p__Firmicutes	c__Clostridia	o__Clostridiales	f__	g__	s__
805059	1	0	38	0	Inf	0.0110045	Inf	1	1	5.28542	-5.28539	-5.28539	-5.28539	-2.40674e-05	3.9371e-05	0.002128	k__Bacteria	p__Bacteroidetes	c__Bacteroidia	o__Bacteroidales	f__	g__	s__
New.ReferenceOTU10762	9	3	796	12	1.74629	0.166609	18.7911	0.642415	1	16.3181	-5.0117	-3.78185	-1.13859	-9.88917	1.218e-06	0.000146295	k__Bacteria	p__Bacteroidetes	c__Bacteroidia	o__Bacteroidales	f__RF16	g__	s__
New.ReferenceOTU18497	2	0	33	0	Inf	0.0779059	Inf	1	1	4.9997	-4.99998	-5	-3.41513	0.000300656	6.66353e-05	0.00338142	k__Bacteria	p__Firmicutes	c__Clostridia	o__Clostridiales	f__Lachnospiraceae	g__Epulopiscium	s__
589114	6	3	91	6	0.76096	0.0727671	7.86737	1	1	7.78343	-4.6555	-5.09298	-4.25644	-1.98348	8.7944e-05	0.00413337	k__Bacteria	p__Firmicutes	c__Bacilli	o__Lactobacillales	f__Lactobacillaceae	g__Lactobacillus	s__
190844	4	2	49	31	0.809167	0.0723364	12.3798	1	1	16.8737	-4.60847	-5.01144	-4.05527	-11.3861	0.000155885	0.00571247	k__Bacteria	p__Bacteroidetes	c__Bacteroidia	o__Bacteroidales	f__Rikenellaceae	g__	s__
579750	7	2	287	8	1.93237	0.195421	28.137	0.642415	1	-6.42401	-4.58995	-6.33906	-5.43172	13.941	0.000211729	0.00715245	k__Bacteria	p__Firmicutes	c__Clostridia	o__Clostridiales	NA	NA	NA
301678	5	1	204	1	2.65101	0.198589	157.09	0.612616	1	11.4994	-4.57877	-3.88438	-2.18683	-6.69105	2.55782e-05	0.00153612	k__Bacteria	p__Firmicutes	c__Clostridia	o__Clostridiales	f__Ruminococcaceae	NA	NA
342844	9	5	416	104	0.377215	0.00636577	5.03551	0.612616	1	24.8397	-4.52334	-1.83355	-4.53336	-18.4934	1.73061e-05	0.00116924	k__Bacteria	p__Firmicutes	c__Clostridia	o__Clostridiales	f__	g__	s__
New.ReferenceOTU1272	2	0	35	0	Inf	0.0779059	Inf	1	1	11.2676	-4.44601	-3.90643	-3.44399	-7.25397	0.000506584	0.0148355	k__Bacteria	p__Bacteroidetes	c__Bacteroidia	o__Bacteroidales	f__Bacteroidaceae	g__Bacteroides	s__
New.ReferenceOTU6890	1	0	20	0	Inf	0.0110045	Inf	1	1	4.39235	-4.39231	-4.39231	-4.3923	-4.28874e-05	0.000402658	0.0127941	k__Bacteria	p__Bacteroidetes	c__Bacteroidia	o__Bacteroidales	f__Bacteroidaceae	g__Bacteroides	s__
179806	14	6	1729	1533	0	0	Inf	1	1	-1.74234	4.2584	2.20287	2.53753	5.77116	1.61483e-07	2.49376e-05	k__Bacteria	p__Bacteroidetes	c__Bacteroidia	o__Bacteroidales	f__[Paraprevotellaceae]	g__	s__
New.ReferenceOTU15862	2	0	53	0	Inf	0.0779059	Inf	1	1	4.16991	-4.16992	-4.16992	1.03951	4.04713e-06	0.00074652	0.0187672	k__Bacteria	p__Firmicutes	c__Clostridia	o__Clostridiales	f__Ruminococcaceae	g__	s__
New.CleanUp.ReferenceOTU47230	9	3	80	5	1.74629	0.166609	18.7911	0.642415	1	4.65196	-4.09988	-3.80928	-2.14428	0.648656	0.000662669	0.0179086	k__Bacteria	p__Firmicutes	c__Clostridia	o__Clostridiales	f__Lachnospiraceae	g__Roseburia	s__
571111	9	5	163	58	0.377215	0.00636577	5.03551	0.612616	1	-7.91565	4.03787	4.3447	3.8045	7.54991	0.000615041	0.0174963	k__Bacteria	p__Firmicutes	c__Clostridia	o__Clostridiales	f__Ruminococcaceae	g__Ruminococcus	s__flavefaciens
837859	6	0	48	0	Inf	0.577732	Inf	0.114886	1	7.79367	-4.02241	-2.97545	-2.1487	-4.01924	0.000971971	0.0238796	k__Bacteria	p__Firmicutes	c__Clostridia	o__Clostridiales	f__Ruminococcaceae	g__	s__
86812	10	4	345	68	1.23584	0.080777	13.8243	1	1	-21.9031	3.91937	0.710025	2.45886	22.1006	0.000728082	0.0187395	k__Bacteria	p__Proteobacteria	c__Epsilonproteobacteria	o__Campylobacterales	f__Campylobacteraceae	g__Campylobacter	s__
New.ReferenceOTU10015	10	4	408	22	1.23584	0.080777	13.8243	1	1	5.64962	-3.85972	-3.06007	-3.51421	0.450686	0.000117666	0.00508786	k__Bacteria	p__Firmicutes	c__Clostridia	o__Clostridiales	f__	g__	s__
1922365	11	4	1951	231	1.77508	0.109773	22.8593	0.612616	1	-21.4519	3.71984	1.37372	3.21054	23.4489	0.00014184	0.00567885	k__Bacteria	p__Proteobacteria	c__Epsilonproteobacteria	o__Campylobacterales	f__Campylobacteraceae	g__Campylobacter	s__
113756	12	5	2128	74	1.1888	0.0169898	28.1805	1	1	-18.5993	3.60375	2.83045	3.41489	19.3964	0.000165285	0.00576364	k__Bacteria	p__Proteobacteria	c__Epsilonproteobacteria	o__Campylobacterales	f__Campylobacteraceae	g__Campylobacter	s__
New.ReferenceOTU0	14	6	239	377	0	0	Inf	1	1	-2.34234	3.58979	1.6384	0.548339	4.81374	9.99553e-06	0.000771798	k__Bacteria	p__Firmicutes	c__Clostridia	o__Clostridiales	f__	g__	s__
333426	11	3	417	23	3.40427	0.297577	43.2926	0.302709	1	6.43628	-3.39826	-2.47467	-2.89365	-0.72587	0.0014305	0.0303209	k__Bacteria	p__Firmicutes	c__Clostridia	o__Clostridiales	f__	g__	s__
651458	13	5	1255	208	2.46307	0.0276412	219.032	0.521053	1	-4.66925	3.34609	1.66905	3.94575	7.03401	0.000158533	0.00571247	k__Bacteria	p__Bacteroidetes	c__Bacteroidia	o__Bacteroidales	f__	g__	s__
New.ReferenceOTU3880	7	3	221	13	1	0.0967872	10.3319	1	1	12.7754	-3.337	-2.41347	-1.15983	-8.12568	0.00126752	0.0285456	k__Bacteria	p__Bacteroidetes	c__Bacteroidia	o__Bacteroidales	f__S24-7	g__	s__
16915	13	6	1174	70	0	0	90.8722	1	1	3.87001	-3.27812	-4.11998	-1.50507	2.93547	0.000507783	0.0148355	k__Bacteria	p__Bacteroidetes	c__Bacteroidia	o__Bacteroidales	f__p-2534-18B5	g__	s__
New.CleanUp.ReferenceOTU33743	13	6	503	669	0	0	90.8722	1	1	-4.05415	3.23853	0.885324	0.690092	7.92081	6.88171e-05	0.00338142	k__Bacteria	p__Firmicutes	c__Clostridia	o__Clostridiales	f__	g__	s__
521200	12	6	1107	30	0	0	12.836	1	1	9.36064	-3.21019	1.54689	0.145453	-4.17491	9.79302e-05	0.00441094	k__Bacteria	p__Firmicutes	c__Clostridia	o__Clostridiales	f__Veillonellaceae	g__Anaerovibrio	s__
522364	14	6	2244	2223	0	0	Inf	1	1	0.373055	3.11674	1.91696	1.26525	4.95429	0.000125241	0.00520713	k__Bacteria	p__Bacteroidetes	c__Bacteroidia	o__Bacteroidales	f__Prevotellaceae	g__Prevotella	s__copri
515707	11	6	182	80	0	0	5.81268	0.521053	1	-4.43065	3.11219	4.16768	2.01322	5.3245	0.00130463	0.0287818	k__Bacteria	p__Bacteroidetes	c__Bacteroidia	o__Bacteroidales	f__S24-7	g__	s__
New.ReferenceOTU8998	13	6	117	22	0	0	90.8722	1	1	5.44705	-3.09748	-2.23829	-2.61975	-0.601208	0.00107555	0.0252753	k__Bacteria	p__Bacteroidetes	c__Bacteroidia	o__Bacteroidales	f__Prevotellaceae	g__Prevotella	s__
New.ReferenceOTU267	14	6	6512	4001	0	0	Inf	1	1	8.33901	3.07425	3.22595	0.760794	-2.2643	0.000154715	0.00571247	k__Bacteria	p__Bacteroidetes	c__Bacteroidia	o__Bacteroidales	f__Prevotellaceae	g__Prevotella	s__
844589	13	6	4430	1910	0	0	90.8722	1	1	1.79898	2.99385	3.23678	2.4918	3.17827	0.000229162	0.0075068	k__Bacteria	p__Bacteroidetes	c__Bacteroidia	o__Bacteroidales	f__S24-7	g__	s__
149335	13	6	4330	2943	0	0	90.8722	1	1	7.29613	2.74894	2.52197	0.855191	-1.30501	0.000727516	0.0187395	k__Bacteria	p__Firmicutes	c__Clostridia	o__Clostridiales	f__Veillonellaceae	g__Mitsuokella	NA
516159	14	6	2773	713	0	0	Inf	1	1	13.8572	-2.66058	-1.23198	-2.12724	-5.5948	0.00105818	0.0252753	k__Bacteria	p__Proteobacteria	c__Gammaproteobacteria	o__Aeromonadales	f__Succinivibrionaceae	g__Succinivibrio	s__
518820	14	6	813	630	0	0	Inf	1	1	-0.74632	2.64432	1.63219	1.15113	4.96025	0.0011356	0.0261187	k__Bacteria	p__Bacteroidetes	c__Bacteroidia	o__Bacteroidales	f__Prevotellaceae	g__Prevotella	s__copri
956050	14	6	3403	876	0	0	Inf	1	1	-3.57002	2.60224	2.70425	1.43916	7.85706	0.00136093	0.0294234	k__Bacteria	p__Bacteroidetes	c__Bacteroidia	o__Bacteroidales	f__Prevotellaceae	g__Prevotella	s__
531614	13	6	249	148	0	0	90.8722	1	1	-2.69619	2.56184	2.55249	0.0246751	4.7728	0.00175274	0.0364367	k__Bacteria	p__Bacteroidetes	c__Bacteroidia	o__Bacteroidales	f__Prevotellaceae	g__Prevotella	s__copri
826624	14	6	408	282	0	0	Inf	1	1	-5.45844	2.53576	1.80102	0.382769	8.57849	0.00180218	0.0367577	k__Bacteria	p__Firmicutes	c__Clostridia	o__Clostridiales	f__	g__	s__
4453773	14	5	456	36	Inf	0.0598289	Inf	0.3	1	1.40834	-2.49291	-1.36095	-0.306451	3.75801	0.00217667	0.0435737	k__Bacteria	p__Proteobacteria	c__Deltaproteobacteria	o__Desulfovibrionales	f__Desulfovibrionaceae	g__Desulfovibrio	s__
